# Supplementary material for: First Total Synthesis of the Unnatural (+)-Talcarpine and (−)‑N 4‑Methyl,N 4‑21-secotalpinine
Source: ACS Omega. 2026 Apr 29;11(18):26942–56. doi: 10.1021/acsomega.5c13509 (PMC13176970; doi:10.1021/acsomega.5c13509)
Supplement: Supplementary file 1 [file ao5c13509_si_001.zip]

Archive with 13 entries (11 files):
- X-ray data for review/Cook 185 (compound 19)/
- X-ray data for review/Cook 185 (compound 19)/cook185 (3).pdf
- X-ray data for review/Cook 185 (compound 19)/cook185_experimental.doc
- X-ray data for review/Cook 185 (compound 19)/cook185_final_hkl.cif
- X-ray data for review/Cook 185 (compound 19)/cook185_plot1.tif
- X-ray data for review/Cook 185 (compound 19)/cook185_tables.rtf
- X-ray data for review/cook 196 (compound 11)/
- X-ray data for review/cook 196 (compound 11)/cook196.tif
- X-ray data for review/cook 196 (compound 11)/cook196_experimental (1).doc
- X-ray data for review/cook 196 (compound 11)/cook196_experimental.doc
- X-ray data for review/cook 196 (compound 11)/cook196_final_hkl.cif
- X-ray data for review/cook 196 (compound 11)/cook196_plot1.tif
- X-ray data for review/cook 196 (compound 11)/cook196_tables.rtf
