# Supplementary material for: First Total Synthesis of the Unnatural (+)-Talcarpine and (−)‑N 4‑Methyl,N 4‑21-secotalpinine
Source: ACS Omega. 2026 Apr 29;11(18):26942–56. doi: 10.1021/acsomega.5c13509 (PMC13176970; doi:10.1021/acsomega.5c13509)
Supplement: Supplementary file 1 [file ao5c13509_si_001.zip › X-ray data for review/Cook 185 (compound 19)/cook185_final_hkl.cif]

 
data_cook185
 
_audit_creation_method            'SHELXL-2018/3'
_shelx_SHELXL_version_number      '2018/3'
_chemical_name_systematic         ?
_chemical_name_common             ?
_chemical_melting_point           ?
_chemical_formula_moiety          'C19 H20 N2 O'
_chemical_formula_sum
 'C19 H20 N2 O' 
_chemical_formula_weight          292.37

loop_
 _atom_type_symbol
 _atom_type_description
 _atom_type_scat_dispersion_real
 _atom_type_scat_dispersion_imag
 _atom_type_scat_source
 'C'  'C'   0.0033   0.0016
 'International Tables Vol C Tables 4.2.6.8 and 6.1.1.4'
 'H'  'H'   0.0000   0.0000
 'International Tables Vol C Tables 4.2.6.8 and 6.1.1.4'
 'N'  'N'   0.0061   0.0033
 'International Tables Vol C Tables 4.2.6.8 and 6.1.1.4'
 'O'  'O'   0.0106   0.0060
 'International Tables Vol C Tables 4.2.6.8 and 6.1.1.4'
 
_space_group_crystal_system       monoclinic
_space_group_IT_number            4
_space_group_name_H-M_alt         'P 21'
_space_group_name_Hall            'P 2yb'
 
_shelx_space_group_comment
;
The symmetry employed for this shelxl refinement is uniquely defined
by the following loop, which should always be used as a source of
symmetry information in preference to the above space-group names.
They are only intended as comments.
;
 
loop_
 _space_group_symop_operation_xyz
 'x, y, z'
 '-x, y+1/2, -z'
 
_cell_length_a                    8.7184(3)
_cell_length_b                    8.4717(3)
_cell_length_c                    10.3859(3)
_cell_angle_alpha                 90
_cell_angle_beta                  92.9370(10)
_cell_angle_gamma                 90
_cell_volume                      766.09(4)
_cell_formula_units_Z             2
_cell_measurement_temperature     296(2)
_cell_measurement_reflns_used      5240
_cell_measurement_theta_min        3.10
_cell_measurement_theta_max       29.06

_exptl_crystal_description       'irregular'
_exptl_crystal_colour            'colourless'
_exptl_crystal_density_meas       ?
_exptl_crystal_density_method     ?
_exptl_crystal_density_diffrn     1.267          
_exptl_crystal_F_000              312
_exptl_transmission_factor_min    ?
_exptl_transmission_factor_max    ?
_exptl_crystal_size_max           0.452
_exptl_crystal_size_mid           0.355
_exptl_crystal_size_min           0.272
_exptl_absorpt_coefficient_mu     0.079
_shelx_estimated_absorpt_T_min    0.965
_shelx_estimated_absorpt_T_max    0.979
_exptl_absorpt_correction_type    multi-scan
_exptl_absorpt_correction_T_min   0.7188
_exptl_absorpt_correction_T_max   0.7458
_exptl_absorpt_process_details    'SADABS v2014/5 (Bruker, 2008)'
_exptl_absorpt_special_details    ?
_diffrn_ambient_temperature       296(2)
_diffrn_radiation_wavelength      0.71073
_diffrn_radiation_type            MoK\a
_diffrn_radiation_source         'fine focus sealed tube'
_diffrn_radiation_monochromator   graphite 
_diffrn_measurement_device_type  'Bruker SMART APEX II CCD'
_diffrn_measurement_method       '\w scans'
_diffrn_detector_area_resol_mean  ?
_diffrn_reflns_number             8923
_diffrn_reflns_av_unetI/netI      0.0167
_diffrn_reflns_av_R_equivalents   0.0142
_diffrn_reflns_limit_h_min        -10
_diffrn_reflns_limit_h_max        11
_diffrn_reflns_limit_k_min        -11
_diffrn_reflns_limit_k_max        11
_diffrn_reflns_limit_l_min        -14
_diffrn_reflns_limit_l_max        14
_diffrn_reflns_theta_min          1.963
_diffrn_reflns_theta_max          29.151
_diffrn_reflns_theta_full         25.242
_diffrn_measured_fraction_theta_max   0.990
_diffrn_measured_fraction_theta_full  0.992
_diffrn_reflns_Laue_measured_fraction_max    0.990
_diffrn_reflns_Laue_measured_fraction_full   0.992
_diffrn_reflns_point_group_measured_fraction_max   0.981
_diffrn_reflns_point_group_measured_fraction_full  0.991
_reflns_number_total              4066
_reflns_number_gt                 3828
_reflns_threshold_expression      'I > 2\s(I)'
_reflns_Friedel_coverage          0.863
_reflns_Friedel_fraction_max      0.971
_reflns_Friedel_fraction_full     0.990
 
_reflns_special_details
;
 Reflections were merged by SHELXL according to the crystal
 class for the calculation of statistics and refinement.
 
 _reflns_Friedel_fraction is defined as the number of unique
 Friedel pairs measured divided by the number that would be
 possible theoretically, ignoring centric projections and
 systematic absences.
;
 
_computing_data_collection        'Bruker APEX3 v2015.5-2 (Bruker, 2015)'
_computing_cell_refinement        'Bruker APEX3 v2015.5-2 (Bruker, 2015)'
_computing_data_reduction         
;
Bruker SAINT v8.34A (Bruker, 2013), Bruker XPREP v2014/2 (Bruker, 2014)
;
_computing_structure_solution     'Bruker SHELXTL v2014/7 (Bruker, 2014)' 
_computing_structure_refinement 
'SHELXL-2014/7 (Sheldrick, 2014)'
_computing_molecular_graphics     'Bruker SHELXTL v2014/7 (Bruker, 2014)'
_computing_publication_material   'Bruker SHELXTL v2014/7 (Bruker, 2014)'
_refine_special_details           ?
_refine_ls_structure_factor_coef  Fsqd
_refine_ls_matrix_type            full
_refine_ls_weighting_scheme       calc
_refine_ls_weighting_details
'w=1/[\s^2^(Fo^2^)+(0.0800P)^2^+0.0423P] where P=(Fo^2^+2Fc^2^)/3'
_atom_sites_solution_primary      direct
_atom_sites_solution_secondary    ?
_atom_sites_solution_hydrogens    geom
_refine_ls_hydrogen_treatment     constr
_refine_ls_extinction_method      none
_refine_ls_extinction_coef        .
_refine_ls_abs_structure_details
;
 Flack x determined using 1708 quotients [(I+)-(I-)]/[(I+)+(I-)]
 (Parsons, Flack and Wagner, Acta Cryst. B69 (2013) 249-259).
;
_refine_ls_abs_structure_Flack    0.4(3)
_chemical_absolute_configuration  unk
_refine_ls_number_reflns          4066
_refine_ls_number_parameters      201
_refine_ls_number_restraints      1
_refine_ls_R_factor_all           0.0368
_refine_ls_R_factor_gt            0.0340
_refine_ls_wR_factor_ref          0.0992
_refine_ls_wR_factor_gt           0.0954
_refine_ls_goodness_of_fit_ref    0.916
_refine_ls_restrained_S_all       0.916
_refine_ls_shift/su_max           0.000
_refine_ls_shift/su_mean          0.000
 
loop_
 _atom_site_label
 _atom_site_type_symbol
 _atom_site_fract_x
 _atom_site_fract_y
 _atom_site_fract_z
 _atom_site_U_iso_or_equiv
 _atom_site_adp_type
 _atom_site_occupancy
 _atom_site_site_symmetry_order  
 _atom_site_calc_flag
 _atom_site_refinement_flags_posn
 _atom_site_refinement_flags_adp
 _atom_site_refinement_flags_occupancy
 _atom_site_disorder_assembly
 _atom_site_disorder_group
C1 C 0.0634(2) 0.6863(2) 1.11141(18) 0.0445(4) Uani 1 1 d . . . . .
H1 H 0.114589 0.703976 1.190875 0.053 Uiso 1 1 calc R U . . .
C2 C -0.00195(18) 0.6638(2) 1.00999(17) 0.0363(3) Uani 1 1 d . . . . .
C3 C -0.08262(17) 0.63726(19) 0.88274(15) 0.0339(3) Uani 1 1 d . . . . .
H3A H -0.108451 0.524810 0.877092 0.041 Uiso 1 1 calc R U . . .
C3A C -0.23317(19) 0.7291(2) 0.87376(17) 0.0430(4) Uani 1 1 d . . . . .
H3D H -0.289466 0.702465 0.794883 0.064 Uiso 1 1 calc R U . . .
H3E H -0.211742 0.840240 0.875091 0.064 Uiso 1 1 calc R U . . .
H3F H -0.293106 0.702365 0.945638 0.064 Uiso 1 1 calc R U . . .
N4 N 0.00976(14) 0.67541(14) 0.77117(12) 0.0317(3) Uani 1 1 d . . . . .
C5 C 0.10292(18) 0.81995(16) 0.78702(15) 0.0337(3) Uani 1 1 d . . . . .
H5A H 0.042562 0.898558 0.831662 0.040 Uiso 1 1 calc R U . . .
C6 C 0.2561(2) 0.7972(2) 0.86443(16) 0.0394(3) Uani 1 1 d . . . . .
O6 O 0.31891(19) 0.9094(2) 0.91674(16) 0.0612(4) Uani 1 1 d . . . . .
C7 C 0.3334(2) 0.6369(2) 0.86385(19) 0.0460(4) Uani 1 1 d . . . . .
H7A H 0.383196 0.619194 0.948267 0.055 Uiso 1 1 calc R U . . .
H7B H 0.413112 0.639818 0.802086 0.055 Uiso 1 1 calc R U . . .
C8 C 0.2288(2) 0.4963(2) 0.83135(16) 0.0382(3) Uani 1 1 d . . . . .
H8A H 0.180849 0.461013 0.908526 0.046 Uiso 1 1 calc R U . . .
H8B H 0.289317 0.409738 0.799810 0.046 Uiso 1 1 calc R U . . .
C9 C 0.10441(18) 0.54265(17) 0.72841(14) 0.0326(3) Uani 1 1 d . . . . .
H9A H 0.038228 0.451416 0.708629 0.039 Uiso 1 1 calc R U . . .
C10 C 0.17546(18) 0.59741(17) 0.60740(15) 0.0328(3) Uani 1 1 d . . . . .
N11 N 0.24935(17) 0.49924(17) 0.52357(12) 0.0361(3) Uani 1 1 d . . . . .
C11 C 0.2513(2) 0.3280(2) 0.52310(18) 0.0441(4) Uani 1 1 d . . . . .
H11A H 0.355480 0.291472 0.532916 0.066 Uiso 1 1 calc R U . . .
H11B H 0.205507 0.290070 0.442951 0.066 Uiso 1 1 calc R U . . .
H11C H 0.194233 0.289193 0.593110 0.066 Uiso 1 1 calc R U . . .
C12 C 0.31062(18) 0.59343(19) 0.43013(14) 0.0355(3) Uani 1 1 d . . . . .
C13 C 0.3982(2) 0.5519(2) 0.32630(16) 0.0433(4) Uani 1 1 d . . . . .
H13A H 0.425989 0.447618 0.312181 0.052 Uiso 1 1 calc R U . . .
C14 C 0.4420(2) 0.6713(3) 0.24544(17) 0.0475(4) Uani 1 1 d . . . . .
H14A H 0.500259 0.646737 0.175599 0.057 Uiso 1 1 calc R U . . .
C15 C 0.4007(2) 0.8286(3) 0.26636(17) 0.0475(4) Uani 1 1 d . . . . .
H15A H 0.429112 0.905901 0.208651 0.057 Uiso 1 1 calc R U . . .
C16 C 0.3180(2) 0.8712(2) 0.37158(17) 0.0421(4) Uani 1 1 d . . . . .
H16A H 0.293139 0.976275 0.385921 0.051 Uiso 1 1 calc R U . . .
C17 C 0.27277(18) 0.75258(19) 0.45591(15) 0.0350(3) Uani 1 1 d . . . . .
C18 C 0.18904(19) 0.75203(17) 0.57137(15) 0.0341(3) Uani 1 1 d . . . . .
C19 C 0.1345(2) 0.88513(17) 0.65225(16) 0.0376(3) Uani 1 1 d . . . . .
H19C H 0.041440 0.930401 0.612612 0.045 Uiso 1 1 calc R U . . .
H19A H 0.212164 0.967098 0.659503 0.045 Uiso 1 1 calc R U . . .
 
loop_
 _atom_site_aniso_label
 _atom_site_aniso_U_11
 _atom_site_aniso_U_22
 _atom_site_aniso_U_33
 _atom_site_aniso_U_23
 _atom_site_aniso_U_13
 _atom_site_aniso_U_12
C1 0.0450(9) 0.0416(8) 0.0460(9) 0.0009(7) -0.0046(7) -0.0017(7)
C2 0.0324(6) 0.0344(7) 0.0422(7) 0.0045(6) 0.0036(5) 0.0001(6)
C3 0.0297(7) 0.0321(6) 0.0399(7) 0.0015(6) 0.0020(5) -0.0021(5)
C3A 0.0309(7) 0.0508(9) 0.0470(8) -0.0009(7) 0.0005(6) 0.0035(7)
N4 0.0307(6) 0.0254(5) 0.0391(6) -0.0001(5) 0.0032(4) -0.0009(5)
C5 0.0356(7) 0.0259(6) 0.0399(7) -0.0032(5) 0.0052(5) -0.0019(5)
C6 0.0364(8) 0.0413(8) 0.0408(8) -0.0031(6) 0.0034(6) -0.0086(6)
O6 0.0588(9) 0.0538(8) 0.0699(9) -0.0121(8) -0.0074(7) -0.0204(7)
C7 0.0339(8) 0.0522(10) 0.0511(9) -0.0034(8) -0.0057(6) 0.0021(7)
C8 0.0387(8) 0.0350(7) 0.0411(7) 0.0042(6) 0.0034(6) 0.0080(6)
C9 0.0356(7) 0.0243(6) 0.0378(7) 0.0001(5) 0.0024(5) -0.0013(5)
C10 0.0366(7) 0.0266(6) 0.0352(6) -0.0016(5) 0.0014(5) 0.0009(5)
N11 0.0439(7) 0.0272(6) 0.0374(6) -0.0034(5) 0.0033(5) 0.0018(5)
C11 0.0563(10) 0.0268(7) 0.0486(9) -0.0063(6) -0.0031(7) 0.0048(7)
C12 0.0364(7) 0.0359(7) 0.0340(7) -0.0034(6) -0.0008(6) -0.0018(6)
C13 0.0391(8) 0.0502(9) 0.0402(8) -0.0112(7) 0.0000(6) 0.0001(7)
C14 0.0380(8) 0.0673(12) 0.0372(8) -0.0048(8) 0.0026(6) -0.0069(9)
C15 0.0409(9) 0.0603(11) 0.0413(8) 0.0067(8) 0.0030(7) -0.0119(8)
C16 0.0434(9) 0.0395(8) 0.0433(8) 0.0047(7) 0.0008(7) -0.0068(7)
C17 0.0350(7) 0.0347(8) 0.0349(7) -0.0005(6) -0.0009(6) -0.0016(6)
C18 0.0390(8) 0.0266(7) 0.0371(7) 0.0008(5) 0.0040(6) -0.0003(5)
C19 0.0452(8) 0.0237(6) 0.0445(8) 0.0011(6) 0.0068(6) 0.0008(6)
 
_geom_special_details
;
 All esds (except the esd in the dihedral angle between two l.s. planes)
 are estimated using the full covariance matrix.  The cell esds are taken
 into account individually in the estimation of esds in distances, angles
 and torsion angles; correlations between esds in cell parameters are only
 used when they are defined by crystal symmetry.  An approximate (isotropic)
 treatment of cell esds is used for estimating esds involving l.s. planes.
;
 
loop_
 _geom_bond_atom_site_label_1
 _geom_bond_atom_site_label_2
 _geom_bond_distance
 _geom_bond_site_symmetry_2
 _geom_bond_publ_flag
C1 C2 1.187(3) . ?
C1 H1 0.9300 . ?
C2 C3 1.482(2) . ?
C3 N4 1.4804(19) . ?
C3 C3A 1.524(2) . ?
C3 H3A 0.9800 . ?
C3A H3D 0.9600 . ?
C3A H3E 0.9600 . ?
C3A H3F 0.9600 . ?
N4 C5 1.4739(18) . ?
N4 C9 1.4767(19) . ?
C5 C6 1.535(2) . ?
C5 C19 1.543(2) . ?
C5 H5A 0.9800 . ?
C6 O6 1.211(2) . ?
C6 C7 1.516(3) . ?
C7 C8 1.527(3) . ?
C7 H7A 0.9700 . ?
C7 H7B 0.9700 . ?
C8 C9 1.535(2) . ?
C8 H8A 0.9700 . ?
C8 H8B 0.9700 . ?
C9 C10 1.503(2) . ?
C9 H9A 0.9800 . ?
C10 C18 1.369(2) . ?
C10 N11 1.386(2) . ?
N11 C12 1.385(2) . ?
N11 C11 1.451(2) . ?
C11 H11A 0.9600 . ?
C11 H11B 0.9600 . ?
C11 H11C 0.9600 . ?
C12 C13 1.398(2) . ?
C12 C17 1.417(2) . ?
C13 C14 1.381(3) . ?
C13 H13A 0.9300 . ?
C14 C15 1.400(3) . ?
C14 H14A 0.9300 . ?
C15 C16 1.387(3) . ?
C15 H15A 0.9300 . ?
C16 C17 1.403(2) . ?
C16 H16A 0.9300 . ?
C17 C18 1.435(2) . ?
C18 C19 1.498(2) . ?
C19 H19C 0.9700 . ?
C19 H19A 0.9700 . ?
 
loop_
 _geom_angle_atom_site_label_1
 _geom_angle_atom_site_label_2
 _geom_angle_atom_site_label_3
 _geom_angle
 _geom_angle_site_symmetry_1
 _geom_angle_site_symmetry_3
 _geom_angle_publ_flag
C2 C1 H1 180.0 . . ?
C1 C2 C3 179.33(19) . . ?
N4 C3 C2 114.36(12) . . ?
N4 C3 C3A 110.00(12) . . ?
C2 C3 C3A 110.18(13) . . ?
N4 C3 H3A 107.3 . . ?
C2 C3 H3A 107.3 . . ?
C3A C3 H3A 107.3 . . ?
C3 C3A H3D 109.5 . . ?
C3 C3A H3E 109.5 . . ?
H3D C3A H3E 109.5 . . ?
C3 C3A H3F 109.5 . . ?
H3D C3A H3F 109.5 . . ?
H3E C3A H3F 109.5 . . ?
C5 N4 C9 110.68(11) . . ?
C5 N4 C3 114.38(12) . . ?
C9 N4 C3 113.83(11) . . ?
N4 C5 C6 114.46(12) . . ?
N4 C5 C19 108.61(12) . . ?
C6 C5 C19 109.20(13) . . ?
N4 C5 H5A 108.1 . . ?
C6 C5 H5A 108.1 . . ?
C19 C5 H5A 108.1 . . ?
O6 C6 C7 120.92(17) . . ?
O6 C6 C5 119.84(18) . . ?
C7 C6 C5 119.01(13) . . ?
C6 C7 C8 116.06(14) . . ?
C6 C7 H7A 108.3 . . ?
C8 C7 H7A 108.3 . . ?
C6 C7 H7B 108.3 . . ?
C8 C7 H7B 108.3 . . ?
H7A C7 H7B 107.4 . . ?
C7 C8 C9 110.29(13) . . ?
C7 C8 H8A 109.6 . . ?
C9 C8 H8A 109.6 . . ?
C7 C8 H8B 109.6 . . ?
C9 C8 H8B 109.6 . . ?
H8A C8 H8B 108.1 . . ?
N4 C9 C10 106.09(12) . . ?
N4 C9 C8 111.79(12) . . ?
C10 C9 C8 110.78(13) . . ?
N4 C9 H9A 109.4 . . ?
C10 C9 H9A 109.4 . . ?
C8 C9 H9A 109.4 . . ?
C18 C10 N11 110.66(14) . . ?
C18 C10 C9 124.69(13) . . ?
N11 C10 C9 124.39(13) . . ?
C12 N11 C10 107.63(13) . . ?
C12 N11 C11 124.67(15) . . ?
C10 N11 C11 127.44(15) . . ?
N11 C11 H11A 109.5 . . ?
N11 C11 H11B 109.5 . . ?
H11A C11 H11B 109.5 . . ?
N11 C11 H11C 109.5 . . ?
H11A C11 H11C 109.5 . . ?
H11B C11 H11C 109.5 . . ?
N11 C12 C13 129.90(16) . . ?
N11 C12 C17 108.30(14) . . ?
C13 C12 C17 121.79(15) . . ?
C14 C13 C12 117.65(18) . . ?
C14 C13 H13A 121.2 . . ?
C12 C13 H13A 121.2 . . ?
C13 C14 C15 121.40(17) . . ?
C13 C14 H14A 119.3 . . ?
C15 C14 H14A 119.3 . . ?
C16 C15 C14 121.21(17) . . ?
C16 C15 H15A 119.4 . . ?
C14 C15 H15A 119.4 . . ?
C15 C16 C17 118.65(17) . . ?
C15 C16 H16A 120.7 . . ?
C17 C16 H16A 120.7 . . ?
C16 C17 C12 119.21(15) . . ?
C16 C17 C18 134.04(15) . . ?
C12 C17 C18 106.75(13) . . ?
C10 C18 C17 106.63(13) . . ?
C10 C18 C19 122.17(14) . . ?
C17 C18 C19 130.96(14) . . ?
C18 C19 C5 108.42(12) . . ?
C18 C19 H19C 110.0 . . ?
C5 C19 H19C 110.0 . . ?
C18 C19 H19A 110.0 . . ?
C5 C19 H19A 110.0 . . ?
H19C C19 H19A 108.4 . . ?
 
loop_
 _geom_torsion_atom_site_label_1
 _geom_torsion_atom_site_label_2
 _geom_torsion_atom_site_label_3
 _geom_torsion_atom_site_label_4
 _geom_torsion
 _geom_torsion_site_symmetry_1
 _geom_torsion_site_symmetry_2
 _geom_torsion_site_symmetry_3
 _geom_torsion_site_symmetry_4
 _geom_torsion_publ_flag
C2 C3 N4 C5 -40.66(18) . . . . ?
C3A C3 N4 C5 83.94(16) . . . . ?
C2 C3 N4 C9 87.94(16) . . . . ?
C3A C3 N4 C9 -147.46(14) . . . . ?
C9 N4 C5 C6 -48.11(17) . . . . ?
C3 N4 C5 C6 82.07(16) . . . . ?
C9 N4 C5 C19 74.20(15) . . . . ?
C3 N4 C5 C19 -155.63(12) . . . . ?
N4 C5 C6 O6 -157.51(16) . . . . ?
C19 C5 C6 O6 80.51(19) . . . . ?
N4 C5 C6 C7 28.0(2) . . . . ?
C19 C5 C6 C7 -94.00(17) . . . . ?
O6 C6 C7 C8 162.78(17) . . . . ?
C5 C6 C7 C8 -22.8(2) . . . . ?
C6 C7 C8 C9 36.5(2) . . . . ?
C5 N4 C9 C10 -55.49(16) . . . . ?
C3 N4 C9 C10 174.05(12) . . . . ?
C5 N4 C9 C8 65.37(16) . . . . ?
C3 N4 C9 C8 -65.09(16) . . . . ?
C7 C8 C9 N4 -58.67(17) . . . . ?
C7 C8 C9 C10 59.43(17) . . . . ?
N4 C9 C10 C18 19.1(2) . . . . ?
C8 C9 C10 C18 -102.44(19) . . . . ?
N4 C9 C10 N11 -167.46(14) . . . . ?
C8 C9 C10 N11 71.02(19) . . . . ?
C18 C10 N11 C12 -0.70(19) . . . . ?
C9 C10 N11 C12 -174.96(14) . . . . ?
C18 C10 N11 C11 -174.96(16) . . . . ?
C9 C10 N11 C11 10.8(3) . . . . ?
C10 N11 C12 C13 178.33(16) . . . . ?
C11 N11 C12 C13 -7.2(3) . . . . ?
C10 N11 C12 C17 -0.54(18) . . . . ?
C11 N11 C12 C17 173.91(16) . . . . ?
N11 C12 C13 C14 178.63(17) . . . . ?
C17 C12 C13 C14 -2.6(2) . . . . ?
C12 C13 C14 C15 0.1(3) . . . . ?
C13 C14 C15 C16 2.0(3) . . . . ?
C14 C15 C16 C17 -1.6(3) . . . . ?
C15 C16 C17 C12 -0.9(2) . . . . ?
C15 C16 C17 C18 179.82(18) . . . . ?
N11 C12 C17 C16 -177.92(14) . . . . ?
C13 C12 C17 C16 3.1(2) . . . . ?
N11 C12 C17 C18 1.50(18) . . . . ?
C13 C12 C17 C18 -177.47(15) . . . . ?
N11 C10 C18 C17 1.63(19) . . . . ?
C9 C10 C18 C17 175.86(14) . . . . ?
N11 C10 C18 C19 -173.45(15) . . . . ?
C9 C10 C18 C19 0.8(3) . . . . ?
C16 C17 C18 C10 177.41(18) . . . . ?
C12 C17 C18 C10 -1.90(18) . . . . ?
C16 C17 C18 C19 -8.1(3) . . . . ?
C12 C17 C18 C19 172.58(17) . . . . ?
C10 C18 C19 C5 13.5(2) . . . . ?
C17 C18 C19 C5 -160.21(16) . . . . ?
N4 C5 C19 C18 -48.15(17) . . . . ?
C6 C5 C19 C18 77.29(16) . . . . ?
 
_refine_diff_density_max    0.212
_refine_diff_density_min   -0.162
_refine_diff_density_rms    0.031

_shelx_res_file
;

TITL cook185 in P2(1)
    cook185.res
    created by SHELXL-2018/3 at 11:08:48 on 16-Nov-2022
CELL 0.71073 8.7184 8.4717 10.3859 90.000 92.937 90.000
ZERR 2.00 0.0003 0.0003 0.0003 0.000 0.001 0.000
LATT -1
SYMM -x, y+1/2, -z
SFAC C  H  N  O
UNIT 38  40  4  2
LIST 4
L.S. 16
ACTA
CONF
BOND $H
FMAP 2
PLAN 5
CONF
HTAB
SIZE 0.272 0.355 0.452
TEMP 23.000
WGHT    0.080000    0.042300
FVAR       0.28361
C1    1    0.063396    0.686320    1.111415    11.00000    0.04503    0.04164 =
         0.04603    0.00094   -0.00461   -0.00170
AFIX 163
H1    2    0.114589    0.703976    1.190875    11.00000   -1.20000
AFIX   0
C2    1   -0.001952    0.663783    1.009986    11.00000    0.03238    0.03440 =
         0.04223    0.00450    0.00363    0.00013
C3    1   -0.082622    0.637264    0.882744    11.00000    0.02973    0.03210 =
         0.03993    0.00153    0.00195   -0.00209
AFIX  13
H3A   2   -0.108451    0.524810    0.877092    11.00000   -1.20000
AFIX   0
C3A   1   -0.233170    0.729083    0.873757    11.00000    0.03092    0.05081 =
         0.04699   -0.00090    0.00053    0.00353
AFIX 137
H3D   2   -0.289466    0.702465    0.794883    11.00000   -1.50000
H3E   2   -0.211742    0.840240    0.875091    11.00000   -1.50000
H3F   2   -0.293106    0.702365    0.945638    11.00000   -1.50000
AFIX   0
N4    3    0.009762    0.675410    0.771172    11.00000    0.03070    0.02539 =
         0.03914   -0.00010    0.00320   -0.00089
C5    1    0.102917    0.819946    0.787018    11.00000    0.03563    0.02591 =
         0.03988   -0.00321    0.00520   -0.00189
AFIX  13
H5A   2    0.042562    0.898558    0.831662    11.00000   -1.20000
AFIX   0
C6    1    0.256135    0.797234    0.864426    11.00000    0.03641    0.04132 =
         0.04076   -0.00306    0.00344   -0.00861
O6    4    0.318910    0.909379    0.916743    11.00000    0.05876    0.05383 =
         0.06992   -0.01211   -0.00743   -0.02038
C7    1    0.333384    0.636920    0.863846    11.00000    0.03394    0.05219 =
         0.05109   -0.00336   -0.00571    0.00206
AFIX  23
H7A   2    0.383196    0.619194    0.948267    11.00000   -1.20000
H7B   2    0.413112    0.639818    0.802086    11.00000   -1.20000
AFIX   0
C8    1    0.228807    0.496284    0.831351    11.00000    0.03872    0.03499 =
         0.04105    0.00422    0.00337    0.00804
AFIX  23
H8A   2    0.180849    0.461013    0.908526    11.00000   -1.20000
H8B   2    0.289317    0.409738    0.799810    11.00000   -1.20000
AFIX   0
C9    1    0.104410    0.542652    0.728408    11.00000    0.03557    0.02434 =
         0.03781    0.00006    0.00240   -0.00125
AFIX  13
H9A   2    0.038228    0.451416    0.708629    11.00000   -1.20000
AFIX   0
C10   1    0.175459    0.597406    0.607404    11.00000    0.03657    0.02659 =
         0.03515   -0.00156    0.00138    0.00087
N11   3    0.249348    0.499243    0.523574    11.00000    0.04387    0.02719 =
         0.03741   -0.00343    0.00334    0.00178
C11   1    0.251308    0.328015    0.523097    11.00000    0.05632    0.02679 =
         0.04861   -0.00631   -0.00308    0.00483
AFIX 137
H11A  2    0.355480    0.291472    0.532916    11.00000   -1.50000
H11B  2    0.205507    0.290070    0.442951    11.00000   -1.50000
H11C  2    0.194233    0.289193    0.593110    11.00000   -1.50000
AFIX   0
C12   1    0.310622    0.593432    0.430125    11.00000    0.03642    0.03588 =
         0.03398   -0.00344   -0.00077   -0.00183
C13   1    0.398207    0.551940    0.326303    11.00000    0.03914    0.05020 =
         0.04024   -0.01119    0.00001    0.00007
AFIX  43
H13A  2    0.425989    0.447618    0.312181    11.00000   -1.20000
AFIX   0
C14   1    0.442033    0.671323    0.245436    11.00000    0.03803    0.06735 =
         0.03720   -0.00484    0.00257   -0.00687
AFIX  43
H14A  2    0.500259    0.646737    0.175599    11.00000   -1.20000
AFIX   0
C15   1    0.400665    0.828590    0.266357    11.00000    0.04091    0.06030 =
         0.04135    0.00673    0.00300   -0.01190
AFIX  43
H15A  2    0.429112    0.905901    0.208651    11.00000   -1.20000
AFIX   0
C16   1    0.318031    0.871206    0.371577    11.00000    0.04336    0.03947 =
         0.04334    0.00465    0.00083   -0.00678
AFIX  43
H16A  2    0.293139    0.976275    0.385921    11.00000   -1.20000
AFIX   0
C17   1    0.272771    0.752583    0.455913    11.00000    0.03505    0.03469 =
         0.03486   -0.00051   -0.00093   -0.00158
C18   1    0.189037    0.752032    0.571365    11.00000    0.03897    0.02657 =
         0.03712    0.00076    0.00405   -0.00025
C19   1    0.134521    0.885128    0.652250    11.00000    0.04516    0.02367 =
         0.04447    0.00108    0.00679    0.00076
AFIX  23
H19C  2    0.041440    0.930401    0.612612    11.00000   -1.20000
H19A  2    0.212164    0.967098    0.659503    11.00000   -1.20000
AFIX   0
HKLF 4


REM  cook185 in P2(1)
REM wR2 = 0.099221, GooF = S = 0.91610, Restrained GooF = 0.91598 for all data
REM R1 = 0.034038 for 3828 Fo > 4sig(Fo) and 0.036775 for all 4066 data
REM 201 parameters refined using 1 restraints

END

WGHT      0.0617      0.0433

REM No hydrogen bonds found for HTAB generation

REM Highest difference peak  0.212,  deepest hole -0.162,  1-sigma level  0.031
Q1    1   0.1676  0.7978  0.8340  11.00000  0.05    0.21
Q2    1  -0.0236  0.6752  1.0774  11.00000  0.05    0.19
Q3    1   0.1654  0.6803  0.5834  11.00000  0.05    0.18
Q4    1   0.2152  0.7623  0.5090  11.00000  0.05    0.18
Q5    1   0.1720  0.5233  0.7776  11.00000  0.05    0.17
;
_shelx_res_checksum   79235

_shelx_hkl_file
;
   6   0   0    5.93    0.11
   7   0   0    2.23    0.06
   7   0   0    2.15    0.06
   7   0   0    2.14    0.06
   8   0   0    0.40    0.04
   8   0   0    0.34    0.03
   8   0   0    0.38    0.04
   9   0   0    3.88    0.10
  10   0   0    1.11    0.07
  11   0   0    0.05    0.03
   0  -1   0   -0.04    0.01
   0  -1   0   -0.07    0.01
   0   1   0   -0.07    0.00
   0   1   0   -0.06    0.01
   1  -1   0  328.87    4.38
   1  -1   0  329.34    4.73
  -1  -1   0  319.06    4.42
   1   1   0  308.77    4.40
  -1   1   0  342.93    4.78
   1   1   0  319.39    4.76
  -2  -1   0   13.68    0.19
  -2  -1   0   13.73    0.18
   2  -1   0   13.10    0.18
   2   1   0   13.03    0.18
  -2   1   0   13.46    0.18
   3   1   0   51.05    0.70
   4   1   0   20.39    0.28
   5   1   0   10.07    0.15
   6   1   0    6.36    0.11
   6   1   0    6.14    0.12
   7  -1   0    4.07    0.09
   7   1   0    4.06    0.08
   7   1   0    3.87    0.09
   8  -1   0    1.72    0.06
   8   1   0    1.80    0.05
   8   1   0    1.64    0.07
   9  -1   0    1.08    0.06
   9   1   0    1.11    0.06
  10  -1   0    0.07    0.03
  10   1   0    0.07    0.03
  11  -1   0    0.10    0.04
  11   1   0    0.12    0.04
   0  -2   0   77.59    1.08
   0  -2   0   79.42    1.06
   0  -2   0   79.86    1.06
   0  -2   0   79.11    1.06
   0   2   0   81.46    1.05
   0   2   0   76.30    1.08
  -1  -2   0   40.87    0.55
   1  -2   0   40.34    0.57
  -1  -2   0   39.83    0.56
   1   2   0   40.80    0.55
  -1   2   0   41.92    0.55
   1   2   0   40.69    0.57
  -2  -2   0  105.02    1.96
   2  -2   0  102.08    1.43
  -2  -2   0  107.24    1.40
   2   2   0  105.34    1.43
   2   2   0  104.89    1.42
  -2   2   0  106.81    1.44
   3  -2   0    5.29    0.09
  -3  -2   0    5.26    0.08
  -3  -2   0    5.44    0.09
   3   2   0    5.13    0.08
  -3   2   0    5.43    0.09
   3   2   0    5.32    0.09
   4  -2   0   14.73    0.22
  -4  -2   0   14.72    0.22
  -4  -2   0   15.01    0.20
   4   2   0   14.66    0.21
   4   2   0   14.53    0.22
   5  -2   0    7.46    0.13
   5   2   0    7.56    0.13
   5   2   0    7.63    0.12
   6  -2   0    1.93    0.06
   6   2   0    2.08    0.06
   6   2   0    1.97    0.05
   7  -2   0    0.50    0.04
   7  -2   0    0.52    0.03
   7   2   0    0.55    0.04
   7   2   0    0.42    0.03
   8  -2   0    1.45    0.06
   8  -2   0    1.43    0.05
   8   2   0    1.45    0.05
   8   2   0    1.34    0.06
   9  -2   0    0.29    0.04
   9  -2   0    0.34    0.04
   9   2   0    0.23    0.04
  10  -2   0    0.46    0.05
  10   2   0    0.36    0.05
  11  -2   0    2.37    0.10
  11   2   0    2.48    0.11
   0  -3   0   -0.01    0.01
   0  -3   0   -0.02    0.01
   0  -3   0   -0.01    0.01
   0  -3   0   -0.01    0.01
   0   3   0   -0.01    0.01
   0   3   0   -0.01    0.01
   1  -3   0  112.28    1.53
  -1  -3   0  114.88    1.50
   1  -3   0  114.75    1.50
  -1  -3   0  109.66    1.53
  -1   3   0  114.55    1.47
   1   3   0  110.07    1.53
   1   3   0  111.59    1.52
  -2  -3   0   25.32    0.33
   2  -3   0   24.70    0.34
  -2  -3   0   24.87    0.34
   2   3   0   25.20    0.34
   2   3   0   24.81    0.34
  -2   3   0   24.95    0.34
  -3  -3   0    0.61    0.02
  -3  -3   0    0.59    0.03
   3  -3   0    0.61    0.03
   3   3   0    0.58    0.03
  -3   3   0    0.58    0.03
   4  -3   0    3.27    0.07
  -4  -3   0    3.43    0.05
   4   3   0    3.26    0.07
  -4   3   0    3.35    0.07
   4   3   0    3.36    0.07
   5  -3   0   15.07    0.23
  -5  -3   0   15.76    0.24
   5   3   0   15.15    0.22
   6  -3   0    1.17    0.05
   6  -3   0    1.21    0.04
   6   3   0    1.20    0.05
   6   3   0    1.19    0.04
   7  -3   0   17.49    0.26
   7  -3   0   18.03    0.28
   7   3   0   18.05    0.28
   7   3   0   17.14    0.26
   8  -3   0    1.02    0.06
   8   3   0    0.88    0.06
   9  -3   0    0.11    0.03
   9   3   0    0.03    0.03
  10  -3   0    2.55    0.09
  10   3   0    2.50    0.10
  11  -3   0    0.09    0.04
  11   3   0    0.10    0.04
   0  -4   0   11.42    0.16
   0  -4   0   11.62    0.17
   0  -4   0   11.32    0.17
   0   4   0   11.62    0.16
   0   4   0   11.22    0.17
   1  -4   0   10.71    0.16
  -1  -4   0   10.91    0.15
   1  -4   0   10.84    0.16
   1  -4   0   10.82    0.16
  -1  -4   0   10.65    0.17
   1  -4   0   10.82    0.16
   1   4   0   10.72    0.16
  -1   4   0   10.90    0.15
   1   4   0   10.85    0.16
  -2  -4   0   70.74    0.94
   2  -4   0   71.46    0.93
  -2  -4   0   68.92    0.93
   2   4   0   68.97    0.95
   2   4   0   72.22    0.95
  -2   4   0   72.02    0.94
   3  -4   0   38.87    0.52
  -3  -4   0   37.80    0.53
  -3  -4   0   39.08    0.50
  -3   4   0   38.31    0.53
   3   4   0   38.77    0.53
   3   4   0   38.49    0.52
  -4  -4   0   39.23    0.51
   4  -4   0   38.38    0.53
  -4  -4   0   39.35    0.54
   4   4   0   39.14    0.54
   4   4   0   37.94    0.53
  -4   4   0   39.14    0.53
   5  -4   0    6.53    0.10
   5  -4   0    6.43    0.12
  -5  -4   0    6.50    0.12
  -5   4   0    6.56    0.12
   5   4   0    6.34    0.11
   5   4   0    6.68    0.13
  -6  -4   0   24.98    0.37
   6  -4   0   25.37    0.37
   6   4   0   25.68    0.38
   6   4   0   24.81    0.36
   7  -4   0    1.14    0.06
   7   4   0    1.01    0.06
   7   4   0    1.12    0.05
   8  -4   0    3.83    0.10
   8   4   0    3.69    0.11
   9  -4   0    1.83    0.08
   9   4   0    1.88    0.09
  10  -4   0    0.49    0.05
  10   4   0    0.64    0.06
  11   4   0    0.01    0.04
   0  -5   0    0.02    0.01
   0  -5   0   -0.02    0.01
   0   5   0    0.00    0.01
   0   5   0    0.00    0.01
   1  -5   0    5.55    0.09
   1  -5   0    5.31    0.10
   1  -5   0    5.62    0.10
  -1  -5   0    5.51    0.09
   1  -5   0    5.61    0.10
  -1  -5   0    5.30    0.10
   1   5   0    5.43    0.10
  -1   5   0    5.48    0.08
  -1   5   0    5.63    0.10
   1   5   0    5.52    0.09
   2  -5   0    3.99    0.08
  -2  -5   0    4.12    0.09
  -2  -5   0    4.10    0.07
  -2   5   0    4.01    0.09
   2   5   0    4.12    0.08
   2   5   0    4.07    0.08
  -3  -5   0    3.13    0.05
  -3  -5   0    3.23    0.08
   3  -5   0    3.04    0.07
   3   5   0    3.05    0.07
  -3   5   0    3.08    0.07
   3   5   0    3.09    0.07
  -4  -5   0    1.61    0.06
   4  -5   0    1.72    0.05
  -4   5   0    1.66    0.05
   4   5   0    1.64    0.05
   4   5   0    1.70    0.06
   5  -5   0    3.41    0.08
  -5  -5   0    3.26    0.08
  -5   5   0    3.33    0.08
   5   5   0    3.34    0.09
   5   5   0    3.20    0.08
   6  -5   0    0.26    0.03
   6   5   0    0.27    0.03
   6   5   0    0.22    0.03
   7  -5   0    1.18    0.06
   7   5   0    1.17    0.05
   7   5   0    1.20    0.07
   8  -5   0    0.89    0.06
   8   5   0    0.92    0.07
   9  -5   0    1.17    0.07
   9   5   0    1.26    0.08
  10  -5   0    2.76    0.11
  10   5   0    2.47    0.11
   0  -6   0   10.22    0.17
   0  -6   0   10.22    0.16
   0   6   0   10.31    0.17
   0   6   0   10.13    0.15
   1  -6   0    5.78    0.11
   1  -6   0    5.69    0.11
  -1  -6   0    5.86    0.11
   1  -6   0    5.78    0.10
  -1  -6   0    5.68    0.10
   1   6   0    5.75    0.11
  -1   6   0    5.64    0.09
   1   6   0    5.89    0.10
  -1   6   0    5.73    0.11
   2  -6   0   14.04    0.21
   2  -6   0   13.79    0.21
  -2  -6   0   13.43    0.20
  -2  -6   0   13.69    0.22
   2  -6   0   13.78    0.21
   2  -6   0   13.67    0.21
   2   6   0   13.61    0.22
   2   6   0   13.55    0.21
  -2   6   0   13.46    0.22
  -3  -6   0    1.92    0.06
   3  -6   0    2.03    0.06
   3  -6   0    1.88    0.06
   3  -6   0    2.00    0.06
   3  -6   0    1.90    0.06
   3   6   0    1.88    0.06
  -3   6   0    1.88    0.06
   3   6   0    1.93    0.06
   4  -6   0    6.28    0.12
  -4  -6   0    6.10    0.13
   4   6   0    6.31    0.12
   4   6   0    6.26    0.12
  -4   6   0    5.93    0.12
   5  -6   0    1.74    0.06
  -5  -6   0    1.64    0.07
   5   6   0    1.66    0.07
   5   6   0    1.70    0.06
  -5   6   0    1.61    0.06
   6  -6   0    4.71    0.11
  -6  -6   0    4.43    0.11
  -6   6   0    4.68    0.11
   6   6   0    4.73    0.10
   6   6   0    4.77    0.12
  -7  -6   0    0.32    0.04
   7  -6   0    0.30    0.04
   7   6   0    0.31    0.04
   7   6   0    0.33    0.05
   8  -6   0    4.53    0.12
   8   6   0    4.74    0.13
   9  -6   0    2.42    0.09
   9   6   0    2.51    0.11
  10  -6   0    0.05    0.04
  10  -6   0    0.02    0.04
  10  -6   0    0.05    0.04
  10   6   0    0.04    0.05
   0  -7   0   -0.03    0.02
   0  -7   0    0.01    0.02
   0   7   0   -0.02    0.02
   1  -7   0    6.98    0.13
  -1  -7   0    6.90    0.12
   1  -7   0    6.83    0.13
  -1  -7   0    6.97    0.14
   1   7   0    6.87    0.13
  -1   7   0    6.96    0.14
   1   7   0    6.95    0.12
  -2  -7   0    1.14    0.06
   2  -7   0    1.07    0.05
   2  -7   0    1.14    0.05
   2  -7   0    1.04    0.05
   2  -7   0    1.11    0.05
   2   7   0    1.09    0.05
  -2   7   0    1.07    0.06
   2   7   0    1.13    0.05
   3  -7   0   27.58    0.40
   3  -7   0   27.60    0.41
   3  -7   0   28.25    0.41
   3  -7   0   28.05    0.40
  -3  -7   0   26.95    0.41
  -3   7   0   27.32    0.41
   3   7   0   27.91    0.41
   3   7   0   27.96    0.40
   4  -7   0    0.48    0.04
  -4  -7   0    0.52    0.04
   4  -7   0    0.55    0.04
   4  -7   0    0.49    0.04
   4  -7   0    0.51    0.04
   4   7   0    0.43    0.04
   4   7   0    0.56    0.04
  -4   7   0    0.53    0.04
   5  -7   0    6.72    0.14
   5  -7   0    6.80    0.14
   5  -7   0    6.71    0.14
   5  -7   0    6.60    0.14
  -5  -7   0    6.63    0.14
  -5   7   0    6.61    0.14
   5   7   0    6.62    0.14
   5   7   0    6.75    0.14
   6  -7   0    0.28    0.04
   6  -7   0    0.32    0.04
  -6  -7   0    0.29    0.04
   6  -7   0    0.26    0.04
   6  -7   0    0.29    0.04
   6   7   0    0.24    0.04
  -6   7   0    0.31    0.04
   6   7   0    0.29    0.04
   7  -7   0    4.60    0.12
   7  -7   0    4.45    0.12
   7  -7   0    4.42    0.12
   7  -7   0    4.40    0.11
  -7  -7   0    4.61    0.12
   7   7   0    4.46    0.12
   8  -7   0    0.56    0.05
   8  -7   0    0.61    0.06
   8  -7   0    0.54    0.05
   8  -7   0    0.51    0.06
   8   7   0    0.48    0.06
   9  -7   0    1.46    0.09
   9  -7   0    1.63    0.09
   9  -7   0    1.62    0.08
   9   7   0    1.71    0.10
   0  -8   0    1.79    0.06
   0  -8   0    1.81    0.07
   0   8   0    1.75    0.07
   1  -8   0    1.43    0.06
  -1  -8   0    1.45    0.06
   1  -8   0    1.49    0.06
  -1   8   0    1.37    0.06
   1   8   0    1.49    0.07
  -2  -8   0   14.68    0.24
   2  -8   0   14.75    0.24
   2  -8   0   14.14    0.23
   2   8   0   14.32    0.23
  -2   8   0   14.06    0.24
   2   8   0   14.56    0.24
  -3  -8   0    2.12    0.08
   3  -8   0    2.28    0.08
   3  -8   0    2.21    0.08
   3  -8   0    2.12    0.07
   3  -8   0    2.17    0.08
  -3   8   0    2.35    0.08
   3   8   0    2.26    0.08
   3   8   0    2.23    0.07
   4  -8   0    0.12    0.03
   4  -8   0    0.09    0.03
  -4  -8   0    0.07    0.03
   4  -8   0    0.08    0.03
   4  -8   0    0.07    0.03
   4   8   0    0.07    0.03
  -4   8   0    0.13    0.03
   4   8   0    0.09    0.03
  -5  -8   0    0.31    0.04
   5  -8   0    0.39    0.04
   5  -8   0    0.34    0.04
   5  -8   0    0.45    0.05
   5  -8   0    0.37    0.04
   5   8   0    0.37    0.04
  -5   8   0    0.38    0.04
   5   8   0    0.32    0.04
   6  -8   0    0.48    0.05
   6  -8   0    0.40    0.05
  -6  -8   0    0.34    0.04
   6  -8   0    0.37    0.04
   6  -8   0    0.37    0.05
   6   8   0    0.45    0.05
   6   8   0    0.45    0.05
  -6   8   0    0.41    0.04
   7  -8   0    1.00    0.07
   7  -8   0    1.07    0.07
   7  -8   0    1.18    0.07
   7  -8   0    1.07    0.07
  -7  -8   0    1.19    0.08
   7   8   0    0.95    0.08
   8  -8   0    0.49    0.06
  -8  -8   0    0.54    0.06
   8  -8   0    0.54    0.06
   8  -8   0    0.56    0.06
   8   8   0    0.69    0.07
   0  -9   0   -0.01    0.03
   0   9   0   -0.02    0.03
   1  -9   0    0.18    0.04
   1  -9   0    0.27    0.03
  -1  -9   0    0.17    0.03
  -1   9   0    0.20    0.04
   1   9   0    0.24    0.04
   2  -9   0    0.46    0.04
   2  -9   0    0.45    0.04
  -2  -9   0    0.47    0.05
  -2   9   0    0.48    0.05
   2   9   0    0.54    0.05
   3  -9   0    1.10    0.06
   3  -9   0    1.10    0.06
  -3  -9   0    1.20    0.07
   3   9   0    1.12    0.07
  -3   9   0    1.12    0.07
   4  -9   0    0.43    0.04
   4  -9   0    0.39    0.04
  -4  -9   0    0.40    0.05
   4  -9   0    0.50    0.05
  -4   9   0    0.42    0.05
   4   9   0    0.50    0.05
   4   9   0    0.49    0.05
  -5  -9   0    0.44    0.05
   5  -9   0    0.47    0.05
   5  -9   0    0.57    0.05
   5  -9   0    0.51    0.05
   5  -9   0    0.53    0.05
  -5   9   0    0.52    0.05
   5   9   0    0.53    0.05
   5   9   0    0.42    0.05
   6  -9   0    0.19    0.04
   6  -9   0    0.23    0.05
  -6  -9   0    0.19    0.04
   6  -9   0    0.33    0.05
   6  -9   0    0.24    0.04
  -6   9   0    0.24    0.04
   6   9   0    0.22    0.04
   7  -9   0    0.07    0.04
   7  -9   0   -0.02    0.04
  -7  -9   0    0.08    0.04
   7  -9   0    0.03    0.04
   7   9   0    0.01    0.04
   0 -10   0    0.22    0.04
   0  10   0    0.18    0.04
   1 -10   0    0.15    0.04
  -1 -10   0    0.15    0.04
  -1  10   0    0.11    0.04
   1  10   0    0.12    0.04
   2 -10   0    2.05    0.09
  -2 -10   0    2.02    0.09
   2 -10   0    2.01    0.08
  -2  10   0    2.06    0.09
   2  10   0    2.14    0.09
   3 -10   0    0.39    0.05
   3 -10   0    0.42    0.05
  -3 -10   0    0.39    0.05
  -3  10   0    0.37    0.05
   3  10   0    0.42    0.05
   4 -10   0    0.64    0.06
  -4 -10   0    0.59    0.06
   4 -10   0    0.59    0.05
  -4  10   0    0.60    0.06
   4  10   0    0.63    0.06
   5 -10   0    0.77    0.06
   5 -10   0    0.70    0.06
  -5 -10   0    0.85    0.07
  -5  10   0    0.74    0.06
   5  10   0    0.85    0.07
   6 -10   0    2.23    0.10
   6 -10   0    1.85    0.09
  -6  10   0    2.07    0.11
   0 -11   0   -0.01    0.04
   0  11   0   -0.02    0.03
  -1 -11   0    1.56    0.09
   1 -11   0    1.55    0.08
  -1  11   0    1.65    0.09
   1  11   0    1.63    0.09
  -2 -11   0    0.18    0.05
   2 -11   0    0.09    0.04
  -2  11   0    0.20    0.04
   2  11   0    0.18    0.04
  -3 -11   0    1.90    0.10
   3 -11   0    1.80    0.09
   3 -11   0    1.95    0.09
   3  11   0    2.01    0.10
  -3  11   0    1.84    0.09
  11   0  -1    0.19    0.04
  10   0  -1    0.33    0.04
   9   0  -1    0.13    0.03
   8   0  -1    1.82    0.06
   7   0  -1    4.05    0.08
   7   0  -1    4.02    0.09
   7   0  -1    4.28    0.09
   6   0  -1    0.39    0.03
   5   0  -1    5.30    0.10
   4   0  -1    2.43    0.05
   3   0  -1  114.35    1.56
  -3   0   1  116.36    1.56
   2   0  -1    1.24    0.03
  -2   0   1    1.22    0.03
  -2   0   1    1.21    0.03
  -1   0   1   -0.04    0.01
   1   0  -1   -0.03    0.01
   0   0  -1    8.26    0.11
   0   0   1    8.33    0.11
   0   0   1    7.65    0.11
   0   0   1    8.13    0.11
   1   0   1  129.18    1.97
  -1   0  -1  130.93    1.90
  -1   0  -1  126.53    2.20
   7   0   1    2.26    0.07
   7   0   1    2.33    0.06
   8   0   1    0.65    0.04
   8   0   1    0.64    0.05
   9   0   1   10.22    0.18
   9   0   1   10.49    0.19
  10   0   1    0.34    0.04
  11   0   1    0.11    0.04
  11  -1  -1    0.20    0.04
  11   1  -1    0.20    0.04
  10  -1  -1    1.06    0.06
  10   1  -1    1.02    0.07
   9  -1  -1    6.15    0.13
   9   1  -1    6.31    0.14
   8  -1  -1    1.25    0.05
   8   1  -1    1.15    0.06
   7  -1  -1    1.36    0.05
   7   1  -1    1.40    0.04
   7   1  -1    1.29    0.05
   6  -1  -1    2.86    0.07
   6   1  -1    2.88    0.06
   6   1  -1    3.05    0.07
   5  -1  -1    0.84    0.03
   5   1  -1    0.86    0.03
   5   1  -1    0.76    0.04
  -4  -1   1   12.85    0.18
   4  -1  -1   12.50    0.18
   4   1  -1   12.33    0.19
   4   1  -1   12.55    0.17
   3  -1  -1    9.81    0.14
  -3  -1   1    9.99    0.14
   3   1  -1    9.72    0.13
   3   1  -1    9.63    0.15
  -2  -1   1   47.58    0.74
   2  -1  -1   48.55    0.67
   2  -1  -1   49.65    0.66
  -2  -1   1   49.97    0.67
  -2   1   1   50.51    0.67
  -2   1   1   49.98    0.70
   2   1  -1   49.06    0.67
   2   1  -1   48.71    0.81
  -1  -1   1   73.41    0.97
   1  -1  -1   71.29    0.95
  -1  -1   1   73.10    0.98
  -1   1   1   73.83    0.95
  -1   1   1   71.02    0.98
  -1   1   1   72.27    0.97
   1   1  -1   72.08    0.98
   1   1  -1   69.75    0.95
   0  -1   1   90.13    1.19
   0  -1  -1   88.93    1.18
   0  -1  -1   89.74    1.19
   0  -1   1   85.68    1.39
   0   1  -1   90.03    1.19
   0   1   1   89.20    1.19
   0   1   1   89.50    1.17
   0   1  -1   89.68    1.19
   1  -1   1  384.53    5.85
   1  -1   1  391.96    5.86
   1  -1   1  395.82    5.63
   1  -1   1  379.32    5.45
  -1  -1  -1  401.42    5.75
   1   1   1  389.70    5.83
  -1   1  -1  399.98    5.66
  -2  -1  -1   16.03    0.22
   2   1   1   15.79    0.22
  -3  -1  -1   11.80    0.17
   3   1   1   11.60    0.17
   4   1   1    8.59    0.13
   5   1   1    4.97    0.09
   6   1   1    1.08    0.04
   7   1   1    2.54    0.07
   8   1   1    4.69    0.11
   8   1   1    4.56    0.10
   9  -1   1    0.21    0.04
   9  -1   1    0.32    0.04
   9  -1   1    0.33    0.03
   9   1   1    0.30    0.04
   9   1   1    0.30    0.04
  10  -1   1    0.01    0.03
  10   1   1   -0.01    0.03
  11  -1   1    1.12    0.07
  11   1   1    1.28    0.08
  11  -2  -1    0.48    0.05
  11   2  -1    0.46    0.06
  10  -2  -1    0.32    0.04
  10   2  -1    0.25    0.04
   9  -2  -1    0.73    0.05
   9   2  -1    0.63    0.05
   8  -2  -1    0.15    0.03
   8  -2  -1    0.20    0.03
   8   2  -1    0.18    0.03
   7  -2  -1    2.37    0.06
   7  -2  -1    2.42    0.07
   7   2  -1    2.51    0.07
   7   2  -1    2.40    0.06
   6  -2  -1    8.11    0.14
   6  -2  -1    7.86    0.13
   6   2  -1    7.93    0.14
   6   2  -1    7.83    0.12
   5  -2  -1   10.10    0.16
  -5  -2   1   10.42    0.15
   5  -2  -1   10.15    0.15
   5   2  -1    9.81    0.17
   5   2  -1   10.15    0.15
   4  -2  -1    7.74    0.12
  -4  -2   1    8.07    0.12
   4  -2  -1    7.78    0.13
   4   2  -1    8.06    0.13
   4   2  -1    7.80    0.12
  -4   2   1    8.06    0.12
   3  -2  -1   15.31    0.22
  -3  -2   1   15.67    0.21
   3  -2  -1   15.63    0.21
  -3  -2   1   15.23    0.22
  -3   2   1   15.40    0.22
   3   2  -1   15.33    0.22
   3   2  -1   15.38    0.21
  -2  -2   1  100.53    1.42
   2  -2  -1   97.74    1.29
   2  -2  -1   98.22    1.35
  -2  -2   1   99.16    1.38
  -2  -2   1   99.76    1.82
  -2   2   1  100.49    1.35
   2   2  -1   98.64    1.33
   2   2  -1  101.06    1.38
  -1  -2   1  127.98    1.68
   1  -2  -1  124.29    1.71
  -1  -2   1  123.78    1.71
   1   2  -1  130.62    1.71
  -1   2   1  129.08    1.71
   1   2  -1  125.29    1.69
   0  -2   1   48.95    0.67
   0  -2   1   50.00    0.69
   0  -2  -1   49.87    0.66
   0   2  -1   49.96    0.67
   0   2  -1   48.25    0.66
   1  -2   1    8.54    0.12
   1  -2   1    8.76    0.13
   1  -2   1    8.82    0.13
  -1  -2  -1    8.80    0.12
  -1  -2  -1    8.66    0.12
  -1  -2  -1    8.84    0.12
  -1  -2  -1    8.95    0.13
  -1   2  -1    8.71    0.13
  -1   2  -1    8.82    0.12
   1   2   1    8.56    0.13
   2  -2   1    0.68    0.02
  -2  -2  -1    0.67    0.02
  -2   2  -1    0.64    0.02
  -2   2  -1    0.69    0.02
  -3  -2  -1    6.71    0.11
   3  -2   1    6.73    0.10
   3   2   1    6.60    0.11
   4  -2   1    1.71    0.04
  -4  -2  -1    1.72    0.05
   4   2   1    1.72    0.04
   5  -2   1    6.23    0.11
   5   2   1    6.31    0.11
   6  -2   1    1.88    0.05
   6   2   1    1.97    0.05
   7  -2   1    0.94    0.05
   7   2   1    0.89    0.04
   8  -2   1    6.08    0.13
   8   2   1    6.31    0.14
   8   2   1    6.38    0.12
   9  -2   1    0.85    0.05
   9  -2   1    0.75    0.05
   9   2   1    0.84    0.06
  10  -2   1    0.64    0.05
  10   2   1    0.51    0.05
  11  -2   1    0.22    0.05
  11   2   1    0.25    0.05
  11  -3  -1    0.17    0.04
  11   3  -1    0.12    0.05
  10  -3  -1    1.08    0.07
  10   3  -1    1.38    0.08
   9  -3  -1    0.73    0.06
   9   3  -1    0.82    0.07
   8  -3  -1    0.67    0.05
   8   3  -1    0.55    0.05
   7  -3  -1    1.27    0.06
   7  -3  -1    1.29    0.06
   7   3  -1    1.32    0.06
   7   3  -1    1.34    0.05
   6  -3  -1    5.89    0.10
   6  -3  -1    6.19    0.12
  -6  -3   1    5.91    0.10
   6   3  -1    5.67    0.10
   6   3  -1    6.18    0.12
   5  -3  -1    5.57    0.09
   5  -3  -1    5.45    0.11
  -5  -3   1    5.63    0.09
   5   3  -1    5.64    0.10
   5   3  -1    5.70    0.11
  -4  -3   1    9.64    0.16
   4  -3  -1   10.12    0.16
   4  -3  -1   10.40    0.14
  -4  -3   1   10.07    0.15
  -4   3   1   10.19    0.16
   4   3  -1   10.11    0.15
   4   3  -1   10.10    0.16
  -3  -3   1   90.21    1.56
  -3  -3   1   88.71    1.26
   3  -3  -1   88.28    1.25
   3   3  -1   89.97    1.26
  -3   3   1   92.78    1.26
   3   3  -1   90.77    1.22
  -2  -3   1    0.90    0.04
  -2  -3   1    0.85    0.02
   2  -3  -1    0.89    0.03
  -2  -3   1    0.89    0.03
   2   3  -1    0.86    0.03
  -2   3   1    0.86    0.03
   2   3  -1    0.84    0.03
  -1  -3   1   29.14    0.39
   1  -3  -1   27.68    0.38
  -1  -3   1   29.01    0.38
  -1  -3   1   27.74    0.38
   1   3  -1   27.77    0.38
   1   3  -1   28.34    0.38
  -1   3   1   27.72    0.38
   0  -3  -1    2.74    0.06
   0  -3   1    2.72    0.05
   0  -3   1    2.85    0.05
   0   3  -1    2.75    0.05
   0   3  -1    2.80    0.05
   0   3   1    2.74    0.06
   1  -3   1   14.21    0.20
  -1  -3  -1   14.16    0.20
  -1  -3  -1   14.30    0.19
   1  -3   1   14.07    0.20
  -1  -3  -1   14.54    0.19
   1  -3   1   14.25    0.20
   1  -3   1   14.25    0.20
   1   3   1   14.21    0.20
  -1   3  -1   14.11    0.19
  -1   3  -1   14.07    0.20
   2  -3   1   29.54    0.41
   2  -3   1   30.34    0.40
   2  -3   1   29.56    0.40
   2  -3   1   29.65    0.40
  -2  -3  -1   29.70    0.41
  -2   3  -1   29.35    0.41
  -2   3  -1   30.30    0.39
   2   3   1   29.63    0.40
  -3  -3  -1   19.17    0.27
   3  -3   1   19.22    0.27
   3   3   1   18.97    0.27
  -3   3  -1   19.36    0.27
   4  -3   1    7.54    0.12
  -4  -3  -1    7.37    0.13
   4   3   1    7.26    0.12
  -5  -3  -1   21.99    0.31
   5  -3   1   21.46    0.31
   5   3   1   21.15    0.31
   6  -3   1    6.30    0.12
   6   3   1    6.14    0.11
   7  -3   1   -0.01    0.02
   7   3   1    0.04    0.02
   7   3   1   -0.04    0.02
   8  -3   1    0.30    0.03
   8   3   1    0.22    0.04
   8   3   1    0.31    0.03
   9  -3   1    0.66    0.05
   9   3   1    0.45    0.05
  10  -3   1    0.40    0.04
  10   3   1    0.34    0.05
  11  -3   1    0.14    0.04
  11  -3   1    0.15    0.04
  11  -3   1    0.18    0.04
  11   3   1    0.20    0.05
  11  -4  -1    1.71    0.09
  11   4  -1    1.72    0.10
  10  -4  -1    0.04    0.03
  10   4  -1    0.01    0.04
   9  -4  -1    0.96    0.07
   9   4  -1    0.81    0.06
   8  -4  -1    4.87    0.12
   8   4  -1    4.90    0.13
   7  -4  -1    1.21    0.06
   7   4  -1    1.17    0.06
   6  -4  -1    0.66    0.04
   6   4  -1    0.62    0.05
   6   4  -1    0.69    0.04
  -5  -4   1    6.67    0.13
   5  -4  -1    6.87    0.13
  -5  -4   1    6.46    0.10
  -5   4   1    6.67    0.12
   5   4  -1    6.64    0.11
   5   4  -1    6.55    0.13
   4  -4  -1    1.66    0.05
  -4  -4   1    1.66    0.04
  -4  -4   1    1.65    0.05
   4   4  -1    1.57    0.04
  -4   4   1    1.64    0.05
   3  -4  -1   16.60    0.24
  -3  -4   1   16.57    0.24
  -3  -4   1   16.43    0.23
  -3   4   1   16.67    0.24
   3   4  -1   16.32    0.24
   3   4  -1   16.33    0.24
  -2  -4   1   18.89    0.26
   2  -4  -1   18.90    0.27
  -2  -4   1   19.15    0.27
   2   4  -1   18.63    0.27
   2   4  -1   19.08    0.27
  -2   4   1   19.09    0.27
   1  -4  -1    6.60    0.11
  -1  -4   1    6.71    0.11
  -1  -4   1    6.76    0.12
  -1  -4   1    6.55    0.10
   1   4  -1    6.58    0.11
  -1   4   1    6.60    0.09
  -1   4   1    6.52    0.11
   1   4  -1    6.49    0.11
   0  -4  -1   93.65    1.32
   0  -4   1   94.90    1.27
   0  -4   1   93.04    1.28
   0   4  -1   92.83    1.28
   0   4   1   93.15    1.32
   0   4  -1   95.05    1.27
   0   4   1   96.22    1.26
   1  -4   1    0.15    0.02
  -1  -4  -1    0.16    0.01
  -1  -4  -1    0.15    0.02
   1  -4   1    0.14    0.02
   1  -4   1    0.13    0.02
  -1   4  -1    0.15    0.01
   1   4   1    0.15    0.01
   1   4   1    0.13    0.02
  -1   4  -1    0.15    0.02
  -2  -4  -1   43.15    0.58
   2  -4   1   42.75    0.58
  -2  -4  -1   43.74    0.56
   2  -4   1   42.70    0.58
   2  -4   1   43.21    0.58
   2  -4   1   42.79    0.58
  -2   4  -1   43.57    0.56
   2   4   1   43.16    0.58
  -2   4  -1   42.87    0.58
   3  -4   1   10.40    0.16
  -3  -4  -1   10.16    0.16
   3  -4   1   10.01    0.16
   3  -4   1   10.03    0.16
   3  -4   1    9.95    0.16
  -3   4  -1    9.98    0.16
   3   4   1   10.21    0.16
  -4  -4  -1    2.15    0.06
   4  -4   1    2.09    0.05
  -4   4  -1    2.03    0.06
   4   4   1    2.03    0.06
   5  -4   1    4.19    0.09
  -5  -4  -1    4.20    0.09
   5   4   1    4.07    0.09
   5   4   1    4.16    0.09
  -6  -4  -1    6.74    0.13
   6  -4   1    7.04    0.13
   6   4   1    6.71    0.14
   6   4   1    6.83    0.13
   7  -4   1    1.62    0.06
   7   4   1    1.63    0.06
   7   4   1    1.64    0.07
   8  -4   1    1.55    0.06
   8   4   1    1.52    0.06
   8   4   1    1.45    0.07
   9  -4   1    0.51    0.05
   9   4   1    0.42    0.05
  10   4   1    1.56    0.09
  11  -4   1    1.02    0.07
  11  -4   1    0.99    0.07
  11  -4   1    0.82    0.06
  11   4   1    0.81    0.08
  10  -5  -1   -0.05    0.03
  10   5  -1   -0.04    0.04
   9  -5  -1    0.68    0.06
   9   5  -1    0.73    0.06
   8  -5  -1    1.92    0.08
   8   5  -1    1.89    0.08
   7  -5  -1    7.19    0.15
   7   5  -1    7.31    0.16
   6  -5  -1    2.97    0.08
  -6  -5   1    2.89    0.08
   6   5  -1    3.01    0.07
   6   5  -1    2.99    0.09
  -6   5   1    3.01    0.08
  -5  -5   1    1.24    0.05
   5  -5  -1    1.12    0.05
   5   5  -1    1.19    0.05
  -5   5   1    1.26    0.05
  -4  -5   1    5.43    0.11
   4  -5  -1    5.42    0.11
  -4  -5   1    5.41    0.09
   4   5  -1    5.44    0.11
   4   5  -1    5.24    0.10
  -4   5   1    5.55    0.11
  -3  -5   1   11.48    0.18
  -3  -5   1   11.29    0.16
   3  -5  -1   11.09    0.18
   3   5  -1   11.32    0.18
   3   5  -1   11.05    0.18
  -3   5   1   11.30    0.18
  -2  -5   1    2.08    0.06
   2  -5  -1    2.06    0.06
  -2  -5   1    2.21    0.05
   2   5  -1    2.10    0.05
   2   5  -1    2.10    0.05
  -2   5   1    2.10    0.06
  -1  -5   1   26.12    0.35
   1  -5  -1   25.08    0.36
  -1  -5   1   25.70    0.36
  -1   5   1   25.66    0.34
   1   5  -1   25.68    0.36
  -1   5   1   25.53    0.37
   1   5  -1   26.21    0.36
   0  -5   1    1.95    0.05
   0  -5  -1    1.84    0.04
   0  -5   1    1.87    0.05
   0  -5   1    1.78    0.05
   0  -5  -1    1.79    0.04
   0  -5  -1    1.79    0.04
   0  -5  -1    1.62    0.05
   0   5  -1    1.77    0.04
   0   5  -1    1.80    0.05
   0   5   1    1.81    0.04
   1  -5   1    4.00    0.08
   1  -5   1    4.20    0.08
  -1  -5  -1    4.13    0.07
  -1  -5  -1    3.97    0.08
   1   5   1    4.18    0.08
  -1   5  -1    4.14    0.08
   1   5   1    3.96    0.08
  -1   5  -1    4.11    0.07
   2  -5   1    2.21    0.05
   2  -5   1    2.12    0.05
  -2  -5  -1    2.14    0.04
  -2  -5  -1    2.06    0.06
   2  -5   1    2.24    0.06
   2  -5   1    2.22    0.06
   2   5   1    2.05    0.06
   2   5   1    2.22    0.05
  -2   5  -1    2.19    0.04
  -2   5  -1    2.11    0.06
   3  -5   1   12.64    0.20
   3  -5   1   12.84    0.20
  -3  -5  -1   13.06    0.21
   3  -5   1   12.84    0.20
   3  -5   1   12.89    0.20
   3   5   1   12.88    0.20
   3   5   1   12.77    0.20
  -3   5  -1   12.87    0.20
   4  -5   1    0.52    0.04
   4  -5   1    0.55    0.04
   4  -5   1    0.53    0.04
   4  -5   1    0.51    0.03
  -4  -5  -1    0.49    0.04
   4   5   1    0.56    0.04
  -4   5  -1    0.58    0.04
   4   5   1    0.48    0.04
  -5  -5  -1    7.00    0.14
   5  -5   1    7.21    0.13
   5   5   1    7.27    0.13
   5   5   1    7.12    0.14
  -6  -5  -1    0.03    0.02
   6  -5   1    0.07    0.02
   6   5   1    0.01    0.02
   6   5   1    0.03    0.03
  -7  -5  -1    2.60    0.09
   7  -5   1    2.66    0.08
   7   5   1    2.70    0.08
   7   5   1    2.55    0.09
   8  -5   1    1.65    0.07
   8   5   1    1.63    0.08
   9  -5   1    3.96    0.11
   9  -5   1    4.18    0.12
   9  -5   1    4.21    0.12
   9   5   1    4.19    0.13
  10  -5   1    0.43    0.05
  10  -5   1    0.40    0.05
  10  -5   1    0.49    0.06
  10   5   1    0.50    0.06
  10  -6  -1    0.07    0.04
  10   6  -1    0.06    0.05
   9  -6  -1    0.87    0.07
   9   6  -1    0.80    0.07
   8  -6  -1    0.03    0.03
   8   6  -1    0.07    0.04
   7  -6  -1    2.30    0.08
   7   6  -1    2.54    0.09
   6  -6  -1    2.72    0.08
  -6  -6   1    2.46    0.08
   6   6  -1    2.83    0.07
  -6   6   1    2.76    0.08
   6   6  -1    2.64    0.09
   5  -6  -1    1.82    0.07
  -5   6   1    1.79    0.07
   5   6  -1    1.83    0.07
   5   6  -1    1.77    0.06
  -4  -6   1    2.10    0.07
   4  -6  -1    1.95    0.07
   4   6  -1    1.98    0.07
   4   6  -1    2.10    0.06
  -4   6   1    2.00    0.07
  -3  -6   1    5.69    0.11
   3  -6  -1    5.66    0.11
  -3  -6   1    5.49    0.09
   3   6  -1    5.64    0.11
  -3   6   1    5.40    0.11
   3   6  -1    5.60    0.11
  -2  -6   1    7.13    0.13
  -2  -6   1    6.99    0.11
   2  -6  -1    7.08    0.13
   2   6  -1    7.13    0.13
   2   6  -1    6.93    0.12
  -2   6   1    6.97    0.13
   1  -6  -1    7.98    0.13
   1  -6  -1    8.32    0.15
  -1  -6   1    8.22    0.13
   1  -6  -1    8.14    0.14
   1  -6  -1    8.15    0.14
  -1  -6   1    8.40    0.14
  -1   6   1    8.03    0.13
   1   6  -1    8.03    0.14
   1   6  -1    8.07    0.13
   0  -6  -1    7.31    0.12
   0  -6  -1    7.22    0.12
   0  -6   1    7.44    0.13
   0  -6   1    7.18    0.13
   0  -6  -1    7.51    0.13
   0   6  -1    7.46    0.13
   0   6  -1    7.47    0.12
   0   6   1    7.29    0.11
  -1  -6  -1   10.02    0.15
   1  -6   1   10.00    0.17
  -1  -6  -1   10.18    0.17
   1  -6   1   10.22    0.17
  -1   6  -1   10.34    0.17
   1   6   1   10.41    0.17
  -1   6  -1   10.13    0.15
   1   6   1   10.29    0.16
  -2  -6  -1    6.03    0.10
   2  -6   1    6.23    0.11
  -2  -6  -1    6.22    0.12
   2  -6   1    6.08    0.11
   2  -6   1    6.07    0.12
   2   6   1    6.28    0.12
   2   6   1    5.98    0.11
  -2   6  -1    6.12    0.12
  -3  -6  -1    5.30    0.11
   3  -6   1    5.21    0.10
   3  -6   1    5.30    0.10
   3  -6   1    5.37    0.11
   3  -6   1    5.27    0.11
   3   6   1    5.29    0.11
   3   6   1    5.33    0.11
  -3   6  -1    5.07    0.11
   4  -6   1    1.47    0.06
   4  -6   1    1.43    0.06
   4  -6   1    1.39    0.06
  -4  -6  -1    1.48    0.06
   4  -6   1    1.52    0.05
  -4   6  -1    1.51    0.06
   4   6   1    1.41    0.06
   4   6   1    1.44    0.06
   5  -6   1    2.57    0.08
  -5  -6  -1    2.63    0.08
   5  -6   1    2.62    0.08
   5  -6   1    2.66    0.07
   5  -6   1    2.70    0.08
   5   6   1    2.49    0.08
   5   6   1    2.67    0.08
  -5   6  -1    2.55    0.08
   6  -6   1    2.95    0.09
   6  -6   1    3.15    0.08
   6  -6   1    3.00    0.09
  -6  -6  -1    3.04    0.09
   6  -6   1    2.95    0.09
   6   6   1    3.19    0.09
   6   6   1    3.14    0.10
   7  -6   1    0.84    0.06
   7  -6   1    0.88    0.06
   7  -6   1    0.82    0.06
   7  -6   1    0.80    0.05
  -7  -6  -1    0.88    0.06
   7   6   1    0.84    0.07
   7   6   1    0.77    0.05
   8  -6   1    1.77    0.08
   8  -6   1    1.71    0.08
   8  -6   1    1.84    0.08
   8   6   1    1.79    0.09
   9  -6   1    0.36    0.05
   9  -6   1    0.31    0.05
   9  -6   1    0.29    0.04
   9   6   1    0.21    0.05
  10  -6   1    2.48    0.10
  10  -6   1    2.25    0.10
  10  -6   1    2.46    0.10
   9  -7  -1    0.68    0.06
   9   7  -1    0.50    0.06
   8  -7  -1    1.84    0.08
   8   7  -1    1.83    0.09
   7  -7  -1    0.28    0.04
  -7  -7   1    0.35    0.05
   7   7  -1    0.27    0.04
  -6  -7   1    0.43    0.05
   6  -7  -1    0.41    0.04
  -6   7   1    0.42    0.04
   6   7  -1    0.45    0.05
   6   7  -1    0.47    0.05
   5  -7  -1    2.55    0.08
  -5  -7   1    2.50    0.08
   5   7  -1    2.48    0.08
  -5   7   1    2.50    0.08
   5   7  -1    2.54    0.08
  -4  -7   1    0.57    0.05
   4  -7  -1    0.60    0.05
  -4   7   1    0.52    0.04
   4   7  -1    0.51    0.04
   4   7  -1    0.55    0.05
   3  -7  -1    1.44    0.06
  -3  -7   1    1.26    0.06
   3   7  -1    1.35    0.06
  -3   7   1    1.27    0.06
   3   7  -1    1.28    0.06
   2  -7  -1    9.60    0.17
   2  -7  -1    9.63    0.16
  -2  -7   1    9.68    0.17
  -2  -7   1    9.47    0.15
   2  -7  -1    9.59    0.16
   2  -7  -1    9.69    0.17
  -2   7   1    9.64    0.18
   2   7  -1    9.45    0.16
   2   7  -1    9.43    0.17
   1  -7  -1   23.90    0.34
   1  -7  -1   23.99    0.36
   1  -7  -1   24.06    0.34
  -1  -7   1   24.13    0.35
  -1  -7   1   23.57    0.34
   1  -7  -1   23.81    0.34
   1   7  -1   23.89    0.34
  -1   7   1   23.40    0.36
   1   7  -1   23.84    0.35
   0  -7   1    6.04    0.11
   0  -7   1    5.98    0.12
   0  -7  -1    5.97    0.12
   0  -7  -1    6.09    0.11
   0   7   1    6.19    0.13
   0   7  -1    5.95    0.10
   0   7  -1    6.03    0.12
  -1  -7  -1    5.46    0.12
   1  -7   1    5.38    0.11
   1  -7   1    5.31    0.11
  -1  -7  -1    5.37    0.10
   1   7   1    5.53    0.12
  -1   7  -1    5.43    0.12
   1   7   1    5.41    0.10
  -2  -7  -1    1.43    0.06
   2  -7   1    1.45    0.06
   2  -7   1    1.44    0.06
   2   7   1    1.55    0.06
   2   7   1    1.39    0.05
  -2   7  -1    1.45    0.06
   3  -7   1   12.42    0.20
   3  -7   1   12.41    0.20
  -3  -7  -1   11.92    0.21
   3  -7   1   12.13    0.21
   3   7   1   11.96    0.20
   3   7   1   12.60    0.21
  -3   7  -1   11.80    0.21
   4  -7   1    0.63    0.05
   4  -7   1    0.71    0.05
   4  -7   1    0.79    0.05
   4  -7   1    0.82    0.05
  -4  -7  -1    0.79    0.06
  -4   7  -1    0.83    0.05
   4   7   1    0.76    0.05
   4   7   1    0.80    0.05
   5  -7   1    6.78    0.15
  -5  -7  -1    6.96    0.15
   5  -7   1    7.08    0.15
   5  -7   1    6.96    0.14
   5  -7   1    7.05    0.14
  -5   7  -1    6.89    0.15
   5   7   1    6.83    0.15
   5   7   1    6.97    0.14
   6  -7   1    0.06    0.03
  -6  -7  -1    0.10    0.03
   6  -7   1    0.08    0.03
   6  -7   1    0.03    0.03
   6  -7   1    0.17    0.03
   6   7   1    0.11    0.04
   6   7   1    0.16    0.03
   7  -7   1    1.85    0.10
   7  -7   1    1.64    0.08
   7  -7   1    1.59    0.08
   7  -7   1    1.66    0.08
  -7  -7  -1    1.73    0.08
   7   7   1    1.78    0.07
   7   7   1    1.61    0.08
  -8  -7  -1    0.35    0.05
   8  -7   1    0.40    0.05
   8  -7   1    0.36    0.05
   8  -7   1    0.42    0.05
   8   7   1    0.42    0.05
   9  -7   1    0.96    0.07
   9  -7   1    0.80    0.07
   9  -7   1    0.90    0.07
   9   7   1    0.73    0.07
   8  -8  -1    0.29    0.05
   8  -8  -1    0.39    0.05
   8  -8  -1    0.39    0.05
   8  -8  -1    0.42    0.05
   8   8  -1    0.29    0.05
   7  -8  -1    1.92    0.08
   7  -8  -1    1.75    0.08
   7  -8  -1    1.75    0.08
   7  -8  -1    1.82    0.09
  -7  -8   1    1.81    0.09
   7   8  -1    1.75    0.09
  -7   8   1    1.82    0.08
   6  -8  -1    2.36    0.09
   6  -8  -1    2.26    0.09
   6  -8  -1    2.34    0.09
  -6  -8   1    2.28    0.09
   6  -8  -1    2.22    0.08
  -6   8   1    2.34    0.09
   6   8  -1    2.21    0.09
   5  -8  -1    0.31    0.04
   5  -8  -1    0.32    0.04
   5  -8  -1    0.25    0.04
   5  -8  -1    0.33    0.04
  -5  -8   1    0.27    0.04
   5   8  -1    0.34    0.04
  -5   8   1    0.26    0.04
   5   8  -1    0.28    0.04
  -4  -8   1    0.81    0.06
   4  -8  -1    0.82    0.05
   4  -8  -1    0.83    0.06
   4  -8  -1    0.78    0.06
   4  -8  -1    0.86    0.06
   4   8  -1    0.79    0.06
   4   8  -1    0.82    0.06
  -4   8   1    0.70    0.06
  -3  -8   1    2.81    0.09
   3  -8  -1    2.67    0.08
   3  -8  -1    2.64    0.08
   3  -8  -1    2.70    0.08
   3  -8  -1    2.78    0.09
  -3   8   1    2.70    0.09
   3   8  -1    2.74    0.08
   3   8  -1    2.63    0.08
   2  -8  -1    3.13    0.08
   2  -8  -1    3.16    0.08
   2  -8  -1    3.16    0.09
   2  -8  -1    3.15    0.08
  -2  -8   1    2.90    0.09
   2   8  -1    2.94    0.08
  -2   8   1    3.01    0.09
   2   8  -1    3.12    0.09
   1  -8  -1    1.41    0.05
   1  -8  -1    1.49    0.07
  -1  -8   1    1.53    0.06
  -1  -8   1    1.49    0.05
  -1   8   1    1.36    0.06
   1   8  -1    1.49    0.07
   0  -8  -1    7.97    0.14
   0  -8  -1    8.02    0.16
   0  -8   1    7.79    0.14
   0  -8   1    8.15    0.15
   0   8  -1    8.00    0.16
   0   8   1    7.71    0.16
   1  -8   1    1.90    0.06
  -1  -8  -1    1.96    0.07
   1  -8   1    1.93    0.07
  -1   8  -1    2.00    0.07
   1   8   1    2.00    0.07
   2  -8   1    0.81    0.05
  -2  -8  -1    0.89    0.06
   2  -8   1    0.77    0.05
   2   8   1    0.84    0.06
  -2   8  -1    0.88    0.06
   2   8   1    0.87    0.06
  -3  -8  -1    1.52    0.07
   3  -8   1    1.32    0.06
   3  -8   1    1.37    0.06
   3   8   1    1.32    0.06
  -3   8  -1    1.34    0.07
   3   8   1    1.24    0.06
   4  -8   1    8.13    0.16
   4  -8   1    8.23    0.16
  -4  -8  -1    7.75    0.17
   4  -8   1    8.17    0.16
   4   8   1    8.11    0.16
   4   8   1    8.12    0.16
  -4   8  -1    7.80    0.16
   5  -8   1    0.36    0.04
   5  -8   1    0.36    0.04
   5  -8   1    0.37    0.04
  -5  -8  -1    0.41    0.05
  -5   8  -1    0.37    0.04
   5   8   1    0.32    0.04
   5   8   1    0.41    0.04
   6  -8   1    0.62    0.05
  -6  -8  -1    0.66    0.06
   6  -8   1    0.57    0.05
   6  -8   1    0.71    0.06
   6  -8   1    0.57    0.06
   6   8   1    0.57    0.05
   6   8   1    0.62    0.05
   7  -8   1    0.16    0.04
  -7  -8  -1    0.23    0.04
   7  -8   1    0.23    0.04
   7  -8   1    0.18    0.04
   7   8   1    0.15    0.04
   8  -8   1    0.24    0.05
   8  -8   1    0.21    0.04
  -8  -8  -1    0.23    0.05
   8  -8   1    0.16    0.04
   8   8   1    0.23    0.05
  -7  -9   1    0.98    0.07
   7  -9  -1    1.06    0.08
   7  -9  -1    0.99    0.08
   7  -9  -1    1.02    0.08
   7  -9  -1    0.91    0.07
  -7   9   1    0.99    0.07
   7   9  -1    1.05    0.08
   6  -9  -1    1.10    0.07
   6  -9  -1    1.19    0.08
   6  -9  -1    1.12    0.07
   6  -9  -1    1.21    0.07
  -6  -9   1    1.08    0.08
  -6   9   1    1.21    0.08
   6   9  -1    1.21    0.08
   5  -9  -1    1.44    0.08
   5  -9  -1    1.55    0.08
  -5  -9   1    1.48    0.08
   5  -9  -1    1.43    0.07
   5  -9  -1    1.57    0.08
  -5   9   1    1.49    0.08
   5   9  -1    1.44    0.08
   5   9  -1    1.57    0.08
   4  -9  -1    1.14    0.07
   4  -9  -1    1.26    0.07
  -4  -9   1    1.10    0.07
   4  -9  -1    1.14    0.06
   4  -9  -1    1.23    0.06
   4   9  -1    1.12    0.06
   4   9  -1    1.31    0.07
  -4   9   1    1.14    0.07
   3  -9  -1    0.04    0.03
   3  -9  -1    0.01    0.03
  -3  -9   1    0.01    0.03
   3  -9  -1    0.06    0.03
   3  -9  -1    0.03    0.03
   3   9  -1    0.01    0.03
  -3   9   1    0.04    0.03
  -2  -9   1    0.46    0.05
   2  -9  -1    0.48    0.05
   2  -9  -1    0.42    0.04
  -2   9   1    0.50    0.05
   2   9  -1    0.41    0.04
  -1  -9   1    2.75    0.09
   1  -9  -1    2.54    0.08
   1  -9  -1    2.72    0.09
   1   9  -1    2.45    0.09
  -1   9   1    2.69    0.09
   0  -9   1    0.00    0.02
   0  -9   1    0.00    0.02
   0  -9  -1   -0.02    0.03
   0   9  -1    0.03    0.03
   0   9   1    0.02    0.03
   1  -9   1    3.24    0.09
   1  -9   1    3.21    0.09
  -1  -9  -1    3.20    0.10
  -1   9  -1    3.06    0.10
   1   9   1    3.33    0.10
   2  -9   1    2.09    0.08
   2  -9   1    2.03    0.07
  -2  -9  -1    1.99    0.08
   2   9   1    2.01    0.08
  -2   9  -1    2.06    0.08
   3  -9   1    1.10    0.06
   3  -9   1    1.15    0.06
  -3  -9  -1    1.03    0.07
   3   9   1    1.22    0.07
  -3   9  -1    1.07    0.07
   4  -9   1    0.22    0.04
  -4  -9  -1    0.23    0.04
   4  -9   1    0.30    0.04
   4   9   1    0.25    0.05
   4   9   1    0.18    0.04
  -4   9  -1    0.24    0.04
   5  -9   1    0.41    0.06
  -5  -9  -1    0.35    0.05
   5  -9   1    0.40    0.05
   5   9   1    0.41    0.05
   5   9   1    0.35    0.05
  -5   9  -1    0.34    0.05
   6  -9   1    0.27    0.05
   6  -9   1    0.30    0.04
  -6  -9  -1    0.23    0.04
   6   9   1    0.34    0.05
   6   9   1    0.23    0.04
  -7  -9  -1    0.77    0.07
   7  -9   1    1.04    0.08
   7  -9   1    1.08    0.08
   7   9   1    0.96    0.07
   6 -10  -1    1.03    0.08
   6 -10  -1    0.92    0.07
   6 -10  -1    1.01    0.07
  -6 -10   1    0.89    0.10
   6 -10  -1    0.94    0.07
   6  10  -1    0.92    0.08
  -6  10   1    0.79    0.07
   5 -10  -1    0.43    0.05
   5 -10  -1    0.33    0.05
  -5 -10   1    0.42    0.05
   5 -10  -1    0.36    0.05
  -5  10   1    0.44    0.05
   4 -10  -1    2.33    0.09
  -4 -10   1    2.46    0.10
   4 -10  -1    2.52    0.10
   4 -10  -1    2.44    0.09
   4  10  -1    2.49    0.09
  -4  10   1    2.31    0.10
   3 -10  -1    0.35    0.04
   3 -10  -1    0.37    0.05
  -3 -10   1    0.34    0.05
   3  10  -1    0.33    0.04
  -3  10   1    0.32    0.05
   2 -10  -1    0.16    0.04
  -2 -10   1    0.17    0.04
  -2  10   1    0.10    0.04
   2  10  -1    0.14    0.04
   1 -10  -1    1.85    0.08
  -1 -10   1    1.86    0.08
   1  10  -1    1.79    0.08
  -1  10   1    1.79    0.08
   0 -10   1    0.25    0.04
   0 -10  -1    0.18    0.04
   0  10  -1    0.20    0.04
   0  10   1    0.22    0.04
   1 -10   1    0.21    0.04
  -1 -10  -1    0.25    0.04
   1 -10   1    0.22    0.04
  -1  10  -1    0.23    0.04
   1  10   1    0.20    0.04
  -2 -10  -1    0.93    0.07
   2 -10   1    0.79    0.06
   2 -10   1    0.85    0.06
  -2  10  -1    0.78    0.06
   2  10   1    0.81    0.07
  -3 -10  -1    0.12    0.04
   3 -10   1    0.12    0.04
   3 -10   1    0.12    0.03
  -3  10  -1    0.13    0.04
   3  10   1    0.17    0.04
   4 -10   1    0.10    0.04
  -4 -10  -1    0.22    0.05
  -4  10  -1    0.13    0.04
   4  10   1    0.16    0.04
  -5 -10  -1    0.84    0.07
   5 -10   1    0.67    0.06
  -5  10  -1    0.76    0.06
   5  10   1    0.75    0.06
   3 -11  -1    0.92    0.07
  -3 -11   1    1.17    0.08
  -3  11   1    0.90    0.07
   3  11  -1    1.11    0.08
   2 -11  -1    0.13    0.04
  -2 -11   1    0.15    0.04
  -2  11   1    0.20    0.05
   2  11  -1    0.19    0.04
   1 -11  -1    1.96    0.09
  -1 -11   1    2.05    0.09
   1  11  -1    1.98    0.09
  -1  11   1    1.99    0.09
   0 -11  -1    0.46    0.06
   0 -11   1    0.38    0.05
   0  11   1    0.50    0.06
   0  11  -1    0.37    0.05
  -1 -11  -1    0.86    0.07
   1 -11   1    0.91    0.07
  -1  11  -1    0.74    0.06
   1  11   1    0.79    0.07
   2 -11   1    0.19    0.04
  -2 -11  -1    0.19    0.05
  -2  11  -1    0.22    0.05
   2  11   1    0.21    0.05
  -3 -11  -1    1.17    0.09
   3 -11   1    1.13    0.07
   3  11   1    1.18    0.08
  -3  11  -1    1.13    0.09
  11   0  -2    0.05    0.04
  10   0  -2    4.96    0.12
   9   0  -2    1.50    0.07
   8   0  -2    1.05    0.05
   7   0  -2    0.85    0.05
   7   0  -2    0.95    0.05
   7   0  -2    0.85    0.04
   6   0  -2   15.89    0.22
   6   0  -2   15.73    0.24
   6   0  -2   16.08    0.23
   5   0  -2    0.00    0.01
  -5   0   2    0.03    0.01
  -4   0   2    1.31    0.04
   4   0  -2    1.28    0.04
   3   0  -2   54.46    0.76
  -3   0   2   55.19    0.77
  -2   0   2   34.56    0.45
   2   0  -2   33.59    0.45
  -1   0   2   12.06    0.16
   1   0  -2   12.78    0.16
   1   0  -2   11.67    0.17
  -1   0   2   11.66    0.17
   1   0  -2   12.31    0.17
   0   0   2    4.90    0.07
   0   0  -2    4.87    0.07
   0   0   2    4.89    0.07
   0   0   2    4.82    0.07
  -1   0  -2   28.02    0.37
  -1   0  -2   28.01    0.38
   1   0   2   27.30    0.37
  -2   0  -2 1000.00   13.22
   2   0   2  941.50   13.36
  -2   0  -2  967.67   13.85
   3   0   2    1.27    0.03
   3   0   2    1.35    0.03
   3   0   2    1.37    0.03
   6   0   2    0.04    0.02
   6   0   2    0.02    0.02
   7   0   2    0.18    0.03
   7   0   2    0.19    0.03
   8   0   2    0.00    0.03
   8   0   2    0.00    0.02
   9   0   2    1.85    0.07
  10   0   2    0.41    0.05
  11   0   2    0.49    0.05
  11  -1  -2    1.29    0.08
  11   1  -2    1.25    0.08
  10  -1  -2    0.87    0.07
  10  -1  -2    0.87    0.07
  10   1  -2    0.79    0.06
   9  -1  -2    1.16    0.06
   9   1  -2    1.11    0.07
   8  -1  -2    2.39    0.07
   8   1  -2    2.41    0.08
   7  -1  -2    3.71    0.08
   7   1  -2    3.70    0.09
   6  -1  -2    4.27    0.09
  -6  -1   2    4.25    0.08
   6   1  -2    4.23    0.09
   6   1  -2    4.14    0.07
  -5  -1   2   24.37    0.33
   5  -1  -2   23.61    0.33
   5   1  -2   23.36    0.34
   5   1  -2   23.67    0.32
   4  -1  -2   21.79    0.30
  -4  -1   2   21.93    0.33
  -4  -1   2   21.36    0.30
   4   1  -2   20.91    0.30
   4   1  -2   21.21    0.28
   3  -1  -2   26.90    0.36
  -3  -1   2   26.82    0.36
  -3  -1   2   27.19    0.39
   3  -1  -2   27.07    0.37
  -3   1   2   26.45    0.37
  -3   1   2   27.24    0.37
  -3   1   2   27.94    0.36
   3   1  -2   26.70    0.37
   2  -1  -2   60.77    0.84
  -2  -1   2   62.66    0.86
   2  -1  -2   62.98    0.85
  -2   1   2   62.20    0.85
   2   1  -2   61.65    0.87
  -2   1   2   63.37    0.83
   1  -1  -2   61.32    0.85
  -1  -1   2   64.20    0.87
   1  -1  -2   64.69    0.86
   1   1  -2   63.92    0.88
  -1   1   2   63.30    0.87
  -1   1   2   63.11    1.21
   0  -1  -2  133.51    1.77
   0  -1  -2  132.79    1.77
   0  -1   2  133.71    1.78
   0   1   2  133.03    1.76
   0   1  -2  134.55    1.78
   0   1   2  131.08    1.78
  -1  -1  -2   18.73    0.25
  -1  -1  -2   17.97    0.25
   1  -1   2   18.63    0.25
  -1   1  -2   18.83    0.25
   1   1   2   18.96    0.25
   1   1   2   18.52    0.25
  -2  -1  -2   57.17    0.77
   2  -1   2   56.36    0.79
   2   1   2   57.34    0.75
  -2   1  -2   57.95    1.18
   2   1   2   55.06    0.77
   3  -1   2  213.54    2.85
   3  -1   2  213.09    2.84
  -3  -1  -2  217.25    2.85
   3  -1   2  210.20    2.85
   3   1   2  215.20    2.79
   3   1   2  212.73    2.87
   4  -1   2    1.90    0.04
   4  -1   2    1.90    0.05
   4  -1   2    1.82    0.05
   4   1   2    1.89    0.04
   4   1   2    1.90    0.04
   4   1   2    1.84    0.05
   4   1   2    1.82    0.04
   5   1   2    2.61    0.06
   6   1   2    3.95    0.08
   7   1   2    3.01    0.08
   8   1   2    0.48    0.04
   9  -1   2    2.81    0.08
   9  -1   2    2.78    0.09
   9   1   2    2.79    0.08
  10  -1   2    1.09    0.07
  10  -1   2    1.07    0.06
  10  -1   2    0.96    0.06
  10   1   2    0.94    0.07
  11   1   2    0.09    0.04
  11  -2  -2    0.60    0.06
  11   2  -2    0.53    0.06
  10  -2  -2    0.91    0.07
  10   2  -2    1.04    0.07
   9  -2  -2    4.29    0.11
   9   2  -2    3.98    0.11
   8  -2  -2    0.96    0.05
   8  -2  -2    0.86    0.06
   8   2  -2    1.01    0.06
   7  -2  -2    0.03    0.02
   7  -2  -2    0.03    0.02
   7   2  -2    0.07    0.02
   6  -2  -2    4.36    0.10
   6  -2  -2    4.23    0.08
  -6  -2   2    4.33    0.08
   6   2  -2    4.20    0.07
   5  -2  -2    2.36    0.06
   5  -2  -2    2.37    0.05
  -5  -2   2    2.47    0.05
   5   2  -2    2.40    0.05
   5   2  -2    2.43    0.06
  -4  -2   2    2.13    0.05
   4  -2  -2    2.05    0.05
   4  -2  -2    1.97    0.04
   4   2  -2    2.04    0.04
  -4   2   2    2.10    0.05
   3  -2  -2    4.20    0.07
  -3  -2   2    4.26    0.10
  -3  -2   2    4.31    0.07
   3  -2  -2    4.28    0.08
   3   2  -2    4.31    0.08
  -3   2   2    4.35    0.07
  -3   2   2    4.23    0.07
   3   2  -2    4.20    0.06
   2  -2  -2   23.10    0.30
  -2  -2   2   23.11    0.31
   2  -2  -2   22.91    0.32
  -2  -2   2   23.00    0.32
  -2   2   2   23.33    0.31
   2   2  -2   22.96    0.31
   2   2  -2   23.33    0.32
   1  -2  -2   89.76    1.24
   1  -2  -2   91.19    1.20
  -1  -2   2   90.25    1.22
  -1  -2   2   91.24    1.24
  -1   2   2   91.65    1.24
   1   2  -2   89.18    1.24
   1   2  -2   90.64    1.22
   0  -2   2    2.26    0.04
   0  -2  -2    2.25    0.04
   0  -2   2    2.11    0.04
   0  -2  -2    2.17    0.04
   0   2  -2    2.14    0.04
   0   2  -2    2.19    0.04
   0   2   2    2.24    0.04
   0   2   2    2.21    0.04
  -1  -2  -2    8.70    0.13
   1  -2   2    8.64    0.13
   1  -2   2    8.42    0.12
  -1   2  -2    8.72    0.12
   1   2   2    8.52    0.13
   1   2   2    8.79    0.12
  -1   2  -2    8.65    0.13
   2  -2   2    9.45    0.13
  -2  -2  -2    9.65    0.14
   2  -2   2    9.41    0.14
   2  -2   2    9.49    0.14
   2   2   2    9.51    0.14
  -2   2  -2    9.84    0.14
   3  -2   2    0.61    0.03
   3  -2   2    0.65    0.03
   3  -2   2    0.63    0.02
  -3  -2  -2    0.66    0.03
   3  -2   2    0.62    0.03
  -3   2  -2    0.63    0.02
   3   2   2    0.60    0.03
   4  -2   2   18.46    0.27
  -4  -2  -2   18.49    0.26
   4  -2   2   18.40    0.26
   4  -2   2   18.51    0.27
   4  -2   2   18.45    0.26
   4   2   2   18.30    0.27
   4   2   2   18.89    0.25
  -5  -2  -2    2.59    0.06
   5  -2   2    2.56    0.06
   5   2   2    2.50    0.05
   5   2   2    2.56    0.05
   5   2   2    2.57    0.04
   5   2   2    2.54    0.06
   6  -2   2    4.26    0.09
   6   2   2    4.20    0.09
   7  -2   2    1.57    0.05
   7   2   2    1.54    0.06
   8  -2   2    1.46    0.06
   8   2   2    1.45    0.06
   9  -2   2    0.48    0.04
   9  -2   2    0.51    0.04
   9  -2   2    0.50    0.04
   9  -2   2    0.49    0.04
   9   2   2    0.43    0.05
   9   2   2    0.42    0.04
  10  -2   2    2.90    0.08
  10  -2   2    2.74    0.09
  10  -2   2    2.64    0.09
  10   2   2    2.85    0.10
  11   2   2    0.08    0.04
  11  -3  -2    0.78    0.06
  11   3  -2    0.88    0.07
  10  -3  -2    2.25    0.09
  10   3  -2    2.25    0.10
   9  -3  -2    0.09    0.03
   9   3  -2    0.16    0.04
   8  -3  -2    6.39    0.14
   8   3  -2    6.60    0.14
  -7  -3   2    3.08    0.07
   7  -3  -2    3.22    0.09
   7   3  -2    2.99    0.09
   6  -3  -2    2.94    0.08
   6  -3  -2    2.87    0.06
  -6  -3   2    2.93    0.06
   6   3  -2    2.81    0.06
  -5  -3   2    9.89    0.15
   5  -3  -2    9.99    0.17
   5  -3  -2    9.79    0.15
   5   3  -2   10.11    0.15
   5   3  -2    9.97    0.17
  -5   3   2   10.06    0.16
  -4  -3   2    1.12    0.03
   4  -3  -2    1.16    0.04
   4  -3  -2    1.11    0.03
  -4   3   2    1.14    0.04
   4   3  -2    1.12    0.04
   4   3  -2    1.13    0.03
  -3  -3   2   33.74    0.48
   3  -3  -2   33.43    0.44
   3  -3  -2   33.30    0.46
  -3  -3   2   32.95    0.46
  -3  -3   2   33.68    0.45
   3   3  -2   32.90    0.44
  -3   3   2   34.06    0.45
   3   3  -2   33.61    0.46
  -2  -3   2   12.17    0.18
  -2  -3   2   12.17    0.18
   2  -3  -2   12.19    0.18
   2   3  -2   12.14    0.17
   2   3  -2   12.45    0.18
  -2   3   2   12.43    0.18
  -1  -3   2   29.48    0.39
  -1  -3   2   29.08    0.39
   1  -3  -2   29.11    0.40
   1   3  -2   29.63    0.40
  -1   3   2   29.06    0.40
   1   3  -2   29.08    0.39
   0  -3  -2   17.05    0.24
   0  -3   2   17.20    0.24
   0  -3   2   17.14    0.24
   0   3  -2   16.89    0.24
   0   3   2   17.71    0.24
   0   3  -2   17.40    0.24
   1  -3   2   12.84    0.18
  -1  -3  -2   12.73    0.19
   1  -3   2   12.76    0.19
  -1   3  -2   12.99    0.18
   1   3   2   12.77    0.19
  -1   3  -2   12.79    0.19
   2  -3   2   14.05    0.20
   2  -3   2   13.84    0.19
  -2  -3  -2   14.04    0.20
   2  -3   2   13.97    0.20
  -2   3  -2   13.79    0.20
   2   3   2   13.51    0.20
  -2   3  -2   14.33    0.19
   3  -3   2   44.88    0.59
   3  -3   2   44.13    0.61
   3  -3   2   44.96    0.61
   3  -3   2   45.07    0.60
  -3  -3  -2   45.46    0.61
  -3   3  -2   45.34    0.59
   3   3   2   45.19    0.61
   4  -3   2   13.65    0.21
   4  -3   2   13.95    0.20
   4  -3   2   13.76    0.21
   4  -3   2   13.69    0.21
  -4  -3  -2   14.06    0.21
   4   3   2   13.65    0.21
   5  -3   2    1.21    0.05
   5  -3   2    1.15    0.04
   5  -3   2    1.24    0.04
  -5  -3  -2    1.19    0.05
   5  -3   2    1.13    0.05
   5   3   2    1.13    0.04
  -6  -3  -2    4.04    0.09
   6  -3   2    4.05    0.09
   6  -3   2    4.03    0.09
   6  -3   2    4.02    0.09
   6  -3   2    4.09    0.08
   6   3   2    4.30    0.09
   7  -3   2   10.93    0.19
   7  -3   2   10.43    0.18
   7  -3   2   10.64    0.18
   7  -3   2   10.78    0.19
   7   3   2   10.93    0.18
   8  -3   2    4.55    0.11
   8  -3   2    4.41    0.10
   8  -3   2    4.45    0.11
   8  -3   2    4.32    0.10
   8   3   2    4.48    0.10
   9  -3   2    1.75    0.07
   9  -3   2    1.73    0.07
   9  -3   2    1.78    0.09
   9  -3   2    1.60    0.07
   9   3   2    1.75    0.08
   9   3   2    1.85    0.07
  10  -3   2    0.20    0.04
  10  -3   2    0.33    0.04
  10  -3   2    0.14    0.04
  10   3   2    0.12    0.04
  11  -3   2    0.09    0.04
  11  -3   2    0.11    0.04
  11  -3   2    0.07    0.04
  11   3   2    0.05    0.04
  11  -4  -2    0.27    0.05
  11   4  -2    0.38    0.06
  10  -4  -2    1.33    0.08
  10   4  -2    1.54    0.09
   9  -4  -2    1.25    0.07
   9   4  -2    1.16    0.08
   8  -4  -2    0.85    0.06
   8   4  -2    0.80    0.07
   7  -4  -2    9.82    0.18
   7   4  -2    9.92    0.19
   6  -4  -2    0.97    0.05
  -6  -4   2    0.91    0.03
   6   4  -2    0.94    0.04
  -6   4   2    0.86    0.04
   6   4  -2    0.93    0.05
   5  -4  -2    1.85    0.06
  -5  -4   2    1.90    0.05
   5   4  -2    1.93    0.05
  -5   4   2    1.91    0.06
   4  -4  -2   15.74    0.24
  -4  -4   2   15.57    0.24
  -4  -4   2   15.50    0.22
  -4   4   2   15.53    0.23
   4   4  -2   15.21    0.22
   4   4  -2   15.55    0.24
  -3  -4   2    9.02    0.17
  -3  -4   2    8.99    0.15
   3  -4  -2    8.97    0.15
  -3  -4   2    8.94    0.14
   3   4  -2    8.97    0.14
  -3   4   2    9.05    0.15
   3   4  -2    8.87    0.15
   2  -4  -2   39.73    0.56
  -2  -4   2   41.31    0.55
  -2  -4   2   41.91    0.58
  -2  -4   2   41.09    0.55
   2   4  -2   40.46    0.55
   2   4  -2   41.41    0.56
  -2   4   2   41.24    0.56
  -1  -4   2    8.50    0.13
  -1  -4   2    8.27    0.13
   1  -4  -2    8.42    0.14
   1   4  -2    8.39    0.13
   1   4  -2    8.42    0.13
  -1   4   2    8.38    0.14
   0  -4   2    5.24    0.09
   0  -4   2    5.38    0.09
   0  -4  -2    5.30    0.10
   0   4  -2    5.36    0.09
   0   4  -2    5.37    0.09
   0   4   2    5.44    0.10
  -1  -4  -2    6.90    0.12
   1  -4   2    6.89    0.11
   1  -4   2    6.78    0.11
  -1   4  -2    6.74    0.12
   1   4   2    6.72    0.12
  -1   4  -2    6.88    0.10
   2  -4   2   11.82    0.17
  -2  -4  -2   11.94    0.18
   2  -4   2   11.81    0.18
   2   4   2   11.77    0.18
  -2   4  -2   12.05    0.17
   3  -4   2    3.29    0.07
   3  -4   2    3.18    0.07
   3  -4   2    3.12    0.07
   3  -4   2    3.27    0.06
  -3  -4  -2    3.22    0.07
  -3   4  -2    3.23    0.06
   3   4   2    3.25    0.07
  -3   4  -2    3.27    0.07
   4  -4   2   19.98    0.29
   4  -4   2   19.99    0.29
  -4  -4  -2   20.05    0.29
   4  -4   2   19.56    0.28
   4  -4   2   20.22    0.29
   4   4   2   19.66    0.29
   5  -4   2   11.85    0.20
   5  -4   2   11.90    0.19
  -5  -4  -2   11.58    0.19
   5  -4   2   11.55    0.18
   5  -4   2   11.65    0.19
   5   4   2   12.08    0.19
   6  -4   2    3.15    0.07
   6  -4   2    3.04    0.08
  -6  -4  -2    3.18    0.08
   6  -4   2    3.19    0.08
   6  -4   2    3.18    0.08
   6   4   2    3.23    0.08
   7  -4   2    3.03    0.09
   7  -4   2    3.00    0.08
  -7  -4  -2    3.03    0.09
   7  -4   2    3.00    0.08
   7  -4   2    3.08    0.09
   7   4   2    3.01    0.08
   8  -4   2    1.69    0.07
   8  -4   2    1.83    0.07
   8  -4   2    1.79    0.06
   8  -4   2    1.76    0.07
   8   4   2    1.74    0.08
   8   4   2    1.59    0.07
   9  -4   2    0.09    0.03
   9  -4   2    0.06    0.03
   9  -4   2    0.09    0.03
   9   4   2    0.08    0.04
  10  -4   2    3.81    0.12
  10  -4   2    3.94    0.11
  10  -4   2    4.20    0.12
  10   4   2    3.95    0.13
  10  -5  -2    0.17    0.04
  10   5  -2    0.13    0.05
   9  -5  -2    0.50    0.05
   9   5  -2    0.45    0.05
   8  -5  -2    3.15    0.10
   8   5  -2    3.22    0.11
   7  -5  -2    5.80    0.13
   7   5  -2    5.97    0.14
   6  -5  -2    4.61    0.11
   6   5  -2    4.65    0.11
  -6   5   2    4.75    0.10
  -5  -5   2    8.94    0.16
  -5  -5   2    9.00    0.14
   5  -5  -2    9.20    0.16
  -5   5   2    8.89    0.16
   5   5  -2    9.02    0.17
   5   5  -2    8.99    0.15
   4  -5  -2    2.56    0.07
  -4  -5   2    2.52    0.07
  -4  -5   2    2.52    0.06
   4   5  -2    2.52    0.06
  -4   5   2    2.55    0.07
   4   5  -2    2.48    0.07
  -3  -5   2    3.29    0.07
  -3  -5   2    3.30    0.08
   3  -5  -2    3.41    0.08
   3   5  -2    3.13    0.07
   3   5  -2    3.21    0.08
  -3   5   2    3.24    0.08
  -2  -5   2    4.00    0.10
  -2  -5   2    3.97    0.07
  -2  -5   2    3.84    0.08
   2  -5  -2    3.97    0.09
   2   5  -2    4.00    0.08
   2   5  -2    3.90    0.08
   1  -5  -2    4.07    0.09
  -1  -5   2    4.06    0.08
  -1  -5   2    4.34    0.10
  -1  -5   2    4.27    0.08
  -1   5   2    4.28    0.09
   1   5  -2    4.19    0.08
  -1   5   2    4.13    0.06
   1   5  -2    4.02    0.08
   0  -5   2    3.95    0.08
   0  -5   2    3.95    0.08
   0  -5  -2    3.70    0.08
   0   5   2    3.77    0.08
   0   5  -2    3.98    0.08
   0   5  -2    4.00    0.07
  -1  -5  -2   25.45    0.34
  -1  -5  -2   25.57    0.34
   1  -5   2   25.68    0.36
  -1  -5  -2   25.96    0.37
   1  -5   2   25.21    0.35
  -1  -5  -2   25.55    0.34
  -1   5  -2   25.80    0.35
   1   5   2   25.10    0.37
  -1   5  -2   25.64    0.36
  -2  -5  -2    1.32    0.05
   2  -5   2    1.21    0.04
   2  -5   2    1.23    0.04
  -2  -5  -2    1.21    0.03
   2   5   2    1.18    0.05
  -2   5  -2    1.18    0.04
  -2   5  -2    1.22    0.03
   3  -5   2    1.49    0.04
  -3  -5  -2    1.55    0.05
   3  -5   2    1.44    0.05
  -3   5  -2    1.45    0.03
  -3   5  -2    1.44    0.05
   3   5   2    1.48    0.05
  -4  -5  -2    2.04    0.06
   4  -5   2    2.00    0.06
   4  -5   2    1.83    0.05
   4   5   2    2.01    0.06
   5  -5   2    2.30    0.07
   5  -5   2    2.27    0.06
  -5  -5  -2    2.44    0.07
   5  -5   2    2.55    0.07
   5  -5   2    2.28    0.07
   5   5   2    2.37    0.07
  -6  -5  -2    3.61    0.10
   6  -5   2    3.56    0.09
   6  -5   2    3.76    0.10
   6  -5   2    3.70    0.09
   6  -5   2    3.75    0.10
   6   5   2    3.67    0.10
   6   5   2    3.72    0.09
   7  -5   2    1.54    0.07
   7  -5   2    1.56    0.07
   7  -5   2    1.61    0.06
  -7  -5  -2    1.55    0.07
   7  -5   2    1.61    0.07
   7   5   2    1.56    0.07
   7   5   2    1.60    0.07
   8  -5   2    0.28    0.04
   8  -5   2    0.18    0.04
   8  -5   2    0.21    0.04
   8   5   2    0.19    0.03
   8   5   2    0.24    0.04
   9  -5   2    0.86    0.06
   9  -5   2    0.92    0.07
   9  -5   2    0.91    0.06
   9   5   2    0.82    0.07
  10  -5   2    0.46    0.05
  10  -5   2    0.40    0.05
  10  -5   2    0.35    0.05
  10   5   2    0.39    0.06
  10  -6  -2    1.37    0.08
   9  -6  -2    1.14    0.07
   9   6  -2    1.09    0.09
   8  -6  -2    2.55    0.09
   8   6  -2    2.39    0.10
   7  -6  -2    1.72    0.07
  -7   6   2    1.58    0.07
   7   6  -2    1.44    0.08
  -6  -6   2    3.80    0.10
   6  -6  -2    3.68    0.10
  -6   6   2    3.75    0.10
   6   6  -2    3.62    0.10
   5  -6  -2    0.97    0.06
  -5   6   2    1.07    0.05
   5   6  -2    0.94    0.06
   5   6  -2    0.97    0.04
  -4  -6   2   16.22    0.24
   4  -6  -2   16.66    0.26
  -4  -6   2   16.59    0.26
   4   6  -2   15.99    0.25
   4   6  -2   16.56    0.26
  -4   6   2   16.61    0.26
  -3  -6   2    0.81    0.03
  -3  -6   2    0.78    0.04
   3  -6  -2    0.76    0.05
  -3   6   2    0.74    0.05
   3   6  -2    0.83    0.04
   3   6  -2    0.79    0.04
  -2  -6   2    6.28    0.12
   2  -6  -2    6.26    0.12
  -2  -6   2    6.20    0.11
  -2   6   2    6.03    0.12
   2   6  -2    6.40    0.12
   2   6  -2    6.15    0.12
  -1  -6   2    0.12    0.03
   1  -6  -2    0.15    0.03
  -1  -6   2    0.07    0.02
  -1  -6   2    0.11    0.02
  -1   6   2    0.08    0.02
   1   6  -2    0.15    0.02
   1   6  -2    0.13    0.02
   0  -6   2    9.40    0.16
   0  -6  -2    9.62    0.17
   0  -6   2    9.98    0.17
   0  -6  -2    9.59    0.15
   0  -6  -2    9.53    0.15
   0  -6  -2    9.71    0.15
   0  -6   2    9.55    0.16
   0   6  -2    9.58    0.15
   0   6   2    9.72    0.17
   0   6  -2    9.67    0.16
   0   6   2    9.56    0.14
  -1  -6  -2    5.40    0.09
  -1  -6  -2    5.42    0.11
   1  -6   2    5.47    0.11
   1  -6   2    5.52    0.10
  -1   6  -2    5.32    0.09
   1   6   2    5.66    0.11
   1   6   2    5.36    0.10
  -1   6  -2    5.51    0.11
   2  -6   2    4.34    0.09
   2  -6   2    4.45    0.09
  -2  -6  -2    4.26    0.10
   2   6   2    4.39    0.09
   2   6   2    4.49    0.10
  -2   6  -2    4.32    0.08
  -2   6  -2    4.38    0.10
   3  -6   2    1.20    0.05
  -3  -6  -2    1.28    0.06
   3  -6   2    1.41    0.05
  -3   6  -2    1.28    0.05
   3   6   2    1.37    0.06
   3   6   2    1.24    0.05
  -4  -6  -2    3.61    0.09
   4  -6   2    3.58    0.08
   4  -6   2    3.51    0.09
   4  -6   2    3.60    0.09
  -4   6  -2    3.43    0.09
   4   6   2    3.49    0.09
   4   6   2    3.64    0.09
   5  -6   2    0.69    0.04
   5  -6   2    0.63    0.05
   5  -6   2    0.65    0.05
  -5  -6  -2    0.67    0.05
   5  -6   2    0.73    0.05
   5   6   2    0.65    0.05
   5   6   2    0.64    0.05
   6  -6   2    0.96    0.06
   6  -6   2    1.01    0.06
  -6  -6  -2    0.86    0.06
   6  -6   2    1.01    0.05
   6  -6   2    0.89    0.06
   6   6   2    0.98    0.06
   6   6   2    0.92    0.06
   7  -6   2    0.18    0.03
  -7  -6  -2    0.11    0.03
   7  -6   2    0.14    0.04
   7  -6   2    0.22    0.04
   7   6   2    0.19    0.03
   7   6   2    0.13    0.04
   8  -6   2    0.30    0.04
  -8  -6  -2    0.32    0.05
   8  -6   2    0.27    0.04
   8  -6   2    0.39    0.05
   8   6   2    0.29    0.04
   8   6   2    0.24    0.04
   9  -6   2    0.90    0.06
   9  -6   2    0.97    0.07
   9  -6   2    1.02    0.08
   9   6   2    1.00    0.08
   9  -7  -2    0.00    0.04
   9   7  -2    0.01    0.04
   8  -7  -2    0.38    0.05
   8   7  -2    0.40    0.05
   7  -7  -2    3.21    0.10
   7   7  -2    3.21    0.11
  -7   7   2    3.18    0.10
  -6  -7   2    0.83    0.06
   6  -7  -2    0.76    0.06
  -6   7   2    0.71    0.05
   6   7  -2    0.74    0.05
  -5  -7   2    0.96    0.06
   5  -7  -2    0.96    0.06
   5   7  -2    0.91    0.05
   5   7  -2    0.95    0.06
  -5   7   2    0.91    0.06
  -4  -7   2    0.84    0.05
   4  -7  -2    0.94    0.06
   4   7  -2    0.97    0.05
  -4   7   2    0.93    0.06
   4   7  -2    0.88    0.05
   3  -7  -2    8.86    0.17
  -3  -7   2    8.80    0.15
  -3  -7   2    8.80    0.16
   3   7  -2    9.07    0.16
   3   7  -2    8.94    0.16
  -3   7   2    8.73    0.17
  -2  -7   2    0.07    0.02
   2  -7  -2    0.05    0.03
  -2  -7   2    0.08    0.03
  -2   7   2    0.04    0.03
   2   7  -2    0.06    0.02
   2   7  -2    0.08    0.02
   1  -7  -2   11.71    0.18
  -1  -7   2   11.55    0.19
   1  -7  -2   11.81    0.19
  -1  -7   2   11.71    0.20
   1  -7  -2   12.03    0.20
   1  -7  -2   11.51    0.19
  -1   7   2   11.64    0.20
   1   7  -2   11.72    0.20
   1   7  -2   11.61    0.19
   0  -7   2    2.61    0.07
   0  -7  -2    2.57    0.06
   0  -7  -2    2.47    0.06
   0  -7   2    2.63    0.07
   0  -7  -2    2.46    0.08
   0  -7  -2    2.56    0.06
   0   7  -2    2.65    0.08
   0   7   2    2.56    0.08
   0   7  -2    2.50    0.06
   1  -7   2   17.63    0.27
   1  -7   2   18.15    0.27
  -1  -7  -2   17.80    0.28
   1   7   2   17.59    0.28
  -1   7  -2   17.68    0.28
   1   7   2   17.81    0.26
  -2  -7  -2   -0.01    0.02
   2  -7   2    0.00    0.02
   2  -7   2   -0.01    0.02
  -2   7  -2    0.00    0.02
   2   7   2    0.01    0.02
   2   7   2    0.02    0.02
   3  -7   2    3.85    0.09
   3  -7   2    3.85    0.10
  -3  -7  -2    3.78    0.10
   3   7   2    3.92    0.10
   3   7   2    3.69    0.09
  -3   7  -2    3.73    0.10
  -4  -7  -2    0.26    0.04
   4  -7   2    0.34    0.04
   4  -7   2    0.34    0.03
   4   7   2    0.32    0.03
   4   7   2    0.37    0.04
  -4   7  -2    0.35    0.04
  -5  -7  -2    6.19    0.14
   5  -7   2    6.43    0.14
   5  -7   2    6.19    0.13
   5  -7   2    6.40    0.13
   5   7   2    6.30    0.14
   5   7   2    6.25    0.14
  -6  -7  -2    0.11    0.03
   6  -7   2    0.14    0.03
   6  -7   2    0.14    0.04
   6   7   2    0.14    0.03
   6   7   2    0.15    0.03
   7  -7   2    0.12    0.04
   7  -7   2    0.20    0.04
  -7  -7  -2    0.21    0.04
   7   7   2    0.15    0.04
   7   7   2    0.15    0.04
   8  -7   2    0.84    0.06
   8  -7   2    0.96    0.07
  -8  -7  -2    0.73    0.06
   8   7   2    1.03    0.08
   9  -7   2    0.43    0.06
   9  -7   2    0.32    0.05
   9   7   2    0.38    0.06
   8  -8  -2    0.36    0.05
   8   8  -2    0.33    0.05
  -7  -8   2    0.23    0.04
   7  -8  -2    0.24    0.04
   7   8  -2    0.25    0.05
  -7   8   2    0.21    0.04
   6  -8  -2    0.50    0.05
  -6  -8   2    0.60    0.05
   6   8  -2    0.43    0.05
  -6   8   2    0.59    0.05
  -5  -8   2    0.07    0.03
   5  -8  -2    0.09    0.03
   5   8  -2    0.10    0.04
   5   8  -2    0.05    0.03
  -5   8   2    0.10    0.03
   4  -8  -2    1.78    0.07
  -4  -8   2    1.73    0.07
   4   8  -2    1.69    0.07
   4   8  -2    1.78    0.07
  -4   8   2    1.72    0.07
   3  -8  -2    3.23    0.09
  -3  -8   2    2.99    0.09
   3   8  -2    2.91    0.08
  -3   8   2    2.83    0.09
   3   8  -2    2.92    0.09
   2  -8  -2    3.09    0.09
   2  -8  -2    3.03    0.08
   2  -8  -2    3.03    0.08
  -2  -8   2    2.95    0.09
   2  -8  -2    3.16    0.08
  -2  -8   2    2.98    0.08
   2   8  -2    3.08    0.08
  -2   8   2    3.22    0.09
   2   8  -2    2.89    0.09
   1  -8  -2    1.47    0.05
   1  -8  -2    1.41    0.05
   1  -8  -2    1.65    0.07
   1  -8  -2    1.54    0.05
  -1  -8   2    1.59    0.06
  -1  -8   2    1.51    0.05
  -1   8   2    1.50    0.07
   1   8  -2    1.53    0.07
   0  -8   2    6.33    0.13
   0  -8   2    5.95    0.12
   0  -8  -2    6.17    0.13
   0   8   2    6.07    0.14
   0   8  -2    6.22    0.13
   1  -8   2    0.59    0.05
   1  -8   2    0.64    0.05
  -1  -8  -2    0.70    0.05
  -1   8  -2    0.71    0.05
   1   8   2    0.59    0.05
  -2  -8  -2    1.36    0.07
   2  -8   2    1.42    0.06
   2  -8   2    1.35    0.06
   2   8   2    1.41    0.07
  -2   8  -2    1.47    0.07
  -3  -8  -2    0.84    0.06
   3  -8   2    0.71    0.05
   3  -8   2    0.80    0.06
  -3   8  -2    0.80    0.06
   3   8   2    0.76    0.06
   3   8   2    0.79    0.05
   4  -8   2    1.26    0.07
  -4  -8  -2    1.48    0.07
   4  -8   2    1.47    0.06
   4   8   2    1.42    0.07
   4   8   2    1.50    0.07
  -4   8  -2    1.40    0.07
  -5  -8  -2    0.48    0.05
   5  -8   2    0.47    0.05
  -5   8  -2    0.56    0.05
   5   8   2    0.53    0.05
   5   8   2    0.53    0.05
   6  -8   2    0.81    0.06
  -6  -8  -2    0.90    0.07
   6   8   2    0.86    0.07
   6   8   2    0.74    0.06
  -7  -8  -2    1.29    0.08
   7  -8   2    1.45    0.08
   7   8   2    1.24    0.08
   7   8   2    1.13    0.08
   8  -8   2    0.09    0.04
  -8  -8  -2    0.14    0.04
   8  -8   2    0.11    0.04
   8   8   2    0.18    0.05
   7  -9  -2    0.42    0.05
   7  -9  -2    0.58    0.06
   7  -9  -2    0.40    0.05
   7  -9  -2    0.40    0.05
  -7  -9   2    0.39    0.06
   7   9  -2    0.42    0.05
  -7   9   2    0.31    0.05
   6  -9  -2    0.54    0.06
  -6  -9   2    0.65    0.06
   6  -9  -2    0.66    0.06
   6  -9  -2    0.72    0.06
   6  -9  -2    0.71    0.06
   6   9  -2    0.63    0.06
  -6   9   2    0.66    0.06
   5  -9  -2    0.21    0.04
   5  -9  -2    0.25    0.04
  -5  -9   2    0.20    0.04
   5  -9  -2    0.19    0.04
   5  -9  -2    0.26    0.04
  -5   9   2    0.14    0.04
   5   9  -2    0.14    0.04
  -4  -9   2    0.90    0.07
   4  -9  -2    1.01    0.06
   4  -9  -2    0.93    0.07
   4  -9  -2    1.07    0.06
   4  -9  -2    1.04    0.06
   4   9  -2    0.89    0.06
   4   9  -2    0.92    0.06
  -4   9   2    1.01    0.07
  -3  -9   2    0.08    0.03
   3  -9  -2    0.06    0.03
   3  -9  -2    0.06    0.03
   3  -9  -2    0.09    0.03
   3  -9  -2    0.01    0.03
  -3   9   2    0.03    0.03
   3   9  -2    0.10    0.03
   2  -9  -2    0.61    0.05
   2  -9  -2    0.78    0.06
   2  -9  -2    0.65    0.05
  -2  -9   2    0.66    0.05
   2  -9  -2    0.68    0.05
   2   9  -2    0.75    0.06
  -2   9   2    0.63    0.05
   1  -9  -2    1.12    0.07
  -1  -9   2    1.15    0.06
   1   9  -2    1.11    0.06
  -1   9   2    1.17    0.07
   0  -9  -2    0.52    0.05
   0  -9   2    0.50    0.04
   0  -9   2    0.51    0.04
   0   9  -2    0.43    0.04
   0   9   2    0.39    0.04
   1  -9   2    0.49    0.04
  -1  -9  -2    0.49    0.05
   1  -9   2    0.45    0.04
   1   9   2    0.40    0.04
  -1   9  -2    0.41    0.04
   2  -9   2    0.23    0.03
   2  -9   2    0.27    0.04
  -2  -9  -2    0.21    0.04
   2   9   2    0.25    0.04
  -2   9  -2    0.34    0.04
   3  -9   2    1.76    0.07
   3  -9   2    1.76    0.07
  -3  -9  -2    1.76    0.08
   3   9   2    1.78    0.08
  -3   9  -2    1.70    0.08
   4  -9   2    0.04    0.03
  -4  -9  -2    0.01    0.03
   4   9   2    0.03    0.03
  -4   9  -2    0.02    0.03
   5  -9   2    0.89    0.07
  -5  -9  -2    0.99    0.07
   5   9   2    0.92    0.07
  -5   9  -2    0.91    0.07
   5   9   2    0.86    0.07
  -6  -9  -2    0.27    0.05
   6  -9   2    0.22    0.04
   6   9   2    0.21    0.04
   6   9   2    0.26    0.05
   7  -9   2    0.25    0.06
  -7  -9  -2    0.31    0.06
   7   9   2    0.27    0.05
   7   9   2    0.31    0.05
  -5 -10   2    1.99    0.10
   5 -10  -2    1.83    0.09
   5 -10  -2    1.87    0.08
   5 -10  -2    1.97    0.09
   5 -10  -2    2.03    0.10
  -5  10   2    2.04    0.09
   4 -10  -2    2.03    0.08
   4 -10  -2    2.06    0.09
   4 -10  -2    2.15    0.09
   4 -10  -2    1.98    0.09
  -4 -10   2    2.05    0.09
   4  10  -2    2.13    0.09
  -4  10   2    2.01    0.09
   3 -10  -2    0.70    0.05
   3 -10  -2    0.70    0.06
  -3 -10   2    0.72    0.06
   3 -10  -2    0.74    0.05
  -3  10   2    0.59    0.06
   3  10  -2    0.82    0.06
  -2 -10   2    0.40    0.05
   2 -10  -2    0.31    0.05
   2  10  -2    0.39    0.05
  -2  10   2    0.43    0.05
  -1 -10   2    0.50    0.05
   1 -10  -2    0.45    0.05
   1  10  -2    0.45    0.05
  -1  10   2    0.43    0.05
   0 -10   2    0.08    0.03
   0 -10  -2    0.03    0.03
   0  10  -2    0.00    0.03
   0  10   2    0.04    0.03
  -1 -10  -2    0.06    0.04
   1 -10   2    0.06    0.03
   1 -10   2    0.07    0.03
   1  10   2    0.10    0.04
  -1  10  -2    0.12    0.04
   2 -10   2    0.01    0.03
   2 -10   2    0.05    0.03
  -2 -10  -2    0.08    0.04
   2  10   2    0.05    0.03
  -2  10  -2    0.12    0.04
   3 -10   2    0.60    0.05
  -3 -10  -2    0.65    0.06
   3  10   2    0.63    0.06
  -3  10  -2    0.60    0.06
  -4 -10  -2    0.40    0.05
   4 -10   2    0.48    0.05
  -4  10  -2    0.52    0.05
   4  10   2    0.48    0.05
  -5 -10  -2    0.01    0.04
   5 -10   2    0.04    0.04
  -5  10  -2   -0.03    0.03
   5  10   2    0.01    0.04
  -3 -11   2    0.50    0.06
   3 -11  -2    0.50    0.06
   3  11  -2    0.61    0.06
  -3  11   2    0.54    0.07
   2 -11  -2    0.66    0.06
  -2 -11   2    0.62    0.06
  -2  11   2    0.61    0.06
   2  11  -2    0.51    0.05
   1 -11  -2    0.75    0.07
  -1 -11   2    0.66    0.06
  -1  11   2    0.54    0.06
   1  11  -2    0.64    0.06
   0 -11   2    1.13    0.07
   0 -11  -2    1.15    0.08
   0  11   2    1.10    0.08
   0  11  -2    1.11    0.08
  -1 -11  -2    2.54    0.11
  -1  11  -2    2.46    0.10
   1  11   2    2.38    0.10
   2 -11   2    0.29    0.04
  -2 -11  -2    0.24    0.05
  -2  11  -2    0.38    0.05
   2  11   2    0.31    0.05
   3 -11   2    0.05    0.04
  -3 -11  -2    0.05    0.07
  -3  11  -2    0.07    0.06
   3  11   2    0.07    0.04
  11   0  -3    0.29    0.05
  10   0  -3    2.89    0.10
   9   0  -3    0.79    0.06
   8   0  -3    3.67    0.09
   7   0  -3    0.83    0.05
  -6   0   3   10.00    0.16
   6   0  -3    9.68    0.14
   6   0  -3    9.82    0.16
   6   0  -3    9.53    0.15
  -5   0   3   19.48    0.28
   5   0  -3   19.38    0.28
  -5   0   3   19.67    0.31
  -4   0   3    1.37    0.04
   4   0  -3    1.35    0.04
  -3   0   3    5.49    0.09
   3   0  -3    5.55    0.09
   2   0  -3  273.32    4.69
  -2   0   3  271.77    4.72
  -2   0   3  280.78    3.86
  -1   0   3   22.40    0.29
   1   0  -3   21.81    0.30
   1   0  -3   22.36    0.30
  -1   0   3   21.72    0.30
   0   0   3  115.47    1.58
   0   0  -3  120.01    1.55
   0   0   3  115.97    1.60
   0   0   3  116.44    1.57
  -1   0  -3    2.45    0.04
   1   0   3    2.38    0.04
  -1   0  -3    2.48    0.05
  -2   0  -3    8.98    0.14
  -2   0  -3    9.25    0.13
   2   0   3    9.13    0.13
   3   0   3    5.98    0.09
   4   0   3  210.09    2.80
   5   0   3    0.16    0.02
   5   0   3    0.15    0.02
   6   0   3   23.99    0.36
   6   0   3   23.52    0.34
   6   0   3   24.13    0.34
   6   0   3   24.10    0.35
   6   0   3   23.68    0.33
   7   0   3   12.85    0.20
   7   0   3   13.02    0.20
   7   0   3   13.43    0.22
   7   0   3   12.97    0.20
   7   0   3   13.29    0.23
   8   0   3    0.38    0.03
   8   0   3    0.39    0.03
   8   0   3    0.45    0.03
   8   0   3    0.42    0.04
   8   0   3    0.44    0.05
   9   0   3    0.04    0.03
  10   0   3    1.63    0.07
  11   0   3    0.72    0.06
  11  -1  -3    0.83    0.07
  11   1  -3    0.72    0.06
  10  -1  -3    3.50    0.11
  10   1  -3    3.48    0.11
   9  -1  -3    2.03    0.07
   9  -1  -3    2.01    0.08
   9   1  -3    1.99    0.08
   8  -1  -3    2.11    0.07
   8   1  -3    2.05    0.07
   7  -1  -3    4.06    0.09
  -7  -1   3    3.77    0.09
   7   1  -3    4.10    0.10
  -6  -1   3    0.43    0.03
   6  -1  -3    0.37    0.03
   6   1  -3    0.37    0.03
  -5  -1   3    2.87    0.09
  -5  -1   3    2.98    0.06
   5  -1  -3    2.91    0.06
   5   1  -3    3.01    0.07
  -5   1   3    2.95    0.07
   4  -1  -3   19.79    0.28
  -4  -1   3   20.11    0.28
  -4  -1   3   19.48    0.31
   4  -1  -3   19.71    0.29
  -4   1   3   20.10    0.27
   4   1  -3   19.91    0.28
  -4   1   3   19.66    0.28
  -4   1   3   19.70    0.29
  -3  -1   3   31.51    0.43
   3  -1  -3   31.43    0.42
   3  -1  -3   31.78    0.43
  -3   1   3   32.18    0.41
  -3   1   3   31.61    0.43
   3   1  -3   30.92    0.43
  -2  -1   3   11.62    0.17
   2  -1  -3   11.45    0.16
   2  -1  -3   11.62    0.17
  -2   1   3   11.41    0.17
   2   1  -3   11.25    0.17
  -2   1   3   11.69    0.16
   1  -1  -3   76.88    1.07
   1  -1  -3   79.19    1.09
  -1  -1   3   80.54    1.08
  -1   1   3   79.47    1.08
  -1   1   3   80.15    1.07
   1   1  -3   77.71    1.09
   0  -1   3   16.09    0.23
   0  -1  -3   16.59    0.22
   0  -1  -3   16.73    0.23
   0   1  -3   16.30    0.23
   0   1   3   16.47    0.23
   0   1   3   16.37    0.22
  -1  -1  -3   78.98    1.05
  -1  -1  -3   78.35    1.07
   1  -1   3   76.13    1.06
   1   1   3   76.53    1.08
   1   1   3   76.61    1.04
  -1   1  -3   78.88    1.07
  -2  -1  -3   21.77    0.29
  -2  -1  -3   21.33    0.30
   2  -1   3   21.36    0.29
   2   1   3   21.18    0.28
  -2   1  -3   21.68    0.30
   2   1   3   21.42    0.30
  -3  -1  -3  126.78    1.70
   3  -1   3  126.36    2.45
   3   1   3  124.78    1.73
   3   1   3  128.47    1.68
  -3   1  -3  126.71    2.36
  -4  -1  -3    1.33    0.04
   4  -1   3    1.25    0.04
   4   1   3    1.15    0.04
   4   1   3    1.31    0.03
   5  -1   3   14.63    0.22
   5  -1   3   14.60    0.21
   5  -1   3   14.69    0.22
   5   1   3   14.82    0.23
   5   1   3   14.98    0.21
   6  -1   3    1.93    0.05
   6  -1   3    2.03    0.05
   6  -1   3    1.97    0.06
   6   1   3    2.04    0.06
   6   1   3    1.98    0.05
   6   1   3    1.97    0.04
   7  -1   3    0.10    0.02
   7  -1   3    0.13    0.02
   7  -1   3    0.10    0.02
   7   1   3    0.09    0.02
   7   1   3    0.07    0.02
   7   1   3    0.10    0.02
   8  -1   3    1.24    0.05
   8  -1   3    1.36    0.05
   8  -1   3    1.14    0.05
   8   1   3    1.26    0.06
   9  -1   3    0.37    0.04
   9  -1   3    0.31    0.03
   9  -1   3    0.46    0.04
   9  -1   3    0.47    0.05
   9  -1   3    0.43    0.04
   9   1   3    0.38    0.04
  10  -1   3    0.74    0.06
  10  -1   3    0.95    0.07
  10   1   3    0.83    0.06
  11  -1   3    0.08    0.04
  11   1   3    0.11    0.04
  11  -2  -3    1.47    0.09
  11   2  -3    1.37    0.09
  10  -2  -3    0.28    0.05
  10   2  -3    0.29    0.05
   9  -2  -3    1.99    0.08
   9   2  -3    1.93    0.08
   8  -2  -3    2.82    0.09
   8  -2  -3    2.73    0.07
   8   2  -3    2.92    0.09
  -7  -2   3    0.58    0.04
   7  -2  -3    0.52    0.04
   7  -2  -3    0.47    0.04
   7   2  -3    0.58    0.04
   6  -2  -3    2.95    0.08
  -6  -2   3    2.85    0.07
   6  -2  -3    2.80    0.06
   6   2  -3    2.80    0.08
   5  -2  -3   19.08    0.28
  -5  -2   3   18.39    0.31
  -5  -2   3   18.60    0.27
   5  -2  -3   18.29    0.26
  -5   2   3   18.65    0.26
   5   2  -3   18.69    0.28
  -4  -2   3   57.11    0.75
   4  -2  -3   55.45    0.76
   4  -2  -3   56.28    0.75
  -4  -2   3   56.38    0.78
  -4   2   3   56.91    0.75
  -4   2   3   56.83    0.77
   4   2  -3   55.57    0.76
  -3  -2   3    2.80    0.06
   3  -2  -3    2.79    0.05
   3  -2  -3    2.81    0.06
   3   2  -3    2.71    0.06
  -3   2   3    2.87    0.05
   3   2  -3    2.82    0.04
  -3   2   3    2.78    0.06
  -2  -2   3    1.45    0.04
   2  -2  -3    1.39    0.03
  -2   2   3    1.46    0.03
   2   2  -3    1.38    0.03
  -2   2   3    1.38    0.04
   2   2  -3    1.48    0.04
   1  -2  -3   18.77    0.26
   1  -2  -3   19.18    0.26
  -1  -2   3   19.09    0.26
  -1   2   3   18.85    0.26
   1   2  -3   18.86    0.27
  -1   2   3   19.12    0.26
   1   2  -3   19.28    0.26
   0  -2   3   40.00    0.63
   0  -2   3   40.62    0.53
   0  -2  -3   40.39    0.53
   0  -2  -3   40.16    0.54
   0   2  -3   39.38    0.54
   0   2   3   39.74    0.54
   0   2   3   40.25    0.54
   1  -2   3    9.14    0.14
  -1  -2  -3    9.22    0.14
  -1  -2  -3    9.28    0.14
  -1   2  -3    9.25    0.14
   1   2   3    9.42    0.13
   1   2   3    9.52    0.14
   2  -2   3    0.40    0.02
   2  -2   3    0.39    0.01
  -2  -2  -3    0.40    0.02
   2   2   3    0.41    0.02
  -2   2  -3    0.44    0.02
   2   2   3    0.41    0.01
  -3  -2  -3    7.79    0.12
   3  -2   3    7.68    0.11
   3  -2   3    7.82    0.13
   3   2   3    7.43    0.13
  -3   2  -3    7.81    0.12
  -4  -2  -3    3.67    0.07
   4  -2   3    3.45    0.06
   4  -2   3    3.44    0.07
   4  -2   3    3.39    0.07
   4   2   3    3.41    0.07
   4   2   3    3.45    0.05
   5  -2   3    1.80    0.05
   5  -2   3    1.85    0.05
  -5  -2  -3    1.92    0.05
   5  -2   3    1.85    0.05
   5  -2   3    1.92    0.05
   5   2   3    1.84    0.06
   5   2   3    1.89    0.04
   6  -2   3    3.26    0.07
   6  -2   3    3.27    0.08
   6  -2   3    3.22    0.07
   6  -2   3    3.23    0.08
   6   2   3    3.34    0.08
   7  -2   3    2.08    0.06
   7  -2   3    1.89    0.06
   7  -2   3    2.03    0.06
   7  -2   3    2.00    0.07
   7   2   3    2.01    0.07
   8  -2   3    1.20    0.06
   8  -2   3    1.17    0.06
   8  -2   3    1.19    0.05
   8  -2   3    1.27    0.05
   8   2   3    1.19    0.06
   9  -2   3    0.02    0.02
   9  -2   3    0.03    0.03
   9  -2   3    0.02    0.03
   9   2   3    0.06    0.03
  10  -2   3    0.07    0.04
  10  -2   3    0.04    0.03
  10  -2   3    0.06    0.03
  11   2   3    0.27    0.05
  11  -3  -3    0.41    0.06
  11   3  -3    0.31    0.05
  10  -3  -3    1.25    0.08
  10   3  -3    1.13    0.08
   9  -3  -3    2.63    0.09
   9   3  -3    2.66    0.10
   8  -3  -3    5.08    0.12
  -8  -3   3    5.08    0.12
   8   3  -3    5.18    0.13
   7  -3  -3    6.04    0.13
  -7  -3   3    6.11    0.11
   7   3  -3    6.03    0.13
  -6  -3   3    0.38    0.03
   6  -3  -3    0.35    0.03
   6  -3  -3    0.32    0.03
   6   3  -3    0.43    0.04
   5  -3  -3    1.32    0.03
   5  -3  -3    1.32    0.05
  -5  -3   3    1.30    0.04
   5   3  -3    1.32    0.03
  -5   3   3    1.29    0.04
   5   3  -3    1.29    0.05
  -4  -3   3   13.99    0.21
   4  -3  -3   14.16    0.22
   4  -3  -3   14.14    0.20
  -4  -3   3   14.25    0.25
   4   3  -3   14.05    0.20
   4   3  -3   14.26    0.22
  -4   3   3   14.48    0.21
   3  -3  -3   56.67    0.75
   3  -3  -3   56.27    0.77
  -3  -3   3   56.23    0.76
  -3   3   3   56.93    0.76
   3   3  -3   58.71    0.77
   3   3  -3   57.69    0.75
   2  -3  -3   15.39    0.22
   2  -3  -3   15.03    0.20
  -2  -3   3   14.92    0.22
  -2  -3   3   15.11    0.22
  -2   3   3   15.05    0.22
   2   3  -3   14.91    0.21
   2   3  -3   15.13    0.22
   1  -3  -3   24.93    0.35
  -1  -3   3   24.68    0.34
  -1  -3   3   25.14    0.34
   1  -3  -3   25.05    0.33
  -1   3   3   24.81    0.34
   1   3  -3   24.96    0.34
   1   3  -3   24.91    0.34
   0  -3   3    2.68    0.05
   0  -3  -3    2.66    0.06
   0  -3   3    2.64    0.06
   0   3  -3    2.67    0.06
   0   3   3    2.71    0.06
   0   3  -3    2.66    0.05
   1  -3   3   15.20    0.21
  -1  -3  -3   15.05    0.22
   1  -3   3   15.17    0.22
   1   3   3   15.36    0.22
  -1   3  -3   14.97    0.22
  -1   3  -3   15.17    0.21
   2  -3   3   16.17    0.22
  -2  -3  -3   16.37    0.24
   2  -3   3   15.87    0.24
  -2   3  -3   16.49    0.23
   2   3   3   16.46    0.24
   3  -3   3    0.96    0.04
  -3  -3  -3    0.93    0.04
   3  -3   3    0.92    0.03
   3   3   3    0.92    0.04
  -3   3  -3    0.94    0.03
   4  -3   3    1.56    0.05
  -4  -3  -3    1.68    0.05
   4  -3   3    1.50    0.05
   4  -3   3    1.58    0.04
   4   3   3    1.52    0.05
  -4   3  -3    1.62    0.04
   5  -3   3   28.54    0.40
  -5  -3  -3   28.27    0.40
   5  -3   3   28.21    0.40
   5  -3   3   27.90    0.39
   5  -3   3   28.24    0.40
   5   3   3   28.08    0.40
   6  -3   3    2.93    0.08
  -6  -3  -3    2.88    0.08
   6  -3   3    2.94    0.07
   6  -3   3    3.00    0.08
   6  -3   3    3.00    0.07
   6   3   3    3.08    0.08
   7  -3   3    1.64    0.05
   7  -3   3    1.57    0.06
   7  -3   3    1.64    0.06
   7  -3   3    1.74    0.06
   7   3   3    1.55    0.06
   8  -3   3    0.97    0.06
   8  -3   3    1.08    0.06
   8  -3   3    0.94    0.05
   8   3   3    0.92    0.06
   9  -3   3    0.75    0.06
   9  -3   3    0.68    0.05
   9  -3   3    0.73    0.05
   9   3   3    0.68    0.06
  10  -3   3    0.21    0.04
  10  -3   3    0.16    0.04
  10  -3   3    0.21    0.04
  10   3   3    0.12    0.04
  11   3   3    0.39    0.06
  11  -4  -3   -0.06    0.04
  11   4  -3    0.01    0.05
  10  -4  -3    1.11    0.08
  10   4  -3    1.03    0.08
   9  -4  -3    1.57    0.08
   9   4  -3    1.55    0.09
   8  -4  -3    6.24    0.14
   8   4  -3    6.06    0.14
   7  -4  -3    1.64    0.07
   7   4  -3    1.77    0.07
   6  -4  -3    6.88    0.14
  -6  -4   3    6.71    0.12
  -6   4   3    6.78    0.12
   6   4  -3    6.80    0.14
   5  -4  -3    2.75    0.08
  -5  -4   3    2.78    0.06
  -5   4   3    2.59    0.07
   5   4  -3    2.75    0.06
   5   4  -3    2.78    0.08
  -4  -4   3   10.57    0.21
  -4  -4   3   10.80    0.17
   4  -4  -3   11.10    0.18
  -4  -4   3   11.05    0.18
   4   4  -3   11.08    0.18
   4   4  -3   10.65    0.16
  -4   4   3   11.03    0.17
  -3  -4   3    3.92    0.07
   3  -4  -3    3.80    0.08
  -3  -4   3    3.66    0.08
  -3  -4   3    3.83    0.10
  -3   4   3    3.85    0.08
   3   4  -3    3.82    0.07
   3   4  -3    3.76    0.08
  -2  -4   3   11.45    0.17
  -2  -4   3   11.17    0.17
   2  -4  -3   11.09    0.18
   2   4  -3   11.03    0.17
   2   4  -3   11.19    0.18
  -2   4   3   11.34    0.17
  -1  -4   3    0.87    0.03
  -1  -4   3    0.87    0.03
   1  -4  -3    0.86    0.04
   1   4  -3    0.87    0.03
  -1   4   3    0.90    0.04
   1   4  -3    0.89    0.03
   0  -4   3   24.75    0.34
   0  -4   3   24.44    0.33
   0  -4  -3   24.48    0.35
   0   4  -3   24.51    0.34
   0   4   3   24.74    0.35
   0   4  -3   24.25    0.34
   1  -4   3    7.24    0.11
  -1  -4  -3    7.61    0.13
   1  -4   3    7.44    0.13
   1   4   3    7.52    0.13
  -1   4  -3    7.48    0.13
  -1   4  -3    7.44    0.12
   2  -4   3   39.33    0.52
   2  -4   3   38.88    0.54
  -2  -4  -3   39.75    0.54
  -2   4  -3   38.89    0.54
   2   4   3   39.48    0.54
  -2   4  -3   39.44    0.53
  -3  -4  -3    1.24    0.05
   3  -4   3    1.31    0.05
   3  -4   3    1.30    0.04
   3   4   3    1.37    0.05
  -3   4  -3    1.27    0.04
   4  -4   3   15.43    0.22
   4  -4   3   15.78    0.24
  -4  -4  -3   15.65    0.24
  -4   4  -3   15.50    0.22
   4   4   3   15.64    0.24
   5  -4   3    5.23    0.10
  -5  -4  -3    5.45    0.11
   5  -4   3    5.39    0.11
   5  -4   3    5.33    0.11
   5   4   3    5.49    0.11
  -6  -4  -3    8.10    0.15
   6  -4   3    7.66    0.13
   6  -4   3    7.90    0.15
   6  -4   3    7.77    0.15
   6  -4   3    7.98    0.15
   6   4   3    7.88    0.15
  -7  -4  -3    1.55    0.07
   7  -4   3    1.51    0.06
   7  -4   3    1.64    0.07
   7  -4   3    1.69    0.07
   7   4   3    1.56    0.06
   8  -4   3    1.80    0.07
   8  -4   3    1.77    0.08
   8  -4   3    1.68    0.07
   8   4   3    1.82    0.07
   9  -4   3    1.07    0.07
   9  -4   3    0.89    0.06
   9  -4   3    1.00    0.06
   9   4   3    0.95    0.08
   9   4   3    0.90    0.06
  10  -4   3    0.11    0.04
  10  -4   3    0.13    0.04
  10   4   3    0.08    0.04
  10  -5  -3    0.68    0.06
  10   5  -3    0.66    0.07
   9  -5  -3    0.64    0.06
   9   5  -3    0.57    0.06
   8  -5  -3    0.32    0.04
   8   5  -3    0.26    0.04
   7  -5  -3    0.02    0.03
   7   5  -3    0.14    0.04
  -7   5   3    0.14    0.03
   6  -5  -3   10.56    0.19
   6   5  -3   10.74    0.20
  -6   5   3   10.62    0.18
  -5  -5   3   15.85    0.23
   5  -5  -3   15.95    0.26
   5   5  -3   15.58    0.24
   5   5  -3   16.13    0.26
  -5   5   3   15.45    0.24
  -4  -5   3    2.73    0.10
  -4  -5   3    2.95    0.08
   4  -5  -3    3.00    0.08
  -4  -5   3    2.99    0.07
   4   5  -3    2.90    0.08
  -4   5   3    2.90    0.07
   4   5  -3    2.93    0.06
  -3  -5   3    5.39    0.10
  -3  -5   3    5.39    0.13
  -3  -5   3    5.51    0.11
   3  -5  -3    5.36    0.11
   3   5  -3    5.50    0.11
  -3   5   3    5.49    0.11
   3   5  -3    5.39    0.10
  -2  -5   3    7.15    0.12
   2  -5  -3    7.47    0.13
  -2  -5   3    7.23    0.12
  -2   5   3    7.27    0.13
   2   5  -3    7.17    0.13
   2   5  -3    7.21    0.12
   1  -5  -3   10.36    0.17
  -1  -5   3   10.07    0.16
  -1  -5   3    9.92    0.16
  -1   5   3    9.99    0.17
   1   5  -3   10.02    0.16
   1   5  -3    9.89    0.16
   0  -5  -3    0.19    0.02
   0  -5   3    0.22    0.02
   0  -5   3    0.23    0.02
   0   5  -3    0.18    0.02
   0   5   3    0.17    0.02
   0   5  -3    0.20    0.02
  -1  -5  -3    9.28    0.15
   1  -5   3    8.78    0.14
   1  -5   3    9.10    0.15
   1   5   3    9.21    0.16
  -1   5  -3    8.92    0.14
  -1   5  -3    8.83    0.15
   2  -5   3    5.46    0.11
  -2  -5  -3    5.76    0.11
   2  -5   3    5.44    0.09
   2   5   3    5.54    0.11
  -2   5  -3    5.64    0.11
  -2   5  -3    5.51    0.09
   3  -5   3    1.75    0.06
   3  -5   3    1.73    0.05
  -3  -5  -3    1.71    0.06
   3   5   3    1.76    0.06
  -3   5  -3    1.74    0.06
  -3   5  -3    1.77    0.04
   4  -5   3    7.75    0.14
  -4  -5  -3    7.50    0.14
   4  -5   3    7.50    0.13
  -4   5  -3    7.49    0.12
   4   5   3    7.62    0.14
   5  -5   3    3.90    0.10
   5  -5   3    3.87    0.09
   5  -5   3    3.63    0.08
  -5  -5  -3    3.87    0.10
   5   5   3    3.89    0.10
   6  -5   3    1.75    0.07
   6  -5   3    1.77    0.07
  -6  -5  -3    1.76    0.07
   6   5   3    1.93    0.07
  -7  -5  -3    0.00    0.03
   7  -5   3    0.02    0.03
   7  -5   3    0.04    0.03
   7   5   3    0.02    0.03
   8  -5   3    0.26    0.04
   8  -5   3    0.19    0.04
   8   5   3    0.30    0.04
   8   5   3    0.23    0.04
   9  -5   3    0.76    0.06
   9  -5   3    0.70    0.06
   9   5   3    0.71    0.06
   9   5   3    0.77    0.06
  10  -5   3    0.42    0.05
  10  -5   3    0.29    0.05
  10   5   3    0.28    0.05
  10  -6  -3    0.28    0.05
   9  -6  -3    0.90    0.07
   9   6  -3    0.80    0.07
   8  -6  -3    0.75    0.06
   8   6  -3    0.79    0.06
   7  -6  -3    3.88    0.11
   7   6  -3    3.71    0.11
  -7   6   3    3.56    0.10
   6  -6  -3    4.99    0.12
   6   6  -3    5.00    0.12
  -6   6   3    4.93    0.11
   5  -6  -3    2.34    0.08
  -5  -6   3    2.17    0.08
  -5   6   3    2.25    0.07
   5   6  -3    2.41    0.08
  -4  -6   3    2.77    0.07
  -4  -6   3    2.79    0.08
   4  -6  -3    2.73    0.08
   4   6  -3    2.76    0.07
   4   6  -3    2.78    0.08
  -4   6   3    2.87    0.08
  -3  -6   3    7.28    0.13
   3  -6  -3    7.28    0.14
  -3  -6   3    7.63    0.14
  -3  -6   3    7.20    0.17
   3   6  -3    7.62    0.14
   3   6  -3    7.14    0.13
  -3   6   3    7.32    0.14
  -2  -6   3   18.14    0.27
  -2  -6   3   18.61    0.28
   2  -6  -3   18.36    0.28
  -2  -6   3   18.70    0.31
   2   6  -3   18.26    0.27
   2   6  -3   18.46    0.28
  -2   6   3   17.96    0.28
  -1  -6   3    1.66    0.05
   1  -6  -3    1.60    0.06
  -1  -6   3    1.65    0.05
   1   6  -3    1.65    0.05
  -1   6   3    1.78    0.06
   1   6  -3    1.65    0.05
   0  -6  -3   16.67    0.26
   0  -6   3   16.90    0.25
   0  -6   3   16.69    0.25
   0   6  -3   16.55    0.26
   0   6  -3   16.84    0.25
   0   6   3   16.75    0.26
   1  -6   3    4.05    0.09
  -1  -6  -3    3.96    0.09
  -1  -6  -3    3.95    0.07
  -1  -6  -3    3.91    0.07
   1  -6   3    3.98    0.08
  -1  -6  -3    3.85    0.07
   1   6   3    3.88    0.09
  -1   6  -3    3.92    0.08
  -1   6  -3    3.95    0.09
  -2  -6  -3    4.38    0.10
   2  -6   3    4.16    0.08
   2  -6   3    4.22    0.09
  -2   6  -3    4.21    0.10
   2   6   3    4.29    0.10
  -2   6  -3    4.26    0.08
   3  -6   3    0.89    0.05
   3  -6   3    0.86    0.04
  -3  -6  -3    0.79    0.05
   3   6   3    0.79    0.05
  -3   6  -3    0.87    0.05
  -4  -6  -3    2.27    0.07
   4  -6   3    2.13    0.06
   4  -6   3    2.15    0.07
   4   6   3    2.17    0.07
   5  -6   3    4.85    0.12
  -5  -6  -3    4.81    0.11
   5   6   3    4.81    0.11
  -6  -6  -3    0.49    0.05
   6  -6   3    0.49    0.04
   6   6   3    0.55    0.05
   7  -6   3    0.13    0.03
  -7  -6  -3    0.14    0.04
   7  -6   3    0.18    0.04
   7   6   3    0.25    0.04
   7   6   3    0.23    0.04
   8  -6   3    0.03    0.03
  -8  -6  -3    0.08    0.04
   8  -6   3    0.04    0.03
   8   6   3    0.02    0.03
   8   6   3    0.07    0.04
   9  -6   3    0.20    0.04
   9   6   3    0.15    0.05
   9  -7  -3    0.93    0.07
   9   7  -3    0.88    0.07
   8  -7  -3    0.40    0.05
   8   7  -3    0.36    0.05
   7  -7  -3    0.42    0.05
  -7   7   3    0.43    0.04
   7   7  -3    0.37    0.05
  -6  -7   3    0.45    0.05
   6  -7  -3    0.40    0.04
   6   7  -3    0.42    0.05
  -6   7   3    0.47    0.04
   5  -7  -3    5.31    0.13
  -5  -7   3    5.44    0.13
  -5   7   3    5.42    0.12
   5   7  -3    5.53    0.13
   4  -7  -3    0.17    0.03
  -4  -7   3    0.21    0.03
   4   7  -3    0.25    0.03
   4   7  -3    0.24    0.03
  -4   7   3    0.26    0.03
   3  -7  -3    8.34    0.17
  -3  -7   3    8.62    0.15
  -3  -7   3    8.88    0.16
   3   7  -3    8.41    0.16
  -3   7   3    8.60    0.16
   3   7  -3    8.78    0.15
  -2  -7   3    4.00    0.12
  -2  -7   3    4.11    0.10
  -2  -7   3    4.23    0.09
   2  -7  -3    4.21    0.10
  -2   7   3    4.23    0.10
   2   7  -3    4.17    0.10
   2   7  -3    4.15    0.10
  -1  -7   3   22.21    0.35
  -1  -7   3   20.89    0.32
  -1  -7   3   21.95    0.32
   1  -7  -3   21.74    0.33
   1   7  -3   22.03    0.33
   1   7  -3   21.64    0.32
  -1   7   3   21.43    0.33
   0  -7   3   12.54    0.20
   0  -7  -3   12.11    0.19
   0  -7  -3   12.47    0.21
   0  -7   3   12.13    0.20
   0  -7  -3   12.32    0.19
   0  -7  -3   12.47    0.19
   0   7  -3   12.50    0.21
   0   7  -3   12.32    0.19
   0   7   3   12.62    0.21
   1  -7   3   21.37    0.31
  -1  -7  -3   21.56    0.33
   1  -7   3   21.27    0.32
   1   7   3   21.62    0.31
  -1   7  -3   21.26    0.33
   1   7   3   21.50    0.33
   2  -7   3    2.96    0.07
   2  -7   3    2.99    0.08
  -2  -7  -3    2.86    0.09
  -2   7  -3    2.81    0.08
   2   7   3    2.98    0.07
   2   7   3    2.83    0.09
   3  -7   3    3.32    0.09
  -3  -7  -3    3.30    0.09
   3  -7   3    3.34    0.08
  -3   7  -3    3.13    0.09
   3   7   3    3.14    0.09
   3   7   3    3.25    0.08
   4  -7   3    0.70    0.05
  -4  -7  -3    0.68    0.05
   4   7   3    0.71    0.05
   4   7   3    0.71    0.06
  -5  -7  -3    2.04    0.08
   5  -7   3    2.07    0.08
   5   7   3    2.08    0.08
   5   7   3    2.04    0.08
   6  -7   3    1.01    0.07
  -6  -7  -3    1.01    0.07
   6   7   3    1.09    0.07
   6   7   3    0.91    0.06
  -7  -7  -3    2.27    0.09
   7  -7   3    2.06    0.09
   7   7   3    2.23    0.09
   7   7   3    2.22    0.09
   8  -7   3    0.82    0.07
  -8  -7  -3    0.72    0.06
   8   7   3    0.89    0.07
   8   7   3    0.81    0.07
   9   7   3    1.17    0.13
   8  -8  -3    0.96    0.07
   8   8  -3    0.79    0.07
   7  -8  -3    0.14    0.04
   7   8  -3    0.03    0.04
  -7   8   3    0.12    0.03
  -6  -8   3    0.10    0.04
   6  -8  -3    0.10    0.04
   6   8  -3    0.08    0.04
  -6   8   3    0.12    0.03
  -5  -8   3    0.04    0.03
   5  -8  -3    0.03    0.03
  -5   8   3    0.02    0.03
   5   8  -3    0.01    0.03
   4  -8  -3    0.51    0.05
  -4  -8   3    0.65    0.05
  -4   8   3    0.59    0.05
   4   8  -3    0.66    0.05
   4   8  -3    0.71    0.06
  -3  -8   3    1.39    0.06
   3  -8  -3    1.58    0.07
  -3   8   3    1.47    0.07
   3   8  -3    1.47    0.06
   3   8  -3    1.49    0.06
  -2  -8   3    3.34    0.08
  -2  -8   3    3.46    0.09
   2  -8  -3    3.36    0.10
   2   8  -3    3.22    0.09
  -2   8   3    3.28    0.10
   2   8  -3    3.43    0.09
   1  -8  -3    0.33    0.03
   1  -8  -3    0.33    0.04
  -1  -8   3    0.26    0.03
  -1  -8   3    0.33    0.03
   1  -8  -3    0.30    0.03
   1  -8  -3    0.32    0.03
   1   8  -3    0.33    0.03
  -1   8   3    0.27    0.04
   1   8  -3    0.31    0.04
   0  -8   3    0.62    0.04
   0  -8   3    0.58    0.04
   0  -8  -3    0.52    0.05
   0   8   3    0.47    0.04
   0   8  -3    0.56    0.04
   1  -8   3    1.54    0.06
   1  -8   3    1.42    0.06
  -1  -8  -3    1.47    0.07
  -1   8  -3    1.35    0.06
   1   8   3    1.36    0.07
   2  -8   3    7.20    0.14
  -2  -8  -3    6.90    0.15
   2  -8   3    6.92    0.14
   2   8   3    7.02    0.15
  -2   8  -3    7.22    0.15
  -3  -8  -3    1.19    0.07
   3  -8   3    1.24    0.06
  -3   8  -3    1.31    0.07
   3   8   3    1.29    0.06
   3   8   3    1.23    0.07
   4  -8   3    1.56    0.07
  -4  -8  -3    1.59    0.08
   4   8   3    1.56    0.08
   4   8   3    1.55    0.07
  -4   8  -3    1.48    0.07
   5  -8   3    2.54    0.09
  -5  -8  -3    2.53    0.09
   5   8   3    2.62    0.09
   5   8   3    2.54    0.09
   6  -8   3    1.94    0.09
  -6  -8  -3    2.00    0.09
   6   8   3    1.88    0.09
   6   8   3    1.98    0.09
   7  -8   3    1.45    0.08
  -7  -8  -3    1.34    0.08
   7   8   3    1.43    0.09
   7   8   3    1.32    0.08
  -8  -8  -3    0.21    0.05
   8   8   3    0.27    0.05
   8   8   3    0.26    0.05
   7  -9  -3    1.47    0.09
  -7   9   3    1.56    0.08
   7   9  -3    1.46    0.09
  -6  -9   3    0.24    0.05
   6  -9  -3    0.25    0.05
  -6   9   3    0.29    0.05
   6   9  -3    0.26    0.05
   5  -9  -3    1.67    0.08
  -5  -9   3    1.58    0.08
  -5   9   3    1.67    0.08
   5   9  -3    1.61    0.08
  -4  -9   3    0.53    0.05
   4  -9  -3    0.51    0.05
  -4   9   3    0.41    0.05
   4   9  -3    0.50    0.05
   3  -9  -3    0.73    0.05
   3  -9  -3    0.73    0.05
   3  -9  -3    0.71    0.05
   3  -9  -3    0.69    0.06
  -3  -9   3    0.72    0.06
   3   9  -3    0.81    0.06
  -3   9   3    0.61    0.05
   3   9  -3    0.70    0.06
   2  -9  -3    1.38    0.06
   2  -9  -3    1.43    0.06
  -2  -9   3    1.30    0.07
   2  -9  -3    1.31    0.06
   2  -9  -3    1.45    0.08
   2   9  -3    1.55    0.07
  -2   9   3    1.39    0.07
  -1  -9   3    1.77    0.07
   1  -9  -3    1.88    0.08
  -1  -9   3    1.81    0.07
   1   9  -3    1.66    0.07
  -1   9   3    1.87    0.08
   0  -9  -3    0.92    0.07
   0  -9   3    0.89    0.05
   0  -9   3    0.95    0.06
   0   9  -3    0.96    0.06
   0   9   3    0.95    0.07
   1  -9   3    2.98    0.09
  -1  -9  -3    3.03    0.10
   1  -9   3    3.06    0.09
   1   9   3    2.99    0.10
  -1   9  -3    3.18    0.10
   2  -9   3    0.40    0.04
  -2  -9  -3    0.43    0.05
  -2   9  -3    0.43    0.05
   2   9   3    0.30    0.04
   3  -9   3    1.02    0.06
  -3  -9  -3    1.02    0.07
   3   9   3    1.02    0.07
  -3   9  -3    0.96    0.07
   4  -9   3    0.46    0.05
  -4  -9  -3    0.42    0.05
   4   9   3    0.46    0.05
  -4   9  -3    0.45    0.05
  -5  -9  -3    0.12    0.04
   5  -9   3    0.08    0.04
   5   9   3    0.03    0.03
   5   9   3    0.10    0.04
   6  -9   3    0.10    0.04
  -6  -9  -3    0.04    0.04
   6   9   3    0.10    0.04
   6   9   3    0.05    0.04
   5 -10  -3    0.52    0.06
  -5 -10   3    0.45    0.06
   5 -10  -3    0.53    0.05
   5 -10  -3    0.50    0.05
   5 -10  -3    0.38    0.05
  -5  10   3    0.49    0.06
   4 -10  -3    0.74    0.07
  -4 -10   3    0.62    0.06
   4 -10  -3    0.72    0.06
   4 -10  -3    0.74    0.05
   4 -10  -3    0.80    0.06
  -4  10   3    0.60    0.06
  -3 -10   3    0.53    0.05
   3 -10  -3    0.50    0.06
   3  10  -3    0.56    0.05
  -3  10   3    0.55    0.06
  -2 -10   3    2.54    0.09
   2 -10  -3    2.57    0.10
  -2  10   3    2.48    0.10
   2  10  -3    2.50    0.09
   1 -10  -3    0.48    0.05
  -1 -10   3    0.43    0.05
   1  10  -3    0.48    0.05
  -1  10   3    0.48    0.05
   0 -10  -3    2.05    0.09
   0 -10   3    2.09    0.08
   0 -10   3    2.05    0.08
   0  10  -3    2.17    0.09
   0  10   3    2.07    0.09
  -1 -10  -3    0.48    0.06
   1 -10   3    0.51    0.05
  -1  10  -3    0.48    0.05
   1  10   3    0.50    0.05
  -2 -10  -3    0.63    0.06
   2 -10   3    0.54    0.05
   2  10   3    0.55    0.06
  -2  10  -3    0.47    0.05
  -3 -10  -3    0.43    0.05
   3 -10   3    0.52    0.05
   3  10   3    0.48    0.05
  -3  10  -3    0.55    0.06
  -4 -10  -3    0.63    0.06
   4 -10   3    0.62    0.06
   4  10   3    0.58    0.06
  -4  10  -3    0.54    0.06
   5 -10   3    0.18    0.04
  -5 -10  -3    0.13    0.05
   5  10   3    0.12    0.04
   3 -11  -3    1.08    0.08
  -2 -11   3    0.38    0.05
   2 -11  -3    0.46    0.06
  -2  11   3    0.33    0.05
   2  11  -3    0.28    0.05
  -1 -11   3    0.53    0.07
   1 -11  -3    0.54    0.06
   1  11  -3    0.61    0.06
  -1  11   3    0.52    0.06
   0 -11  -3    0.06    0.04
   0  11   3    0.14    0.04
   0  11  -3    0.09    0.04
  -1 -11  -3    0.74    0.07
  -1  11  -3    0.97    0.08
   1  11   3    0.87    0.07
  -2 -11  -3    0.29    0.05
   2 -11   3    0.29    0.04
  -2  11  -3    0.19    0.05
   2  11   3    0.21    0.05
  10   0  -4    0.58    0.05
   9   0  -4    0.72    0.05
   8   0  -4    4.86    0.11
   7   0  -4    3.04    0.08
  -7   0   4    2.80    0.08
  -6   0   4    5.05    0.12
   6   0  -4    5.03    0.10
  -6   0   4    5.05    0.10
  -5   0   4   27.01    0.41
   5   0  -4   26.72    0.38
  -5   0   4   27.08    0.38
  -4   0   4    1.67    0.05
   4   0  -4    1.60    0.05
   3   0  -4    4.63    0.09
  -3   0   4    4.91    0.09
  -2   0   4  115.17    1.57
   2   0  -4  117.73    1.57
  -2   0   4  114.79    1.51
   2   0  -4  112.66    1.58
  -1   0   4    6.19    0.09
   1   0  -4    5.97    0.09
   1   0  -4    5.91    0.10
  -1   0   4    6.05    0.10
   0   0   4   16.25    0.23
   0   0   4   16.69    0.24
   0   0   4   16.82    0.23
   0   0  -4   16.39    0.22
   1   0   4   10.75    0.17
   1   0   4   10.82    0.16
  -1   0  -4   10.73    0.16
  -1   0  -4   10.77    0.15
   1   0   4   10.84    0.16
   2   0   4   30.78    0.40
   2   0   4   29.68    0.42
  -2   0  -4   29.79    0.39
   2   0   4   29.70    0.41
  -2   0  -4   30.71    0.41
  -3   0  -4    0.01    0.01
  -3   0  -4    0.00    0.01
   3   0   4   -0.01    0.01
   3   0   4    0.03    0.02
   3   0   4   -0.01    0.01
   4   0   4   41.03    0.53
   4   0   4   39.20    0.55
   4   0   4   39.28    0.56
   5   0   4    0.38    0.03
   5   0   4    0.34    0.04
   5   0   4    0.30    0.03
   6   0   4   23.89    0.34
   6   0   4   24.03    0.37
   6   0   4   23.67    0.35
   7   0   4   18.59    0.29
   7   0   4   18.86    0.31
   7   0   4   19.07    0.28
   8   0   4    7.39    0.17
   8   0   4    7.59    0.15
   9   0   4    0.33    0.04
  10   0   4    1.74    0.08
  11  -1  -4    0.12    0.04
  11   1  -4    0.08    0.04
  10  -1  -4    1.02    0.07
  10   1  -4    0.89    0.07
   9  -1  -4    0.72    0.05
   9  -1  -4    0.75    0.06
   9   1  -4    0.74    0.06
   8  -1  -4    1.92    0.07
   8  -1  -4    1.83    0.08
  -8  -1   4    1.84    0.07
   8   1  -4    1.87    0.07
  -7  -1   4    2.39    0.07
   7  -1  -4    2.62    0.07
   7  -1  -4    2.37    0.08
   7   1  -4    2.45    0.08
   6  -1  -4    3.19    0.08
  -6  -1   4    3.31    0.10
   6  -1  -4    3.17    0.07
  -6  -1   4    3.24    0.08
  -6   1   4    3.30    0.08
   6   1  -4    3.22    0.08
   5  -1  -4    1.55    0.05
  -5  -1   4    1.55    0.05
   5  -1  -4    1.68    0.05
  -5  -1   4    1.56    0.07
   5   1  -4    1.56    0.05
  -5   1   4    1.56    0.06
  -5   1   4    1.56    0.05
  -4  -1   4    4.70    0.09
   4  -1  -4    4.80    0.09
   4  -1  -4    4.69    0.09
  -4   1   4    4.79    0.09
  -4   1   4    4.71    0.07
   4   1  -4    4.74    0.09
  -3  -1   4   27.54    0.38
   3  -1  -4   27.56    0.38
   3  -1  -4   27.12    0.37
  -3   1   4   26.99    0.38
  -3   1   4   27.43    0.36
   3   1  -4   26.87    0.38
  -2  -1   4   31.80    0.45
  -2  -1   4   31.59    0.43
  -2  -1   4   31.59    0.44
   2  -1  -4   31.79    0.43
   2  -1  -4   30.88    0.42
  -2   1   4   30.71    0.42
   2   1  -4   31.44    0.43
  -2   1   4   31.61    0.42
  -1  -1   4   70.61    0.94
   1  -1  -4   69.70    0.95
   1  -1  -4   71.58    0.94
  -1   1   4   70.66    0.95
  -1   1   4   69.46    0.98
   1   1  -4   68.86    0.99
   0  -1  -4   33.94    0.45
   0  -1  -4   34.23    0.45
   0  -1   4   33.17    0.45
   0   1  -4   34.02    0.44
   0   1   4   33.59    0.45
   0   1  -4   33.20    0.45
   0   1   4   33.68    0.45
  -1  -1  -4    5.89    0.10
  -1  -1  -4    5.98    0.09
   1  -1   4    5.85    0.10
   1   1   4    5.95    0.10
   1   1   4    5.86    0.09
  -1   1  -4    5.86    0.10
   2  -1   4   18.21    0.26
  -2  -1  -4   18.60    0.27
  -2  -1  -4   19.25    0.26
   2   1   4   18.80    0.27
   2   1   4   18.65    0.25
  -2   1  -4   18.82    0.27
   3  -1   4    4.60    0.08
  -3  -1  -4    4.72    0.08
   3   1   4    4.65    0.09
   3   1   4    4.74    0.08
  -3   1  -4    4.77    0.09
   4  -1   4   24.82    0.35
  -4  -1  -4   25.39    0.34
   4   1   4   25.03    0.34
   4   1   4   24.19    0.36
   5  -1   4   41.88    0.57
   5   1   4   42.19    0.56
   5   1   4   43.04    0.59
   6  -1   4    4.63    0.09
   6   1   4    4.77    0.08
   6   1   4    4.62    0.10
   7  -1   4    6.85    0.13
   7   1   4    6.99    0.14
   8  -1   4    0.22    0.04
   8  -1   4    0.20    0.03
   8  -1   4    0.19    0.03
   8   1   4    0.20    0.03
   9  -1   4    0.15    0.03
   9  -1   4    0.20    0.04
   9   1   4    0.17    0.03
  10  -1   4    0.48    0.06
  10  -1   4    0.64    0.05
  10   1   4    0.49    0.05
  11  -1   4    1.06    0.08
  11  -2  -4    0.42    0.06
  11   2  -4    0.29    0.05
  10  -2  -4    1.00    0.08
  10   2  -4    1.15    0.08
   9  -2  -4    3.93    0.12
   9   2  -4    4.09    0.11
  -8  -2   4    2.95    0.08
   8  -2  -4    2.99    0.09
   8   2  -4    2.92    0.09
   7  -2  -4   22.86    0.35
   7  -2  -4   22.12    0.33
  -7  -2   4   22.77    0.33
   7   2  -4   23.06    0.35
   6  -2  -4   11.21    0.20
   6  -2  -4   11.40    0.18
  -6  -2   4   11.45    0.23
  -6  -2   4   11.32    0.18
   6   2  -4   11.56    0.20
  -5  -2   4    0.20    0.03
   5  -2  -4    0.19    0.02
   5  -2  -4    0.21    0.03
  -5  -2   4    0.20    0.02
  -5   2   4    0.21    0.02
  -5   2   4    0.21    0.03
   5   2  -4    0.18    0.03
   4  -2  -4    4.15    0.09
   4  -2  -4    4.34    0.08
  -4  -2   4    4.19    0.08
  -4   2   4    4.16    0.07
   4   2  -4    4.07    0.09
  -4   2   4    4.14    0.08
   3  -2  -4   25.03    0.35
   3  -2  -4   24.75    0.34
  -3  -2   4   25.30    0.35
  -3   2   4   24.84    0.35
  -3   2   4   25.12    0.34
   3   2  -4   24.38    0.35
  -2  -2   4   38.27    0.52
   2  -2  -4   38.20    0.51
   2  -2  -4   38.76    0.52
   2   2  -4   38.98    0.52
  -2   2   4   37.84    0.52
  -2   2   4   38.11    0.51
   1  -2  -4    1.71    0.04
   1  -2  -4    1.67    0.04
  -1  -2   4    1.84    0.04
  -1   2   4    1.77    0.04
   1   2  -4    1.84    0.05
  -1   2   4    1.82    0.04
   0  -2  -4    1.76    0.04
   0  -2  -4    1.78    0.04
   0   2   4    1.83    0.04
   0   2   4    1.77    0.04
   0   2  -4    1.78    0.05
   1  -2   4    3.06    0.06
  -1  -2  -4    3.06    0.06
  -1  -2  -4    3.06    0.06
   1   2   4    3.06    0.06
  -1   2  -4    3.13    0.06
   1   2   4    3.12    0.05
   2  -2   4    3.91    0.08
  -2  -2  -4    4.11    0.07
  -2   2  -4    4.13    0.08
   2   2   4    3.96    0.06
   2   2   4    4.04    0.08
  -3  -2  -4    1.01    0.03
   3  -2   4    0.98    0.04
  -3   2  -4    1.05    0.04
   3   2   4    1.03    0.04
   3   2   4    1.04    0.02
  -4  -2  -4   11.01    0.17
   4  -2   4   11.06    0.17
   4  -2   4   11.16    0.16
  -4   2  -4   11.44    0.17
   4   2   4   11.16    0.15
   4   2   4   10.78    0.18
   5  -2   4   12.22    0.19
  -5  -2  -4   12.28    0.19
   5  -2   4   12.03    0.18
   5   2   4   12.19    0.17
   5   2   4   12.21    0.20
   6  -2   4    5.75    0.10
   6  -2   4    6.08    0.12
   6   2   4    6.19    0.12
   7  -2   4    2.90    0.08
   7   2   4    2.95    0.09
   8  -2   4    0.39    0.04
   8   2   4    0.41    0.04
   9  -2   4    2.26    0.08
   9   2   4    2.24    0.08
  10  -2   4    0.58    0.07
  10  -2   4    0.67    0.06
  10   2   4    0.57    0.05
  11  -2   4    0.14    0.05
  11  -2   4    0.12    0.04
  11  -3  -4    0.41    0.06
  11   3  -4    0.38    0.06
  10  -3  -4    0.33    0.05
  10   3  -4    0.32    0.05
   9  -3  -4    1.01    0.07
   9   3  -4    0.91    0.07
   8  -3  -4    1.60    0.08
  -8  -3   4    1.69    0.06
   8   3  -4    1.69    0.08
  -7  -3   4    1.86    0.06
   7  -3  -4    1.91    0.07
   7   3  -4    1.81    0.08
   6  -3  -4    8.63    0.15
  -6  -3   4    8.67    0.15
   6  -3  -4    8.70    0.16
  -6   3   4    8.84    0.14
   6   3  -4    8.88    0.16
  -5  -3   4    1.77    0.08
  -5  -3   4    1.74    0.05
   5  -3  -4    1.74    0.04
   5  -3  -4    1.83    0.06
   5   3  -4    1.81    0.06
  -5   3   4    1.83    0.05
   4  -3  -4    1.46    0.04
  -4  -3   4    1.56    0.05
   4  -3  -4    1.57    0.05
   4   3  -4    1.52    0.03
  -4   3   4    1.58    0.04
   4   3  -4    1.48    0.05
   3  -3  -4    9.83    0.16
   3  -3  -4    9.92    0.14
  -3  -3   4    9.97    0.16
   3   3  -4    9.87    0.16
   3   3  -4    9.92    0.14
  -3   3   4    9.77    0.15
   2  -3  -4    9.40    0.14
   2  -3  -4    9.55    0.15
  -2  -3   4    9.37    0.15
   2   3  -4    9.60    0.15
  -2   3   4    9.47    0.15
   2   3  -4    9.29    0.14
  -2   3   4    9.12    0.15
   1  -3  -4   12.85    0.19
  -1  -3   4   12.65    0.19
  -1  -3   4   12.51    0.18
   1  -3  -4   12.82    0.18
  -1   3   4   12.71    0.19
   1   3  -4   12.71    0.19
  -1   3   4   12.40    0.18
   0  -3  -4   15.93    0.23
   0  -3   4   15.90    0.23
   0  -3   4   15.72    0.22
   0  -3  -4   15.97    0.22
   0   3   4   15.76    0.23
   0   3  -4   15.86    0.23
   0   3   4   15.85    0.22
   1  -3   4   30.52    0.42
   1  -3   4   30.49    0.40
  -1  -3  -4   30.71    0.42
  -1   3  -4   31.33    0.42
   1   3   4   31.23    0.43
   1   3   4   30.63    0.41
  -2  -3  -4   13.57    0.20
   2  -3   4   13.37    0.21
  -2   3  -4   13.96    0.20
   2   3   4   13.63    0.21
   2   3   4   13.86    0.18
   3  -3   4    2.62    0.04
   3  -3   4    2.53    0.06
  -3  -3  -4    2.66    0.06
   3   3   4    2.57    0.07
  -3   3  -4    2.66    0.06
   4  -3   4    1.39    0.03
   4  -3   4    1.44    0.05
  -4  -3  -4    1.48    0.05
   4   3   4    1.44    0.05
  -4   3  -4    1.47    0.05
  -5  -3  -4    9.01    0.15
   5  -3   4    9.07    0.16
   5  -3   4    8.92    0.14
   5   3   4    9.15    0.16
   6  -3   4    3.11    0.08
  -6  -3  -4    3.23    0.08
   6   3   4    3.08    0.08
   7  -3   4    1.43    0.06
   7   3   4    1.41    0.06
   8  -3   4    0.22    0.03
   8   3   4    0.23    0.04
   9  -3   4    1.37    0.07
   9   3   4    1.54    0.08
  10  -3   4    1.56    0.08
  10   3   4    1.46    0.08
  10  -4  -4    0.22    0.05
  10   4  -4    0.19    0.05
   9  -4  -4    0.13    0.04
   9   4  -4    0.00    0.04
   8  -4  -4    2.31    0.09
   8   4  -4    2.36    0.09
   7  -4  -4    7.93    0.16
  -7  -4   4    7.72    0.14
   7   4  -4    7.78    0.16
   6  -4  -4    6.43    0.14
  -6  -4   4    6.47    0.12
  -6   4   4    6.22    0.12
   6   4  -4    6.38    0.14
  -5  -4   4   20.42    0.36
  -5  -4   4   21.02    0.31
   5  -4  -4   21.22    0.32
   5   4  -4   21.58    0.32
  -5   4   4   21.53    0.31
  -4  -4   4   25.31    0.36
  -4  -4   4   24.39    0.41
   4  -4  -4   25.68    0.37
  -4   4   4   25.99    0.36
   4   4  -4   25.67    0.35
   4   4  -4   26.40    0.38
   3  -4  -4    0.86    0.04
   3  -4  -4    0.81    0.02
  -3  -4   4    0.79    0.04
   3   4  -4    0.82    0.04
   3   4  -4    0.82    0.03
  -3   4   4    0.83    0.04
   2  -4  -4    8.96    0.13
   2  -4  -4    8.85    0.15
  -2  -4   4    8.71    0.14
  -2  -4   4    8.83    0.14
  -2   4   4    8.85    0.15
   2   4  -4    8.80    0.15
   2   4  -4    8.72    0.14
  -1  -4   4   14.31    0.21
   1  -4  -4   14.30    0.22
  -1  -4   4   14.13    0.21
  -1   4   4   14.22    0.22
   1   4  -4   14.31    0.22
   1   4  -4   14.37    0.21
   0  -4   4    9.65    0.14
   0  -4  -4    9.70    0.16
   0  -4   4    9.81    0.16
   0   4  -4    9.57    0.15
   0   4   4    9.61    0.16
   0   4  -4    9.86    0.15
  -1  -4  -4    6.58    0.12
   1  -4   4    6.58    0.10
   1  -4   4    6.53    0.12
   1   4   4    6.72    0.12
  -1   4  -4    6.48    0.11
   2  -4   4    3.26    0.06
   2  -4   4    3.44    0.08
  -2  -4  -4    3.40    0.08
  -2   4  -4    3.37    0.07
   2   4   4    3.34    0.08
   3  -4   4    4.19    0.09
   3  -4   4    4.20    0.07
  -3  -4  -4    4.26    0.09
   3   4   4    4.26    0.09
  -3   4  -4    4.13    0.08
   4  -4   4    4.33    0.10
   4  -4   4    4.13    0.07
  -4  -4  -4    4.46    0.09
  -4   4  -4    4.19    0.08
   4   4   4    4.23    0.10
   5  -4   4   11.89    0.20
  -5  -4  -4   11.87    0.20
   5   4   4   11.95    0.20
   6  -4   4    4.31    0.10
  -6  -4  -4    4.32    0.10
   6   4   4    4.43    0.11
   7  -4   4    1.39    0.06
  -7  -4  -4    1.31    0.06
   7   4   4    1.42    0.07
   8  -4   4    0.89    0.06
   8   4   4    1.04    0.06
   9  -4   4    0.01    0.03
   9   4   4    0.04    0.03
  10  -4   4    0.59    0.06
  10   4   4    0.51    0.06
  10  -5  -4    0.68    0.06
  10   5  -4    0.55    0.06
   9  -5  -4    1.83    0.09
   9   5  -4    1.96    0.10
   8  -5  -4    0.05    0.03
   8   5  -4    0.05    0.04
   7  -5  -4    0.23    0.04
   7   5  -4    0.17    0.04
   6  -5  -4    0.70    0.05
  -6  -5   4    0.63    0.04
  -6   5   4    0.76    0.04
   6   5  -4    0.60    0.05
  -5  -5   4    4.26    0.09
   5  -5  -4    4.54    0.11
  -5  -5   4    4.18    0.13
  -5   5   4    4.40    0.10
   5   5  -4    4.32    0.11
   4  -5  -4   21.94    0.33
  -4  -5   4   21.62    0.31
  -4  -5   4   21.21    0.36
   4   5  -4   21.73    0.33
   4   5  -4   20.92    0.30
  -4   5   4   21.84    0.32
   3  -5  -4   18.62    0.29
  -3  -5   4   18.76    0.28
  -3  -5   4   18.22    0.27
   3   5  -4   18.34    0.28
  -3   5   4   18.83    0.28
   3   5  -4   18.32    0.27
   2  -5  -4    0.44    0.03
  -2  -5   4    0.43    0.03
  -2  -5   4    0.42    0.03
   2   5  -4    0.38    0.03
   2   5  -4    0.44    0.03
  -2   5   4    0.50    0.04
  -1  -5   4    6.37    0.11
   1  -5  -4    6.61    0.12
  -1  -5   4    6.36    0.12
   1   5  -4    6.44    0.12
  -1   5   4    6.79    0.12
   1   5  -4    6.41    0.11
   0  -5  -4    0.92    0.04
   0  -5   4    0.93    0.03
   0  -5   4    0.92    0.04
   0   5  -4    1.00    0.04
   0   5  -4    0.97    0.04
   0   5   4    0.99    0.04
  -1  -5  -4    3.47    0.08
   1  -5   4    3.45    0.07
   1  -5   4    3.51    0.08
  -1   5  -4    3.62    0.08
  -1   5  -4    3.57    0.07
   1   5   4    3.55    0.08
  -2  -5  -4    1.02    0.05
   2  -5   4    1.01    0.05
   2  -5   4    1.01    0.03
  -2   5  -4    0.99    0.04
   2   5   4    1.04    0.05
   3  -5   4   17.31    0.27
   3  -5   4   17.10    0.24
  -3  -5  -4   17.57    0.27
   3   5   4   17.33    0.27
  -3   5  -4   17.49    0.25
   4  -5   4    1.09    0.05
  -4  -5  -4    0.96    0.05
  -4   5  -4    1.02    0.04
   4   5   4    0.97    0.05
   5  -5   4    4.55    0.11
  -5  -5  -4    4.19    0.10
   5   5   4    4.24    0.11
   6  -5   4    0.21    0.03
  -6  -5  -4    0.18    0.03
   6   5   4    0.20    0.03
   7  -5   4    0.62    0.05
  -7  -5  -4    0.62    0.05
   7   5   4    0.64    0.05
   8  -5   4    1.28    0.07
  -8  -5  -4    1.23    0.07
   8   5   4    1.20    0.07
   9  -5   4    1.10    0.07
   9   5   4    1.04    0.07
  10  -5   4    0.13    0.04
   9  -6  -4    1.00    0.08
   9   6  -4    1.00    0.08
   8  -6  -4    0.65    0.06
   8   6  -4    0.73    0.06
   7  -6  -4    0.32    0.04
   7   6  -4    0.20    0.04
  -7   6   4    0.23    0.04
   6  -6  -4    0.31    0.04
  -6   6   4    0.41    0.04
   6   6  -4    0.33    0.04
   5  -6  -4    8.22    0.17
  -5  -6   4    8.16    0.14
   5   6  -4    8.24    0.16
  -5   6   4    8.10    0.15
  -4  -6   4   11.88    0.19
   4  -6  -4   11.52    0.21
  -4  -6   4   12.01    0.20
  -4  -6   4   11.45    0.24
  -4   6   4   11.61    0.20
   4   6  -4   11.58    0.19
   4   6  -4   12.32    0.21
  -3  -6   4    0.85    0.06
   3  -6  -4    0.75    0.05
  -3  -6   4    0.80    0.04
  -3  -6   4    0.85    0.05
   3   6  -4    0.92    0.05
  -3   6   4    0.87    0.05
   3   6  -4    0.79    0.04
  -2  -6   4    2.73    0.07
   2  -6  -4    2.85    0.08
  -2  -6   4    2.76    0.07
  -2   6   4    2.78    0.08
   2   6  -4    2.82    0.07
   2   6  -4    2.86    0.08
  -1  -6   4   12.96    0.21
  -1  -6   4   13.55    0.21
   1  -6  -4   13.49    0.22
   1   6  -4   13.20    0.21
  -1   6   4   13.62    0.22
   1   6  -4   13.89    0.21
   0  -6  -4   16.81    0.26
   0  -6   4   16.28    0.24
   0  -6   4   16.54    0.26
   0   6  -4   16.68    0.25
   0   6  -4   16.90    0.26
   0   6   4   16.69    0.26
   1  -6   4    7.95    0.15
  -1  -6  -4    8.08    0.15
   1  -6   4    7.81    0.13
  -1   6  -4    7.94    0.13
  -1   6  -4    8.04    0.15
   1   6   4    8.00    0.15
   2  -6   4    2.61    0.07
   2  -6   4    2.35    0.06
  -2  -6  -4    2.59    0.08
  -2   6  -4    2.49    0.07
   2   6   4    2.53    0.08
  -2   6  -4    2.50    0.06
  -3  -6  -4    1.77    0.07
   3  -6   4    1.76    0.06
  -3   6  -4    1.78    0.07
   3   6   4    1.88    0.07
   4  -6   4    0.76    0.05
  -4  -6  -4    0.96    0.06
   4   6   4    0.93    0.06
  -5  -6  -4    0.94    0.06
   5  -6   4    1.00    0.06
   5   6   4    0.92    0.06
   6  -6   4    2.76    0.09
  -6  -6  -4    2.68    0.09
   6   6   4    3.01    0.09
  -7  -6  -4    5.03    0.13
   7  -6   4    5.16    0.13
   7   6   4    5.29    0.13
   8  -6   4    1.61    0.08
  -8  -6  -4    1.66    0.09
   8   6   4    1.89    0.09
   8   6   4    1.86    0.09
   9  -6   4    0.21    0.04
   9   6   4    0.15    0.04
   9   6   4    0.26    0.05
   9  -7  -4    0.98    0.08
   8  -7  -4    0.28    0.05
   8   7  -4    0.38    0.05
   7  -7  -4    0.19    0.04
   7   7  -4    0.15    0.04
  -7   7   4    0.14    0.03
   6  -7  -4    0.90    0.07
   6   7  -4    0.88    0.07
  -6   7   4    0.82    0.06
  -5  -7   4    0.72    0.05
   5  -7  -4    0.79    0.06
  -5   7   4    0.80    0.06
   5   7  -4    0.63    0.05
  -4  -7   4    0.37    0.03
   4  -7  -4    0.43    0.05
  -4  -7   4    0.42    0.04
   4   7  -4    0.35    0.04
  -4   7   4    0.36    0.04
  -3  -7   4    1.07    0.08
  -3  -7   4    1.15    0.05
   3  -7  -4    1.09    0.06
  -3  -7   4    0.99    0.05
  -3   7   4    1.04    0.06
   3   7  -4    1.05    0.05
   3   7  -4    0.95    0.06
  -2  -7   4    2.85    0.08
  -2  -7   4    2.82    0.10
   2  -7  -4    2.94    0.09
  -2  -7   4    2.92    0.08
   2   7  -4    2.81    0.08
   2   7  -4    3.02    0.08
  -2   7   4    2.99    0.09
  -1  -7   4    0.94    0.05
   1  -7  -4    0.87    0.05
  -1  -7   4    0.98    0.05
  -1   7   4    0.97    0.06
   1   7  -4    0.92    0.05
   1   7  -4    0.93    0.05
   0  -7   4    3.91    0.09
   0  -7   4    3.90    0.09
   0  -7  -4    4.05    0.10
   0   7  -4    3.84    0.09
   0   7  -4    3.96    0.10
   0   7   4    3.83    0.10
   1  -7   4    1.33    0.05
   1  -7   4    1.23    0.06
  -1  -7  -4    1.27    0.06
  -1   7  -4    1.33    0.05
  -1   7  -4    1.17    0.06
   1   7   4    1.26    0.06
  -2  -7  -4    1.26    0.06
   2  -7   4    1.34    0.06
  -2   7  -4    1.32    0.06
   2   7   4    1.30    0.06
  -3  -7  -4   14.06    0.24
   3  -7   4   14.22    0.24
   3   7   4   14.10    0.24
  -4  -7  -4    1.48    0.07
   4  -7   4    1.66    0.07
   4   7   4    1.83    0.08
  -5  -7  -4    7.32    0.16
   5  -7   4    7.22    0.16
   5   7   4    7.26    0.16
  -6  -7  -4    1.05    0.07
   6  -7   4    0.98    0.07
   6   7   4    0.99    0.07
   6   7   4    1.01    0.07
   7  -7   4    2.35    0.10
  -7  -7  -4    2.36    0.09
   7   7   4    2.62    0.10
   7   7   4    2.47    0.10
  -8  -7  -4    0.47    0.06
   8  -7   4    0.39    0.05
   8   7   4    0.45    0.06
   8   7   4    0.52    0.06
   8  -8  -4    0.23    0.05
   8   8  -4    0.35    0.06
   7  -8  -4    0.67    0.06
   7   8  -4    0.68    0.06
  -7   8   4    0.76    0.06
   6  -8  -4    1.28    0.08
   6   8  -4    1.08    0.08
  -6   8   4    1.39    0.07
  -5  -8   4    1.23    0.07
   5  -8  -4    1.23    0.07
   5   8  -4    1.24    0.07
  -5   8   4    1.10    0.06
  -4  -8   4    1.01    0.06
   4  -8  -4    0.92    0.07
   4   8  -4    1.10    0.07
  -4   8   4    0.97    0.06
  -3  -8   4    1.35    0.06
   3  -8  -4    1.33    0.07
  -3  -8   4    1.44    0.07
   3   8  -4    1.25    0.06
  -3   8   4    1.40    0.07
   3   8  -4    1.38    0.06
  -2  -8   4    0.20    0.03
  -2  -8   4    0.15    0.03
  -2  -8   4    0.14    0.04
   2  -8  -4    0.20    0.04
  -2   8   4    0.11    0.03
   2   8  -4    0.19    0.03
   2   8  -4    0.20    0.03
   1  -8  -4    0.73    0.06
  -1  -8   4    0.71    0.06
  -1  -8   4    0.71    0.05
  -1  -8   4    0.68    0.05
   1   8  -4    0.78    0.05
   1   8  -4    0.81    0.05
  -1   8   4    0.76    0.05
   0  -8   4    5.00    0.11
   0  -8   4    4.80    0.11
   0  -8  -4    5.12    0.12
   0   8  -4    5.10    0.12
   0   8   4    4.74    0.12
   1  -8   4    2.77    0.08
  -1  -8  -4    2.78    0.09
  -1   8  -4    2.66    0.09
   1   8   4    2.82    0.09
  -2  -8  -4    2.36    0.09
   2  -8   4    2.65    0.08
  -2   8  -4    2.58    0.09
   2   8   4    2.47    0.09
  -3  -8  -4    0.77    0.06
   3  -8   4    0.80    0.06
   3   8   4    0.79    0.06
   3   8   4    0.83    0.06
  -3   8  -4    0.77    0.06
   4  -8   4    2.40    0.09
  -4  -8  -4    2.46    0.09
   4   8   4    2.55    0.09
   4   8   4    2.41    0.08
  -5  -8  -4    0.56    0.05
   5  -8   4    0.64    0.06
   5   8   4    0.50    0.05
   5   8   4    0.67    0.05
   6  -8   4    1.93    0.09
  -6  -8  -4    1.97    0.09
   6   8   4    1.83    0.09
   6   8   4    2.07    0.09
  -7  -8  -4    0.55    0.06
   7  -8   4    0.66    0.06
   7   8   4    0.54    0.06
   7   8   4    0.74    0.07
   6  -9  -4    0.65    0.06
   6   9  -4    0.60    0.06
  -6   9   4    0.55    0.05
  -5  -9   4    0.44    0.05
   5  -9  -4    0.33    0.05
   5   9  -4    0.39    0.05
  -5   9   4    0.40    0.05
   4  -9  -4    0.68    0.06
  -4  -9   4    0.87    0.06
  -4   9   4    0.69    0.06
   4   9  -4    0.77    0.06
   3  -9  -4    1.18    0.08
  -3  -9   4    1.32    0.07
   3   9  -4    1.34    0.07
   3   9  -4    1.37    0.07
  -3   9   4    1.24    0.07
  -2  -9   4    2.95    0.09
   2  -9  -4    2.75    0.10
  -2   9   4    2.74    0.10
   2   9  -4    2.83    0.09
  -1  -9   4    2.51    0.08
   1  -9  -4    2.72    0.10
  -1  -9   4    2.75    0.08
  -1   9   4    2.61    0.10
   1   9  -4    2.76    0.09
   0  -9  -4    0.52    0.05
   0  -9   4    0.54    0.04
   0   9   4    0.39    0.05
   0   9  -4    0.54    0.05
   1  -9   4    0.65    0.05
  -1  -9  -4    0.69    0.06
   1   9   4    0.67    0.06
  -1   9  -4    0.73    0.06
   2  -9   4    0.78    0.06
  -2  -9  -4    0.82    0.07
  -2   9  -4    0.81    0.06
   2   9   4    0.83    0.07
  -3  -9  -4    0.73    0.06
   3  -9   4    0.85    0.06
   3   9   4    0.76    0.06
  -3   9  -4    0.67    0.06
   4  -9   4    0.07    0.03
  -4  -9  -4    0.11    0.04
   4   9   4    0.07    0.04
  -5  -9  -4    1.40    0.08
   5  -9   4    1.32    0.08
   5   9   4    1.37    0.08
  -6  -9  -4    0.74    0.07
   6  -9   4    0.73    0.06
   6   9   4    0.93    0.08
   6   9   4    1.01    0.08
   5 -10  -4    1.32    0.09
  -5 -10   4    1.40    0.09
   5  10  -4    1.39    0.10
  -5  10   4    1.43    0.08
   4 -10  -4    0.56    0.06
  -4 -10   4    0.52    0.05
   4 -10  -4    0.64    0.06
   4 -10  -4    0.50    0.06
   4 -10  -4    0.47    0.06
  -4  10   4    0.52    0.06
   3 -10  -4    0.44    0.05
  -3 -10   4    0.39    0.05
  -3  10   4    0.30    0.05
   2 -10  -4    0.71    0.06
  -2 -10   4    0.82    0.06
   2  10  -4    0.82    0.07
  -2  10   4    0.92    0.07
   1 -10  -4    0.31    0.05
  -1  10   4    0.32    0.05
   1  10  -4    0.31    0.04
   0 -10   4    1.03    0.06
   0 -10  -4    0.98    0.08
   0  10  -4    1.13    0.07
   0  10   4    0.97    0.07
   1 -10   4    0.67    0.05
  -1 -10  -4    0.70    0.06
  -1  10  -4    0.71    0.06
   1  10   4    0.67    0.06
   2 -10   4    1.02    0.07
  -2 -10  -4    0.90    0.07
   2  10   4    1.02    0.08
  -2  10  -4    1.06    0.07
   3 -10   4    1.18    0.07
  -3 -10  -4    1.19    0.08
   3  10   4    1.22    0.08
  -3  10  -4    1.29    0.08
  -4 -10  -4    0.81    0.07
   4 -10   4    0.85    0.07
   4  10   4    0.77    0.07
   2  11  -4    0.55    0.06
   1 -11  -4    0.78    0.09
   1  11  -4    1.05    0.08
  -1  11   4    1.02    0.10
   0 -11  -4    0.69    0.07
   0  11   4    0.62    0.08
   0  11  -4    0.64    0.06
   1 -11   4    0.69    0.06
  -1  11  -4    0.70    0.06
  11   0  -5   -0.02    0.03
  10   0  -5    1.58    0.08
   9   0  -5    2.26    0.08
   8   0  -5    0.32    0.04
  -8   0   5    0.24    0.03
   7   0  -5    4.52    0.10
  -7   0   5    4.43    0.10
   6   0  -5    7.80    0.14
  -6   0   5    7.36    0.14
  -6   0   5    7.30    0.16
   5   0  -5    3.83    0.08
  -5   0   5    3.91    0.08
   4   0  -5    0.19    0.02
  -4   0   5    0.25    0.02
   3   0  -5    4.27    0.08
  -3   0   5    4.05    0.08
  -3   0   5    4.14    0.06
   3   0  -5    4.05    0.08
   2   0  -5    0.74    0.03
  -2   0   5    0.75    0.02
   2   0  -5    0.76    0.03
   1   0  -5    9.01    0.14
   1   0  -5    9.36    0.14
  -1   0   5    9.47    0.14
  -1   0   5    9.27    0.14
   0   0   5    5.03    0.08
   0   0   5    4.95    0.09
   0   0  -5    4.93    0.08
  -1   0  -5    5.06    0.09
  -1   0  -5    5.38    0.08
   1   0   5    5.13    0.09
   1   0   5    5.25    0.10
   1   0   5    5.29    0.09
   2   0   5   31.12    0.43
  -2   0  -5   31.97    0.41
  -2   0  -5   31.72    0.44
   2   0   5   30.84    0.44
   2   0   5   31.69    0.43
   3   0   5    0.02    0.02
   3   0   5    0.02    0.01
  -3   0  -5    0.01    0.01
  -3   0  -5   -0.01    0.01
   3   0   5   -0.02    0.01
   4   0   5    3.96    0.08
   4   0   5    4.00    0.09
   4   0   5    3.98    0.10
   5   0   5    4.58    0.10
   5   0   5    4.57    0.09
   5   0   5    4.59    0.11
   6   0   5   33.58    0.46
   6   0   5   33.32    0.48
   6   0   5   34.25    0.50
   7   0   5    1.18    0.06
   7   0   5    1.11    0.05
   7   0   5    1.12    0.07
   8   0   5    1.77    0.09
   8   0   5    1.91    0.08
   9   0   5   -0.02    0.03
  10   0   5    0.72    0.06
  11  -1  -5    0.09    0.04
  11   1  -5    0.15    0.04
  10  -1  -5    1.57    0.09
  10   1  -5    1.55    0.08
   9  -1  -5    1.60    0.08
   9  -1  -5    1.82    0.07
   9   1  -5    1.75    0.08
   8  -1  -5    6.85    0.14
  -8  -1   5    6.87    0.14
   8  -1  -5    6.72    0.15
   8   1  -5    6.62    0.14
  -7  -1   5    5.10    0.11
   7  -1  -5    5.11    0.12
   7  -1  -5    5.05    0.11
   7   1  -5    5.19    0.12
  -7   1   5    5.03    0.11
  -6  -1   5    8.18    0.18
   6  -1  -5    8.54    0.15
  -6  -1   5    8.24    0.15
   6  -1  -5    8.25    0.16
  -6   1   5    8.31    0.15
  -6   1   5    8.36    0.17
   6   1  -5    8.28    0.15
  -5  -1   5    0.65    0.04
   5  -1  -5    0.62    0.04
   5  -1  -5    0.63    0.04
  -5   1   5    0.62    0.04
   5   1  -5    0.64    0.04
   4  -1  -5    6.42    0.11
   4  -1  -5    6.52    0.12
  -4  -1   5    6.27    0.11
   4   1  -5    6.26    0.12
  -4   1   5    6.29    0.09
  -4   1   5    6.34    0.11
   3  -1  -5    7.71    0.13
   3  -1  -5    7.71    0.13
  -3  -1   5    7.73    0.13
   3   1  -5    7.75    0.13
  -3   1   5    7.71    0.13
  -3   1   5    7.82    0.11
  -2  -1   5   48.72    0.65
  -2  -1   5   48.78    0.64
   2  -1  -5   49.52    0.65
   2  -1  -5   47.93    0.65
   2   1  -5   47.87    0.65
  -2   1   5   48.01    0.65
  -2   1   5   48.77    0.64
   1  -1  -5   33.43    0.45
   1  -1  -5   33.09    0.45
  -1  -1   5   32.85    0.45
   1   1  -5   32.27    0.45
  -1   1   5   33.62    0.45
  -1   1   5   33.45    0.44
   0  -1   5   24.80    0.35
   0  -1  -5   25.57    0.34
   0  -1  -5   25.01    0.35
   0   1  -5   25.41    0.35
   0   1   5   24.80    0.34
   0   1  -5   25.51    0.33
   0   1   5   25.36    0.35
  -1  -1  -5    2.86    0.05
  -1  -1  -5    2.73    0.06
   1  -1   5    2.77    0.06
   1   1   5    2.80    0.05
   1   1   5    2.80    0.06
  -1   1  -5    2.78    0.06
  -2  -1  -5    2.89    0.07
  -2  -1  -5    3.05    0.06
   2  -1   5    2.92    0.06
   2   1   5    2.99    0.07
  -2   1  -5    2.98    0.07
   2   1   5    3.06    0.06
  -3  -1  -5    0.78    0.04
   3  -1   5    0.81    0.03
  -3  -1  -5    0.80    0.03
   3   1   5    0.74    0.04
   3   1   5    0.83    0.03
  -3   1  -5    0.80    0.04
   4  -1   5    0.01    0.01
  -4   1  -5    0.02    0.02
   4   1   5    0.03    0.01
   4   1   5    0.02    0.02
   5  -1   5    6.31    0.11
   5   1   5    6.54    0.13
   5   1   5    6.36    0.10
   6  -1   5    8.13    0.14
   6   1   5    8.02    0.15
   7  -1   5    1.37    0.07
   7  -1   5    1.46    0.05
   7   1   5    1.39    0.07
   8  -1   5    3.16    0.10
   8  -1   5    3.11    0.08
   8  -1   5    3.26    0.11
   8   1   5    3.26    0.10
   9  -1   5    0.28    0.04
   9  -1   5    0.32    0.05
   9   1   5    0.30    0.04
  10  -1   5    0.87    0.07
  10  -1   5    0.92    0.08
  10   1   5    0.83    0.06
  11  -2  -5    0.11    0.04
  11   2  -5    0.15    0.04
  10  -2  -5    0.18    0.04
  10   2  -5    0.28    0.05
   9  -2  -5    1.04    0.07
  -9  -2   5    1.05    0.06
   9   2  -5    1.02    0.07
  -8  -2   5    2.54    0.08
   8  -2  -5    2.48    0.09
   8   2  -5    2.55    0.09
   7  -2  -5   18.60    0.30
  -7  -2   5   18.45    0.29
   7  -2  -5   19.15    0.28
   7   2  -5   18.50    0.30
  -6  -2   5    2.33    0.07
   6  -2  -5    2.16    0.06
   6  -2  -5    2.31    0.07
  -6  -2   5    2.14    0.09
   6   2  -5    2.30    0.08
  -6   2   5    2.26    0.08
   5  -2  -5    4.71    0.10
   5  -2  -5    4.61    0.09
  -5  -2   5    4.76    0.10
  -5   2   5    4.76    0.08
   5   2  -5    4.72    0.10
  -5   2   5    4.76    0.10
   4  -2  -5   18.31    0.27
   4  -2  -5   17.87    0.26
  -4  -2   5   17.84    0.27
  -4   2   5   17.89    0.25
   4   2  -5   18.04    0.27
  -4   2   5   18.25    0.27
  -3  -2   5    4.03    0.08
   3  -2  -5    4.02    0.07
   3  -2  -5    4.02    0.08
   3   2  -5    4.00    0.08
  -3   2   5    4.07    0.07
  -3   2   5    3.96    0.08
   2  -2  -5   32.11    0.44
   2  -2  -5   31.74    0.43
  -2  -2   5   31.87    0.44
  -2   2   5   31.52    0.43
  -2   2   5   32.15    0.44
   2   2  -5   31.97    0.44
  -1  -2   5    6.42    0.11
   1  -2  -5    6.32    0.10
   1  -2  -5    6.37    0.11
   1   2  -5    6.41    0.11
  -1   2   5    6.23    0.10
  -1   2   5    6.30    0.11
   0  -2  -5    7.23    0.12
   0  -2  -5    7.04    0.12
   0  -2   5    7.08    0.12
   0   2   5    7.06    0.11
   0   2  -5    7.17    0.12
   0   2   5    7.19    0.12
  -1  -2  -5    5.64    0.09
   1  -2   5    5.45    0.10
  -1  -2  -5    5.44    0.10
  -1   2  -5    5.56    0.10
   1   2   5    5.59    0.10
   1   2   5    5.54    0.09
  -2  -2  -5   28.13    0.38
   2  -2   5   27.93    0.39
  -2  -2  -5   27.28    0.39
   2   2   5   27.79    0.39
   2   2   5   27.92    0.37
  -2   2  -5   28.00    0.39
   3  -2   5   12.99    0.20
  -3  -2  -5   13.09    0.19
  -3   2  -5   13.09    0.20
   3   2   5   12.94    0.21
   3   2   5   12.90    0.18
   4  -2   5    4.10    0.09
  -4  -2  -5    3.98    0.08
   4   2   5    4.04    0.07
  -4   2  -5    4.29    0.09
   5  -2   5   10.42    0.17
  -5  -2  -5   10.33    0.16
   5   2   5   10.07    0.18
   6  -2   5   20.14    0.30
   6   2   5   20.22    0.31
   7  -2   5    5.13    0.11
   7   2   5    5.26    0.12
   8  -2   5    2.44    0.08
   8   2   5    2.30    0.09
   9  -2   5    0.47    0.05
   9   2   5    0.55    0.05
  10  -2   5    2.07    0.09
  10  -2   5    2.08    0.11
  10   2   5    2.26    0.10
  10  -3  -5    0.82    0.07
  10   3  -5    0.64    0.06
   9  -3  -5    0.56    0.05
   9   3  -5    0.67    0.06
   8  -3  -5    6.15    0.15
  -8  -3   5    6.10    0.13
   8   3  -5    6.18    0.14
   7  -3  -5    1.12    0.06
  -7  -3   5    1.18    0.05
   7   3  -5    1.18    0.06
  -6  -3   5    5.15    0.15
   6  -3  -5    5.38    0.12
  -6  -3   5    5.34    0.11
   6   3  -5    5.28    0.12
  -5  -3   5    5.06    0.10
   5  -3  -5    4.97    0.09
   5  -3  -5    4.98    0.11
  -5   3   5    4.97    0.09
   5   3  -5    5.04    0.11
  -4  -3   5    3.58    0.08
   4  -3  -5    3.59    0.09
   4  -3  -5    3.62    0.07
  -4   3   5    3.60    0.08
  -4   3   5    3.55    0.07
   4   3  -5    3.63    0.09
   3  -3  -5    1.79    0.06
   3  -3  -5    1.73    0.04
  -3  -3   5    1.75    0.05
  -3   3   5    1.83    0.05
  -3   3   5    1.80    0.05
   3   3  -5    1.78    0.06
   2  -3  -5    0.74    0.03
   2  -3  -5    0.80    0.04
  -2  -3   5    0.72    0.03
   2   3  -5    0.76    0.04
  -2   3   5    0.75    0.03
  -2   3   5    0.77    0.03
  -1  -3   5   12.76    0.19
   1  -3  -5   12.80    0.20
   1  -3  -5   12.68    0.19
   1   3  -5   12.59    0.20
  -1   3   5   12.75    0.19
  -1   3   5   12.49    0.19
   0  -3   5    1.13    0.04
   0  -3  -5    1.13    0.04
   0  -3  -5    1.09    0.04
   0   3   5    1.16    0.04
   0   3   5    1.07    0.03
   0   3  -5    1.13    0.04
  -1  -3  -5    3.35    0.07
  -1  -3  -5    3.36    0.07
   1  -3   5    3.32    0.07
  -1   3  -5    3.41    0.07
   1   3   5    3.43    0.08
   1   3   5    3.36    0.06
   2  -3   5    4.45    0.09
  -2  -3  -5    4.69    0.09
   2   3   5    4.68    0.09
   2   3   5    4.73    0.07
  -2   3  -5    4.60    0.09
  -3  -3  -5    2.57    0.06
   3  -3   5    2.58    0.06
   3   3   5    2.52    0.07
  -3   3  -5    2.46    0.06
   3   3   5    2.51    0.04
  -4  -3  -5    8.35    0.14
   4  -3   5    8.64    0.15
  -4   3  -5    8.31    0.14
   4   3   5    8.36    0.15
  -5  -3  -5    2.74    0.07
   5  -3   5    2.65    0.07
   5   3   5    2.60    0.08
  -6  -3  -5    2.97    0.08
   6  -3   5    2.97    0.08
   6   3   5    2.94    0.09
   7  -3   5    1.11    0.06
   7   3   5    1.12    0.06
   8  -3   5    0.54    0.04
   8   3   5    0.49    0.05
   9  -3   5    0.88    0.06
   9   3   5    0.86    0.07
  10   3   5    0.27    0.05
  10  -4  -5    0.29    0.05
  10   4  -5    0.36    0.06
   9  -4  -5    0.11    0.04
   9   4  -5    0.15    0.04
   8  -4  -5    0.88    0.07
   8   4  -5    0.88    0.07
  -7  -4   5    2.60    0.07
   7  -4  -5    2.61    0.09
   7   4  -5    2.53    0.09
   6  -4  -5    1.08    0.06
  -6  -4   5    1.19    0.08
  -6  -4   5    1.20    0.05
   6   4  -5    1.09    0.06
   5  -4  -5    3.67    0.09
  -5  -4   5    3.55    0.08
  -5  -4   5    3.46    0.12
  -5   4   5    3.75    0.08
   5   4  -5    3.78    0.10
  -4  -4   5    0.50    0.04
   4  -4  -5    0.53    0.04
   4   4  -5    0.50    0.04
  -4   4   5    0.56    0.03
  -3  -4   5   10.57    0.17
   3  -4  -5   10.26    0.15
   3  -4  -5   10.45    0.18
  -3   4   5   10.42    0.17
   3   4  -5   10.63    0.18
   3   4  -5   10.24    0.15
   2  -4  -5    4.32    0.08
   2  -4  -5    4.38    0.09
  -2  -4   5    4.31    0.09
  -2   4   5    4.29    0.09
   2   4  -5    4.33    0.09
   1  -4  -5    2.83    0.06
  -1  -4   5    2.81    0.07
   1  -4  -5    2.93    0.07
  -1   4   5    2.74    0.07
   1   4  -5    2.75    0.07
   0  -4   5    2.43    0.05
   0  -4  -5    2.43    0.06
   0  -4   5    2.45    0.06
   0   4   5    2.42    0.06
   0   4   5    2.47    0.05
   0   4  -5    2.49    0.06
   1  -4   5    0.24    0.02
  -1  -4  -5    0.21    0.02
   1  -4   5    0.23    0.02
   1   4   5    0.25    0.03
  -1   4  -5    0.25    0.02
   2  -4   5    2.51    0.07
  -2  -4  -5    2.46    0.06
  -2   4  -5    2.37    0.06
   2   4   5    2.59    0.07
   3  -4   5    1.35    0.05
  -3  -4  -5    1.25    0.05
   3   4   5    1.28    0.05
  -3   4  -5    1.32    0.05
  -4  -4  -5   14.42    0.23
   4  -4   5   14.16    0.23
   4   4   5   14.57    0.24
  -4   4  -5   14.29    0.22
  -5  -4  -5    8.49    0.15
   5  -4   5    8.69    0.16
   5   4   5    8.44    0.16
  -5   4  -5    8.60    0.15
   6  -4   5    0.06    0.03
  -6  -4  -5    0.05    0.02
   6   4   5    0.05    0.03
   7  -4   5    3.33    0.09
  -7  -4  -5    3.46    0.09
   7   4   5    3.35    0.10
   8  -4   5    6.35    0.14
   8   4   5    6.31    0.15
   9  -4   5    0.21    0.04
   9   4   5    0.14    0.04
  10  -4   5    0.09    0.04
  10   4   5    0.11    0.04
  10  -5  -5    0.80    0.07
  10   5  -5    0.81    0.11
   9  -5  -5    0.08    0.04
   9   5  -5    0.14    0.04
   8  -5  -5    0.04    0.03
   8   5  -5    0.03    0.04
   7  -5  -5    0.26    0.04
   7   5  -5    0.31    0.04
  -6  -5   5    0.82    0.05
   6  -5  -5    0.88    0.06
   6   5  -5    0.73    0.06
  -6   5   5    0.82    0.04
  -5  -5   5    0.07    0.02
  -5  -5   5    0.07    0.04
   5  -5  -5    0.08    0.03
   5   5  -5    0.07    0.03
  -5   5   5    0.10    0.02
  -4  -5   5   11.43    0.19
   4  -5  -5   11.23    0.20
   4   5  -5   11.41    0.20
  -4   5   5   11.48    0.19
   3  -5  -5    9.29    0.17
  -3  -5   5    9.25    0.16
  -3   5   5    9.36    0.16
   3   5  -5    8.89    0.15
   3   5  -5    9.23    0.17
  -2  -5   5    8.10    0.14
   2  -5  -5    8.03    0.15
  -2  -5   5    7.73    0.13
   2   5  -5    8.06    0.15
  -2   5   5    8.12    0.14
   2   5  -5    7.67    0.13
  -1  -5   5    8.59    0.14
  -1  -5   5    8.89    0.15
   1  -5  -5    8.69    0.16
   1   5  -5    8.85    0.15
  -1   5   5    8.98    0.16
   1   5  -5    8.90    0.15
   0  -5   5    9.43    0.14
   0  -5   5    9.46    0.16
   0  -5  -5    9.48    0.17
   0   5  -5    9.50    0.16
   0   5   5    9.58    0.17
   1  -5   5    2.95    0.08
  -1  -5  -5    2.99    0.08
   1  -5   5    2.99    0.06
   1   5   5    3.08    0.08
  -1   5  -5    2.96    0.07
  -2  -5  -5    0.90    0.05
   2  -5   5    0.87    0.05
  -2   5  -5    0.88    0.04
   2   5   5    0.85    0.05
  -3  -5  -5    8.62    0.16
   3  -5   5    8.59    0.16
   3   5   5    8.66    0.16
  -3   5  -5    8.56    0.15
   4  -5   5    5.50    0.12
  -4  -5  -5    5.48    0.12
  -4   5  -5    5.43    0.11
   4   5   5    5.39    0.12
   5  -5   5    2.41    0.08
  -5  -5  -5    2.29    0.07
  -5   5  -5    2.31    0.07
   5   5   5    2.49    0.08
   6  -5   5    1.88    0.07
  -6  -5  -5    1.80    0.07
   6   5   5    1.99    0.08
   7  -5   5    2.41    0.09
  -7  -5  -5    2.17    0.08
   7   5   5    2.26    0.09
  -8  -5  -5    0.32    0.04
   8  -5   5    0.40    0.05
   8   5   5    0.45    0.05
   9  -5   5    0.83    0.06
   9   5   5    0.74    0.06
   9  -6  -5    0.53    0.06
   9   6  -5    0.75    0.07
   8  -6  -5    0.07    0.04
   8   6  -5    0.08    0.04
   7  -6  -5    0.88    0.07
   7   6  -5    0.89    0.07
   6  -6  -5    2.63    0.09
  -6   6   5    2.65    0.08
   6   6  -5    2.72    0.10
  -5  -6   5    0.33    0.05
  -5  -6   5    0.34    0.03
   5  -6  -5    0.22    0.04
   5   6  -5    0.26    0.04
  -5   6   5    0.28    0.03
   4  -6  -5    2.81    0.09
  -4  -6   5    2.70    0.11
  -4  -6   5    2.79    0.08
   4   6  -5    2.69    0.09
  -4   6   5    2.69    0.08
  -3  -6   5    5.68    0.11
  -3  -6   5    5.60    0.11
   3  -6  -5    5.62    0.13
   3   6  -5    5.65    0.12
  -3   6   5    5.44    0.12
   3   6  -5    5.61    0.11
   2  -6  -5    2.46    0.08
  -2  -6   5    2.43    0.07
  -2  -6   5    2.47    0.07
   2   6  -5    2.56    0.07
  -2   6   5    2.54    0.08
   2   6  -5    2.45    0.07
   1  -6  -5    5.31    0.12
  -1  -6   5    5.09    0.10
  -1  -6   5    5.44    0.11
  -1   6   5    5.18    0.11
   1   6  -5    5.42    0.11
   1   6  -5    5.50    0.11
   0  -6   5    0.78    0.05
   0  -6   5    0.79    0.04
   0  -6  -5    0.81    0.05
   0   6  -5    0.78    0.04
   0   6  -5    0.85    0.05
   0   6   5    0.82    0.05
   1  -6   5    2.39    0.07
  -1  -6  -5    2.27    0.07
   1   6   5    2.45    0.08
  -1   6  -5    2.24    0.06
  -2  -6  -5    8.30    0.16
   2  -6   5    8.19    0.15
  -2   6  -5    8.22    0.14
   2   6   5    8.20    0.16
   3  -6   5    0.75    0.05
  -3  -6  -5    0.58    0.04
   3   6   5    0.71    0.05
  -3   6  -5    0.57    0.04
  -4  -6  -5    7.13    0.15
   4  -6   5    6.87    0.14
   4   6   5    7.01    0.15
  -5  -6  -5    0.24    0.04
   5  -6   5    0.25    0.04
   5   6   5    0.31    0.04
  -6  -6  -5    0.25    0.04
   6  -6   5    0.21    0.04
   6   6   5    0.25    0.04
   7  -6   5    0.12    0.04
  -7  -6  -5    0.18    0.04
   7   6   5    0.26    0.04
   8  -6   5    2.48    0.10
  -8  -6  -5    2.58    0.10
   8   6   5    2.58    0.10
   9  -6   5    2.06    0.10
   9   6   5    2.24    0.10
   9   6   5    2.37    0.16
   8  -7  -5    0.22    0.05
   8   7  -5    0.12    0.05
   7  -7  -5    0.01    0.03
   7   7  -5    0.00    0.04
   6  -7  -5    0.60    0.05
  -6   7   5    0.85    0.06
   6   7  -5    0.75    0.06
   5  -7  -5    0.86    0.07
   5   7  -5    0.86    0.07
  -5   7   5    0.83    0.05
  -4  -7   5   -0.02    0.03
   4  -7  -5   -0.01    0.03
  -4  -7   5    0.00    0.02
  -4  -7   5   -0.02    0.02
  -4   7   5   -0.01    0.02
   4   7  -5   -0.04    0.03
  -3  -7   5    2.24    0.10
   3  -7  -5    2.20    0.08
  -3  -7   5    2.24    0.07
  -3  -7   5    2.25    0.07
   3   7  -5    2.23    0.08
   3   7  -5    2.33    0.07
  -3   7   5    2.16    0.08
  -2  -7   5    0.33    0.04
   2  -7  -5    0.27    0.04
  -2  -7   5    0.29    0.03
   2   7  -5    0.24    0.03
   2   7  -5    0.30    0.03
  -2   7   5    0.29    0.04
  -1  -7   5    1.84    0.06
  -1  -7   5    1.75    0.06
   1  -7  -5    1.84    0.07
   1   7  -5    1.82    0.06
   1   7  -5    1.85    0.06
  -1   7   5    1.84    0.07
   0  -7   5    1.98    0.07
   0  -7  -5    2.04    0.08
   0  -7   5    2.18    0.07
   0   7  -5    2.01    0.07
   0   7  -5    1.98    0.06
   0   7   5    1.88    0.07
   1  -7   5    7.55    0.15
  -1  -7  -5    7.56    0.15
  -1   7  -5    7.53    0.15
  -1   7  -5    7.60    0.14
   1   7   5    7.68    0.16
  -2  -7  -5    2.21    0.08
   2  -7   5    2.28    0.08
   2   7   5    2.31    0.08
  -3  -7  -5    5.55    0.13
   3  -7   5    5.41    0.13
   3   7   5    5.49    0.13
  -4  -7  -5    1.56    0.07
   4  -7   5    1.43    0.07
   4   7   5    1.35    0.07
  -5  -7  -5    1.05    0.07
   5  -7   5    1.01    0.07
   5   7   5    1.11    0.07
   6  -7   5    0.37    0.05
  -6  -7  -5    0.41    0.05
   6   7   5    0.41    0.05
  -7  -7  -5    1.44    0.08
   7  -7   5    1.30    0.08
   7   7   5    1.30    0.08
  -8  -7  -5    0.62    0.06
   8  -7   5    0.52    0.06
   8   7   5    0.54    0.06
   8   7   5    0.71    0.07
   7  -8  -5    0.46    0.06
   7   8  -5    0.44    0.06
   6  -8  -5    0.12    0.04
   6   8  -5    0.16    0.04
  -6   8   5    0.20    0.04
   5  -8  -5    2.64    0.10
  -5   8   5    2.63    0.09
   5   8  -5    2.78    0.10
   4  -8  -5    1.14    0.07
  -4  -8   5    1.07    0.06
  -4   8   5    1.20    0.07
   4   8  -5    1.07    0.07
   3  -8  -5    0.09    0.03
  -3  -8   5    0.03    0.04
  -3  -8   5    0.04    0.03
  -3  -8   5    0.08    0.03
  -3   8   5    0.12    0.03
   3   8  -5    0.00    0.03
  -2  -8   5    0.66    0.05
  -2  -8   5    0.69    0.07
   2  -8  -5    0.68    0.05
  -2  -8   5    0.69    0.05
  -2   8   5    0.78    0.06
   2   8  -5    0.71    0.05
   2   8  -5    0.73    0.05
   1  -8  -5    0.19    0.04
  -1  -8   5    0.10    0.03
  -1  -8   5    0.13    0.03
  -1   8   5    0.15    0.03
   1   8  -5    0.17    0.03
   1   8  -5    0.22    0.03
   0  -8  -5    0.69    0.05
   0  -8   5    0.83    0.05
   0   8   5    0.77    0.06
   0   8  -5    0.66    0.05
   1  -8   5    0.73    0.06
  -1  -8  -5    0.88    0.06
  -1   8  -5    0.85    0.06
   1   8   5    0.88    0.06
   2  -8   5    2.19    0.08
  -2  -8  -5    2.06    0.08
   2   8   5    2.05    0.08
   3  -8   5    2.05    0.08
  -3  -8  -5    2.01    0.08
   3   8   5    2.15    0.09
   4  -8   5    3.13    0.10
  -4  -8  -5    3.22    0.11
   4   8   5    3.37    0.11
  -5  -8  -5    0.65    0.06
   5  -8   5    0.63    0.06
   5   8   5    0.60    0.06
   6  -8   5    0.11    0.04
  -6  -8  -5    0.13    0.04
   6   8   5    0.14    0.04
   6   8   5    0.17    0.04
   7  -8   5    0.62    0.06
  -7  -8  -5    0.47    0.06
   7   8   5    0.53    0.06
   7   8   5    0.52    0.06
   6  -9  -5    0.25    0.05
  -6   9   5    0.16    0.04
   6   9  -5    0.15    0.05
   5  -9  -5    0.97    0.08
  -5   9   5    0.96    0.07
   5   9  -5    0.79    0.06
  -4  -9   5    0.10    0.03
   4  -9  -5    0.06    0.04
   4   9  -5    0.05    0.04
  -4   9   5    0.11    0.04
   3  -9  -5    0.44    0.05
  -3  -9   5    0.56    0.05
  -3   9   5    0.47    0.05
   3   9  -5    0.51    0.05
   2  -9  -5    1.22    0.08
  -2  -9   5    1.26    0.07
   2   9  -5    1.35    0.07
  -2   9   5    1.31    0.07
   1  -9  -5    1.33    0.08
  -1  -9   5    1.43    0.07
  -1   9   5    1.33    0.08
   1   9  -5    1.35    0.07
   0  -9  -5    0.72    0.06
   0  -9   5    0.74    0.06
   0   9  -5    0.75    0.06
   0   9   5    0.83    0.07
   1  -9   5    1.07    0.07
  -1  -9  -5    0.96    0.07
   1   9   5    0.93    0.07
  -1   9  -5    1.08    0.07
   2  -9   5    0.38    0.04
  -2  -9  -5    0.42    0.05
   2   9   5    0.46    0.05
   3  -9   5    1.05    0.07
  -3  -9  -5    1.18    0.08
   3   9   5    1.20    0.08
   4  -9   5    0.26    0.04
  -4  -9  -5    0.24    0.05
   4   9   5    0.29    0.05
  -5  -9  -5    0.26    0.05
   5  -9   5    0.19    0.04
   5   9   5    0.26    0.05
  -6  -9  -5    0.01    0.04
   6   9   5    0.09    0.04
   6   9   5    0.01    0.04
   4 -10  -5    1.46    0.09
  -4 -10   5    1.63    0.09
  -4  10   5    1.53    0.09
   3 -10  -5    0.28    0.05
  -3  10   5    0.36    0.05
   2 -10  -5    0.61    0.06
  -2  10   5    0.71    0.06
   1 -10  -5    1.24    0.08
  -1 -10   5    1.19    0.07
  -1  10   5    1.21    0.08
   1  10  -5    1.27    0.08
   0 -10   5    1.46    0.07
   0 -10  -5    1.62    0.09
   0  10   5    1.68    0.09
   0  10  -5    1.47    0.08
   1 -10   5    0.62    0.05
  -1 -10  -5    0.74    0.07
   1  10   5    0.61    0.06
  -1  10  -5    0.63    0.06
  -2 -10  -5    1.74    0.09
   2 -10   5    1.71    0.08
   2  10   5    1.89    0.09
  -3 -10  -5    0.71    0.06
   3 -10   5    0.77    0.06
   3  10   5    0.93    0.07
   4 -10   5    0.58    0.06
   4  10   5    0.86    0.08
  10   0  -6    0.18    0.04
  10   0  -6    0.10    0.04
   9   0  -6    0.53    0.05
   9   0  -6    0.65    0.06
   8   0  -6    4.63    0.12
   8   0  -6    4.64    0.11
  -8   0   6    4.58    0.11
  -7   0   6    0.09    0.04
   7   0  -6    0.08    0.03
  -7   0   6    0.10    0.03
  -6   0   6    3.87    0.09
   6   0  -6    4.11    0.10
   5   0  -6    0.33    0.03
   5   0  -6    0.28    0.03
  -5   0   6    0.24    0.03
   4   0  -6    5.81    0.11
   4   0  -6    5.63    0.11
  -4   0   6    5.67    0.11
   3   0  -6   17.54    0.26
   3   0  -6   17.30    0.26
  -3   0   6   17.37    0.23
  -3   0   6   17.54    0.26
  -2   0   6   25.41    0.34
  -2   0   6   25.40    0.36
   2   0  -6   25.49    0.35
   2   0  -6   25.53    0.36
  -1   0   6    0.36    0.02
   1   0  -6    0.35    0.02
   1   0  -6    0.34    0.03
  -1   0   6    0.44    0.03
   0   0   6    5.41    0.10
   0   0  -6    5.28    0.10
   0   0   6    5.44    0.09
   0   0  -6    5.39    0.09
   1   0   6    0.22    0.03
   1   0   6    0.22    0.02
   1   0   6    0.24    0.02
  -1   0  -6    0.25    0.02
  -1   0  -6    0.24    0.02
  -2   0  -6    2.41    0.04
   2   0   6    2.45    0.07
   2   0   6    2.34    0.06
   2   0   6    2.49    0.06
  -2   0  -6    2.41    0.06
  -3   0  -6    8.85    0.15
   3   0   6    8.70    0.14
   3   0   6    8.78    0.15
   3   0   6    8.62    0.16
  -3   0  -6    8.75    0.12
   4   0   6    2.71    0.06
   4   0   6    2.98    0.09
   4   0   6    2.91    0.08
  -4   0  -6    2.78    0.07
   5   0   6    2.91    0.09
   5   0   6    2.91    0.08
   5   0   6    2.89    0.07
   6   0   6    0.21    0.03
   6   0   6    0.26    0.03
   6   0   6    0.24    0.04
   7   0   6    0.42    0.04
   7   0   6    0.33    0.05
   8   0   6    9.46    0.19
   9   0   6    0.29    0.04
  10   0   6    2.01    0.09
  11   1  -6    0.14    0.04
  10  -1  -6    0.19    0.04
  10   1  -6    0.18    0.04
   9  -1  -6    0.23    0.04
  -9  -1   6    0.37    0.04
   9   1  -6    0.37    0.05
  -8  -1   6    1.50    0.07
   8  -1  -6    1.55    0.07
   8  -1  -6    1.57    0.07
   8   1  -6    1.54    0.07
   7  -1  -6    0.65    0.05
  -7  -1   6    0.72    0.07
  -7  -1   6    0.67    0.05
   7  -1  -6    0.76    0.06
   7   1  -6    0.71    0.06
  -7   1   6    0.74    0.06
  -7   1   6    0.80    0.05
  -6  -1   6    9.90    0.17
   6  -1  -6   10.09    0.17
   6  -1  -6   10.16    0.18
  -6   1   6    9.76    0.18
   6   1  -6    9.93    0.18
  -5  -1   6    5.62    0.11
   5  -1  -6    5.69    0.12
   5  -1  -6    5.77    0.11
  -5   1   6    5.51    0.11
   5   1  -6    5.61    0.12
   4  -1  -6    0.56    0.03
  -4  -1   6    0.47    0.03
   4  -1  -6    0.55    0.04
  -4   1   6    0.53    0.02
   4   1  -6    0.49    0.04
  -4   1   6    0.53    0.04
   3  -1  -6    0.59    0.03
  -3  -1   6    0.61    0.02
  -3  -1   6    0.77    0.04
   3  -1  -6    0.63    0.03
   3   1  -6    0.62    0.04
  -3   1   6    0.57    0.02
  -3   1   6    0.64    0.03
   2  -1  -6   17.62    0.25
  -2  -1   6   17.36    0.26
   2  -1  -6   16.98    0.25
  -2  -1   6   17.44    0.24
  -2   1   6   17.67    0.25
  -2   1   6   17.48    0.24
   2   1  -6   17.06    0.26
  -1  -1   6    1.96    0.04
  -1  -1   6    1.94    0.05
   1  -1  -6    1.96    0.05
   1  -1  -6    1.98    0.05
  -1  -1   6    1.94    0.05
  -1   1   6    1.94    0.05
   1   1  -6    1.89    0.05
  -1   1   6    2.04    0.05
   1   1  -6    1.98    0.04
   0  -1  -6    3.37    0.07
   0  -1   6    3.25    0.07
   0  -1  -6    3.30    0.06
   0   1   6    3.33    0.07
   0   1  -6    3.28    0.05
   0   1   6    3.34    0.07
   0   1  -6    3.26    0.07
   1  -1   6   26.44    0.37
  -1  -1  -6   27.19    0.36
  -1  -1  -6   26.51    0.38
  -1   1  -6   26.76    0.38
   1   1   6   26.58    0.37
   1   1   6   27.06    0.38
  -2  -1  -6    7.74    0.12
   2  -1   6    7.54    0.13
   2   1   6    7.76    0.13
   2   1   6    7.57    0.12
  -2   1  -6    7.86    0.13
  -3  -1  -6    6.99    0.13
  -3  -1  -6    6.77    0.11
   3  -1   6    6.57    0.12
   3   1   6    6.66    0.11
  -3   1  -6    6.87    0.12
   3   1   6    6.79    0.13
  -4  -1  -6    1.11    0.03
   4  -1   6    1.05    0.04
  -4   1  -6    1.10    0.05
   4   1   6    1.10    0.05
   4   1   6    1.05    0.03
   5  -1   6    0.71    0.04
   5   1   6    0.65    0.03
   5   1   6    0.64    0.05
   6  -1   6    0.25    0.03
   6  -1   6    0.25    0.04
   6  -1   6    0.21    0.03
   6   1   6    0.26    0.03
   7  -1   6    7.25    0.14
   7  -1   6    7.33    0.15
   7  -1   6    7.08    0.17
   7   1   6    7.45    0.16
   8  -1   6    0.86    0.07
   8  -1   6    0.81    0.06
   8   1   6    0.81    0.07
   9  -1   6    2.95    0.10
   9  -1   6    2.96    0.12
   9   1   6    3.01    0.10
  10  -1   6    0.14    0.04
  10   1   6    0.19    0.04
  10  -2  -6    1.18    0.08
  10   2  -6    1.11    0.08
   9  -2  -6   -0.06    0.03
  -9  -2   6    0.01    0.03
   9   2  -6    0.00    0.03
  -8  -2   6    0.26    0.03
   8  -2  -6    0.13    0.03
   8   2  -6    0.15    0.04
   7  -2  -6    4.18    0.10
  -7  -2   6    4.23    0.14
  -7  -2   6    4.19    0.10
   7  -2  -6    4.20    0.11
   7   2  -6    4.33    0.11
   6  -2  -6    2.00    0.06
  -6  -2   6    1.95    0.10
   6  -2  -6    2.00    0.07
  -6  -2   6    2.00    0.07
   6   2  -6    2.00    0.07
  -6   2   6    2.03    0.07
  -5  -2   6   16.46    0.25
   5  -2  -6   15.97    0.24
   5  -2  -6   16.42    0.26
  -5   2   6   15.87    0.25
   5   2  -6   16.35    0.26
   4  -2  -6    4.98    0.11
  -4  -2   6    5.13    0.10
   4  -2  -6    5.21    0.10
  -4   2   6    5.23    0.10
   4   2  -6    5.24    0.11
  -4   2   6    5.17    0.09
   3  -2  -6   11.19    0.17
  -3  -2   6   11.07    0.16
  -3  -2   6   11.32    0.18
  -3  -2   6   10.97    0.16
   3  -2  -6   11.66    0.18
  -3   2   6   11.61    0.18
  -3   2   6   11.45    0.17
   3   2  -6   11.48    0.19
  -2  -2   6    1.16    0.04
   2  -2  -6    1.19    0.04
   2  -2  -6    1.22    0.04
  -2   2   6    1.23    0.04
   2   2  -6    1.22    0.05
  -2   2   6    1.22    0.04
   1  -2  -6   16.83    0.25
  -1  -2   6   16.59    0.25
   1  -2  -6   16.52    0.24
  -1   2   6   16.54    0.24
  -1   2   6   16.99    0.24
   1   2  -6   17.01    0.25
   0  -2  -6   13.09    0.20
   0  -2   6   12.87    0.20
   0  -2  -6   13.21    0.20
   0   2   6   13.18    0.19
   0   2   6   13.33    0.20
   0   2  -6   13.38    0.21
   0   2  -6   13.19    0.18
   1  -2   6    5.33    0.10
  -1  -2  -6    5.56    0.10
  -1  -2  -6    5.46    0.09
  -1   2  -6    5.43    0.10
   1   2   6    5.39    0.10
   1   2   6    5.44    0.09
  -2  -2  -6    2.07    0.06
  -2  -2  -6    2.18    0.05
   2  -2   6    2.22    0.06
   2   2   6    2.23    0.05
   2   2   6    2.36    0.06
  -2   2  -6    2.20    0.06
  -3  -2  -6    2.62    0.06
   3  -2   6    2.76    0.07
  -3   2  -6    2.65    0.07
   3   2   6    2.66    0.05
   3   2   6    2.73    0.07
  -4  -2  -6    0.51    0.03
   4  -2   6    0.49    0.04
   4   2   6    0.58    0.04
  -4   2  -6    0.59    0.04
   4   2   6    0.53    0.02
  -5  -2  -6    5.68    0.11
   5  -2   6    5.86    0.12
   5   2   6    5.88    0.12
  -5   2  -6    5.92    0.12
   6  -2   6    2.38    0.07
   6   2   6    2.44    0.08
   7  -2   6    0.82    0.05
   7   2   6    0.78    0.06
   8  -2   6    0.76    0.05
   8   2   6    0.79    0.06
   9  -2   6    0.14    0.04
   9  -2   6    0.17    0.05
   9   2   6    0.24    0.04
  10  -2   6    0.02    0.04
  10  -2   6    0.05    0.04
  10   2   6    0.05    0.04
  10  -3  -6    0.80    0.07
  10   3  -6    0.66    0.06
   9  -3  -6    0.83    0.07
  -9  -3   6    0.98    0.06
   9   3  -6    0.79    0.06
  -8  -3   6    0.36    0.04
   8  -3  -6    0.32    0.04
   8   3  -6    0.36    0.05
   7  -3  -6    0.32    0.04
  -7  -3   6    0.35    0.04
  -7  -3   6    0.29    0.05
   7   3  -6    0.40    0.04
  -6  -3   6    2.34    0.07
   6  -3  -6    2.25    0.08
  -6  -3   6    2.28    0.11
   6   3  -6    2.30    0.08
   5  -3  -6    7.10    0.14
  -5  -3   6    7.17    0.13
   5  -3  -6    6.99    0.12
   5   3  -6    7.26    0.14
  -5   3   6    7.28    0.14
   4  -3  -6    9.89    0.16
   4  -3  -6   10.19    0.18
  -4  -3   6   10.07    0.17
   4   3  -6   10.23    0.18
  -4   3   6    9.97    0.17
  -4   3   6   10.23    0.16
   3  -3  -6    3.03    0.08
   3  -3  -6    2.94    0.06
  -3  -3   6    2.98    0.07
   3   3  -6    3.08    0.08
  -3   3   6    3.04    0.07
  -3   3   6    3.00    0.07
  -2  -3   6    0.46    0.03
   2  -3  -6    0.44    0.03
   2  -3  -6    0.48    0.03
   2   3  -6    0.41    0.03
  -2   3   6    0.48    0.03
  -2   3   6    0.43    0.03
   1  -3  -6    1.17    0.04
  -1  -3   6    1.15    0.04
   1  -3  -6    1.07    0.04
  -1   3   6    1.05    0.04
  -1   3   6    1.05    0.04
   1   3  -6    1.15    0.04
   0  -3   6    0.02    0.02
   0  -3  -6    0.06    0.02
   0  -3  -6    0.03    0.01
   0   3   6    0.05    0.01
   0   3   6    0.07    0.02
   0   3  -6    0.04    0.02
   1  -3   6    5.57    0.11
  -1  -3  -6    5.48    0.10
  -1  -3  -6    5.48    0.10
   1   3   6    5.44    0.09
   1   3   6    5.63    0.11
  -1   3  -6    5.52    0.11
  -2  -3  -6    4.60    0.09
   2  -3   6    4.65    0.10
  -2   3  -6    4.60    0.09
   2   3   6    4.54    0.08
   2   3   6    4.55    0.10
  -3  -3  -6    9.74    0.16
   3  -3   6   10.00    0.17
  -3   3  -6   10.13    0.17
   3   3   6   10.04    0.15
   3   3   6   10.04    0.17
   4  -3   6    5.76    0.12
  -4  -3  -6    5.64    0.11
  -4   3  -6    5.65    0.11
   4   3   6    5.87    0.12
   5  -3   6    6.72    0.13
  -5  -3  -6    6.65    0.12
  -5   3  -6    6.79    0.13
   5   3   6    6.90    0.14
   6  -3   6    0.55    0.04
  -6  -3  -6    0.61    0.04
   6   3   6    0.63    0.05
   7  -3   6    0.97    0.06
   7   3   6    0.88    0.06
   8  -3   6    0.15    0.03
   8   3   6    0.10    0.04
   9  -3   6    0.17    0.04
   9   3   6    0.17    0.04
  10  -3   6    0.05    0.05
  10  -3   6   -0.06    0.03
  10   3   6    0.02    0.04
  10  -4  -6    0.78    0.07
  10   4  -6    0.65    0.06
   9  -4  -6    0.44    0.05
   9   4  -6    0.47    0.05
   8  -4  -6    0.03    0.03
  -8  -4   6    0.14    0.03
   8   4  -6    0.04    0.03
  -7  -4   6    1.03    0.09
  -7  -4   6    1.00    0.05
   7  -4  -6    0.88    0.07
   7   4  -6    0.93    0.07
   6  -4  -6    0.71    0.06
  -6  -4   6    0.72    0.08
  -6  -4   6    0.72    0.05
   6   4  -6    0.63    0.05
   5  -4  -6    3.65    0.10
  -5  -4   6    3.61    0.09
  -5   4   6    3.67    0.08
   5   4  -6    3.62    0.10
   4  -4  -6    3.42    0.09
  -4  -4   6    3.57    0.09
   4   4  -6    3.67    0.10
  -4   4   6    3.69    0.08
   3  -4  -6    5.81    0.10
  -3  -4   6    5.83    0.11
   3  -4  -6    5.71    0.12
   3   4  -6    5.90    0.12
  -3   4   6    5.74    0.11
  -2  -4   6    2.77    0.07
   2  -4  -6    2.58    0.06
   2  -4  -6    2.61    0.07
  -2   4   6    2.70    0.07
   2   4  -6    2.56    0.07
  -2   4   6    2.71    0.07
  -1  -4   6    1.03    0.05
   1  -4  -6    1.08    0.05
   1  -4  -6    1.05    0.04
   1   4  -6    1.07    0.05
  -1   4   6    1.01    0.04
  -1   4   6    1.07    0.05
   0  -4  -6    2.47    0.06
   0  -4   6    2.49    0.07
   0  -4  -6    2.58    0.07
   0   4   6    2.51    0.07
   0   4   6    2.48    0.06
   0   4  -6    2.50    0.07
  -1  -4  -6    5.64    0.11
   1  -4   6    5.76    0.11
   1   4   6    5.72    0.11
   1   4   6    5.40    0.09
  -1   4  -6    5.73    0.11
   2  -4   6   13.58    0.22
  -2  -4  -6   13.19    0.21
   2   4   6   13.36    0.22
  -2   4  -6   13.18    0.21
   3  -4   6    3.09    0.08
  -3  -4  -6    3.07    0.08
   3   4   6    3.15    0.09
  -3   4  -6    3.06    0.08
  -4  -4  -6    2.03    0.06
   4  -4   6    2.04    0.07
  -4   4  -6    2.03    0.06
   4   4   6    2.21    0.07
  -5  -4  -6    2.12    0.07
   5  -4   6    2.15    0.07
   5   4   6    1.96    0.08
  -5   4  -6    2.14    0.07
  -6  -4  -6    2.42    0.07
   6  -4   6    2.18    0.08
   6   4   6    2.35    0.08
  -7  -4  -6    0.47    0.04
   7  -4   6    0.39    0.04
   7   4   6    0.48    0.05
   8  -4   6    0.13    0.04
   8   4   6    0.09    0.04
   9  -4   6    1.00    0.07
   9   4   6    0.92    0.07
   9  -5  -6    0.03    0.04
   9   5  -6   -0.05    0.04
   8  -5  -6   -0.04    0.03
   8   5  -6    0.02    0.04
  -7  -5   6    0.77    0.05
   7  -5  -6    0.57    0.05
   7   5  -6    0.60    0.05
  -6  -5   6    1.17    0.09
   6  -5  -6    1.13    0.07
  -6  -5   6    1.12    0.05
   6   5  -6    1.12    0.07
  -5  -5   6    0.07    0.02
  -5  -5   6    0.06    0.04
   5  -5  -6    0.06    0.03
   5   5  -6    0.05    0.03
  -5   5   6    0.04    0.02
   4  -5  -6    0.67    0.05
  -4  -5   6    0.67    0.05
   4   5  -6    0.67    0.05
  -4   5   6    0.72    0.04
  -3  -5   6    4.71    0.10
   3  -5  -6    4.57    0.11
  -3   5   6    4.59    0.10
   3   5  -6    4.56    0.11
  -2  -5   6    9.62    0.17
   2  -5  -6    9.53    0.17
  -2   5   6    9.28    0.17
   2   5  -6    9.31    0.17
   1  -5  -6    8.47    0.16
  -1  -5   6    8.81    0.16
  -1   5   6    8.74    0.16
   1   5  -6    8.75    0.16
   0  -5  -6    2.55    0.07
   0  -5   6    2.45    0.07
   0   5   6    2.60    0.07
   0   5  -6    2.50    0.07
   1  -5   6    0.98    0.05
  -1  -5  -6    0.95    0.05
   1   5   6    0.97    0.05
  -1   5  -6    0.92    0.05
  -2  -5  -6    2.40    0.07
   2  -5   6    2.28    0.07
   2   5   6    2.42    0.08
  -2   5  -6    2.24    0.07
   3  -5   6    3.45    0.09
  -3  -5  -6    3.52    0.09
  -3   5  -6    3.54    0.08
   3   5   6    3.50    0.10
  -4  -5  -6    1.50    0.06
   4  -5   6    1.50    0.06
   4   5   6    1.48    0.07
  -4   5  -6    1.40    0.06
  -5  -5  -6    3.35    0.09
   5  -5   6    3.23    0.09
   5   5   6    3.35    0.10
  -5   5  -6    3.23    0.08
   6  -5   6    0.03    0.03
  -6  -5  -6    0.06    0.03
   6   5   6    0.06    0.03
   7  -5   6    0.61    0.05
  -7  -5  -6    0.57    0.05
   7   5   6    0.66    0.06
   8  -5   6    2.03    0.09
  -8  -5  -6    2.06    0.09
   8   5   6    1.93    0.09
   9  -5   6    0.63    0.06
   9   5   6    0.72    0.07
   9  -6  -6    3.11    0.15
   8  -6  -6    0.40    0.05
   8   6  -6    0.43    0.06
   7  -6  -6    0.56    0.05
   7   6  -6    0.63    0.06
  -6  -6   6    0.37    0.04
   6  -6  -6    0.43    0.05
  -6  -6   6    0.39    0.06
   6   6  -6    0.38    0.05
  -5  -6   6    0.32    0.06
  -5  -6   6    0.40    0.04
   5  -6  -6    0.38    0.04
  -5   6   6    0.43    0.04
   5   6  -6    0.35    0.04
  -4  -6   6    1.48    0.06
   4  -6  -6    1.56    0.07
   4   6  -6    1.65    0.07
  -4   6   6    1.67    0.06
   3  -6  -6    6.45    0.14
  -3  -6   6    6.43    0.13
   3   6  -6    6.65    0.14
  -3   6   6    6.74    0.14
   2  -6  -6   17.27    0.28
  -2  -6   6   17.30    0.27
  -2   6   6   16.77    0.27
   2   6  -6   17.24    0.27
  -1  -6   6    4.54    0.09
  -1  -6   6    4.70    0.11
   1  -6  -6    4.57    0.11
  -1   6   6    4.52    0.11
   1   6  -6    4.59    0.10
   0  -6  -6    3.86    0.10
   0  -6   6    3.92    0.10
   0   6  -6    3.72    0.09
   0   6   6    3.88    0.10
   1  -6   6    2.34    0.08
  -1  -6  -6    2.28    0.08
   1   6   6    2.15    0.08
  -1   6  -6    2.33    0.07
   2  -6   6    4.61    0.11
  -2  -6  -6    4.68    0.11
   2   6   6    4.77    0.11
  -2   6  -6    4.63    0.10
  -3  -6  -6   10.93    0.20
   3  -6   6   10.88    0.20
  -3   6  -6   10.92    0.18
   3   6   6   10.81    0.20
   4  -6   6    4.10    0.11
  -4  -6  -6    4.21    0.11
   4   6   6    4.15    0.11
   5  -6   6    0.67    0.05
  -5  -6  -6    0.74    0.05
   5   6   6    0.66    0.05
   6  -6   6    1.74    0.08
  -6  -6  -6    1.67    0.07
   6   6   6    1.67    0.08
   7  -6   6    0.17    0.04
  -7  -6  -6    0.19    0.04
   7   6   6    0.14    0.04
   8  -6   6    0.26    0.05
  -8  -6  -6    0.28    0.05
   8   6   6    0.26    0.05
   8  -7  -6    0.15    0.04
   8   7  -6    0.20    0.05
   7  -7  -6    0.17    0.04
   7   7  -6    0.24    0.05
   6  -7  -6    0.53    0.05
   6   7  -6    0.67    0.06
   5  -7  -6    0.90    0.07
  -5  -7   6    0.79    0.09
  -5  -7   6    0.85    0.05
  -5   7   6    0.85    0.06
   5   7  -6    0.82    0.06
   4  -7  -6   -0.01    0.03
  -4  -7   6    0.01    0.04
  -4  -7   6    0.00    0.03
  -4   7   6    0.00    0.02
   4   7  -6    0.01    0.03
   3  -7  -6    1.75    0.08
  -3  -7   6    1.86    0.07
   3   7  -6    1.79    0.08
  -3   7   6    1.88    0.07
   2  -7  -6    0.65    0.05
  -2  -7   6    0.73    0.05
  -2  -7   6    0.70    0.04
   2   7  -6    0.70    0.05
   2   7  -6    0.64    0.05
  -2   7   6    0.67    0.05
  -1  -7   6    1.43    0.06
   1  -7  -6    1.46    0.07
   1   7  -6    1.46    0.06
  -1   7   6    1.42    0.07
   0  -7   6    2.93    0.09
   0  -7  -6    2.91    0.09
   0   7   6    2.72    0.09
   0   7  -6    2.77    0.08
   1  -7   6    1.68    0.07
  -1  -7  -6    1.66    0.07
   1   7   6    1.71    0.07
  -1   7  -6    1.71    0.06
  -2  -7  -6    2.29    0.08
   2  -7   6    2.30    0.08
   2   7   6    2.12    0.08
  -3  -7  -6    3.66    0.10
   3  -7   6    3.58    0.10
   3   7   6    3.70    0.11
  -4  -7  -6    0.11    0.03
   4  -7   6    0.14    0.04
   4   7   6    0.12    0.03
  -5  -7  -6    1.34    0.07
   5  -7   6    1.33    0.07
   5   7   6    1.19    0.07
   6  -7   6    0.48    0.05
  -6  -7  -6    0.53    0.05
   6   7   6    0.39    0.05
   7  -7   6    2.38    0.10
  -7  -7  -6    2.43    0.10
   7   7   6    2.32    0.10
   7  -8  -6    0.88    0.07
   7   8  -6    0.80    0.07
   6  -8  -6    0.15    0.04
   6   8  -6    0.15    0.04
   5  -8  -6    0.89    0.07
   5   8  -6    0.71    0.06
  -5   8   6    0.86    0.06
   4  -8  -6    0.50    0.05
  -4  -8   6    0.48    0.06
  -4  -8   6    0.42    0.07
   4   8  -6    0.43    0.05
  -4   8   6    0.41    0.04
  -3  -8   6    0.41    0.06
  -3  -8   6    0.48    0.05
  -3  -8   6    0.34    0.04
   3  -8  -6    0.45    0.05
   3   8  -6    0.39    0.05
  -3   8   6    0.49    0.05
  -2  -8   6    0.06    0.03
   2  -8  -6    0.08    0.03
   2   8  -6    0.04    0.03
   2   8  -6    0.08    0.03
  -2   8   6    0.05    0.03
   1  -8  -6    0.82    0.06
  -1  -8   6    0.78    0.06
   1   8  -6    0.94    0.06
   1   8  -6    0.90    0.06
  -1   8   6    0.92    0.06
   0  -8  -6    1.04    0.07
   0  -8   6    0.91    0.06
   0   8   6    0.92    0.07
  -1  -8  -6    0.93    0.07
   1  -8   6    0.86    0.06
   1   8   6    0.92    0.07
   2  -8   6    0.22    0.04
  -2  -8  -6    0.19    0.04
   2   8   6    0.25    0.04
  -3  -8  -6    0.28    0.04
   3  -8   6    0.25    0.04
   3   8   6    0.25    0.04
   4  -8   6    0.05    0.03
  -4  -8  -6   -0.02    0.03
   4   8   6    0.00    0.03
  -5  -8  -6    0.52    0.06
   5  -8   6    0.46    0.05
   5   8   6    0.45    0.05
   6  -8   6    0.74    0.06
  -6  -8  -6    0.55    0.06
   6   8   6    0.65    0.06
   5  -9  -6    0.11    0.04
  -5   9   6    0.14    0.04
   5   9  -6    0.02    0.04
   4  -9  -6    2.27    0.10
  -4   9   6    2.24    0.09
   4   9  -6    2.22    0.09
  -3  -9   6    0.42    0.07
   3  -9  -6    0.42    0.05
  -3   9   6    0.43    0.05
   3   9  -6    0.37    0.05
   2  -9  -6    0.77    0.06
  -2  -9   6    0.75    0.05
  -2  -9   6    0.91    0.10
  -2   9   6    0.73    0.06
   1  -9  -6    0.39    0.05
  -1  -9   6    0.39    0.04
   1   9  -6    0.46    0.05
  -1   9   6    0.38    0.05
   0  -9  -6    2.74    0.10
   0  -9   6    2.94    0.09
   0   9   6    2.88    0.10
  -1  -9  -6    1.65    0.08
   1  -9   6    1.43    0.08
   1   9   6    1.58    0.08
  -2  -9  -6    0.06    0.04
   2  -9   6    0.11    0.04
   2   9   6    0.17    0.04
   3  -9   6    0.11    0.04
  -3  -9  -6    0.07    0.04
   3   9   6    0.09    0.04
   4  -9   6    0.38    0.05
  -4  -9  -6    0.31    0.05
   4   9   6    0.34    0.05
  -5  -9  -6    0.99    0.08
   5  -9   6    1.07    0.08
   5   9   6    1.10    0.08
   3 -10  -6    2.64    0.14
  -3  10   6    2.53    0.10
   2 -10  -6    1.03    0.08
  -2  10   6    1.11    0.08
  -1 -10   6    0.18    0.04
   1 -10  -6    0.15    0.04
  -1  10   6    0.23    0.05
   1  10  -6    0.21    0.04
   0 -10   6    0.02    0.03
   0 -10  -6    0.05    0.04
   0  10   6    0.06    0.04
   1 -10   6    0.23    0.04
  -1 -10  -6    0.22    0.05
   1  10   6    0.28    0.05
   2 -10   6    0.01    0.03
  -2 -10  -6    0.05    0.04
   2  10   6    0.00    0.04
   3 -10   6    0.24    0.05
  10   0  -7    0.16    0.04
  -9   0   7    0.13    0.04
   9   0  -7    0.14    0.04
   9   0  -7    0.08    0.04
   8   0  -7    0.90    0.06
  -8   0   7    0.84    0.06
   8   0  -7    0.81    0.06
  -8   0   7    0.85    0.08
  -7   0   7   -0.01    0.03
  -7   0   7    0.00    0.02
   7   0  -7   -0.02    0.02
   7   0  -7   -0.04    0.02
   6   0  -7    0.87    0.05
   6   0  -7    0.87    0.05
  -6   0   7    0.89    0.05
  -5   0   7    2.89    0.08
   5   0  -7    3.00    0.08
   5   0  -7    3.10    0.08
  -4   0   7    1.42    0.05
   4   0  -7    1.61    0.06
   4   0  -7    1.49    0.06
  -3   0   7    0.06    0.02
   3   0  -7    0.02    0.02
   3   0  -7    0.04    0.02
  -3   0   7    0.03    0.01
   2   0  -7    3.96    0.09
  -2   0   7    3.92    0.08
  -2   0   7    3.79    0.07
   2   0  -7    3.90    0.08
   1   0  -7    2.37    0.06
  -1   0   7    2.31    0.05
  -1   0   7    2.28    0.06
   1   0  -7    2.21    0.05
   0   0   7    2.47    0.06
   0   0   7    2.61    0.06
   0   0  -7    2.65    0.07
   0   0  -7    2.57    0.05
   1   0   7    2.83    0.07
   1   0   7    2.83    0.07
  -1   0  -7    2.85    0.05
  -1   0  -7    2.86    0.07
   2   0   7    0.42    0.04
   2   0   7    0.39    0.03
   2   0   7    0.36    0.03
  -2   0  -7    0.37    0.03
  -2   0  -7    0.39    0.03
  -3   0  -7    0.01    0.02
   3   0   7    0.04    0.02
   3   0   7    0.03    0.02
   3   0   7   -0.02    0.02
  -4   0  -7    0.54    0.04
   4   0   7    0.49    0.04
   4   0   7    0.51    0.03
   4   0   7    0.57    0.05
   5   0   7   11.10    0.18
   5   0   7   10.79    0.21
   5   0   7   10.92    0.20
   6   0   7    0.01    0.02
   6   0   7   -0.01    0.02
   6   0   7    0.00    0.03
   7   0   7    3.14    0.10
   8   0   7    2.17    0.09
   9   0   7    0.01    0.03
  10   0   7    0.20    0.05
  10  -1  -7    1.13    0.08
  10   1  -7    1.19    0.08
  10   1  -7    1.17    0.08
   9  -1  -7    0.11    0.04
  -9  -1   7    0.10    0.03
   9   1  -7    0.08    0.04
  -8  -1   7    0.45    0.04
   8  -1  -7    0.56    0.05
  -8  -1   7    0.50    0.06
   8  -1  -7    0.39    0.05
  -8   1   7    0.55    0.05
   8   1  -7    0.43    0.04
  -7  -1   7    0.20    0.03
   7  -1  -7    0.21    0.04
   7  -1  -7    0.11    0.03
  -7  -1   7    0.13    0.04
  -7   1   7    0.14    0.03
   7   1  -7    0.09    0.03
  -7   1   7    0.16    0.04
  -6  -1   7    6.19    0.13
   6  -1  -7    6.05    0.12
   6  -1  -7    6.03    0.13
   6   1  -7    6.10    0.13
  -6   1   7    5.82    0.13
   5  -1  -7    3.95    0.09
   5  -1  -7    4.04    0.10
  -5  -1   7    3.78    0.09
  -5   1   7    4.03    0.10
   5   1  -7    3.88    0.10
  -4  -1   7   26.76    0.39
   4  -1  -7   26.91    0.39
   4  -1  -7   27.03    0.39
   4   1  -7   26.95    0.39
  -4   1   7   27.05    0.39
   3  -1  -7    6.99    0.13
  -3  -1   7    7.01    0.13
   3  -1  -7    7.03    0.13
  -3   1   7    6.89    0.11
   3   1  -7    7.14    0.13
  -3   1   7    7.05    0.13
   3   1  -7    7.18    0.12
   2  -1  -7    4.23    0.09
  -2  -1   7    4.32    0.09
   2  -1  -7    4.11    0.09
  -2  -1   7    4.16    0.07
   2   1  -7    4.16    0.08
  -2   1   7    4.32    0.09
   2   1  -7    4.21    0.09
  -2   1   7    4.26    0.08
   1  -1  -7    1.70    0.05
  -1  -1   7    1.76    0.05
   1  -1  -7    1.79    0.05
  -1  -1   7    1.71    0.05
  -1  -1   7    1.77    0.05
  -1   1   7    1.80    0.05
   1   1  -7    1.77    0.04
   1   1  -7    1.79    0.06
  -1   1   7    1.81    0.05
   0  -1   7    7.44    0.13
   0  -1  -7    7.56    0.12
   0  -1   7    7.59    0.13
   0  -1  -7    7.59    0.13
   0  -1   7    7.54    0.14
   0   1   7    7.55    0.13
   0   1  -7    7.40    0.11
   0   1  -7    7.63    0.14
   0   1   7    7.37    0.13
   1  -1   7   16.61    0.25
  -1  -1  -7   16.27    0.23
   1  -1   7   16.29    0.25
   1  -1   7   17.09    0.26
  -1  -1  -7   16.72    0.25
   1   1   7   16.46    0.24
   1   1   7   16.45    0.25
  -1   1  -7   16.59    0.25
   2  -1   7   15.80    0.26
  -2  -1  -7   15.84    0.22
  -2  -1  -7   15.92    0.25
   2  -1   7   15.74    0.24
   2  -1   7   15.88    0.24
  -2   1  -7   15.89    0.25
   2   1   7   15.84    0.25
   2   1   7   15.72    0.23
   3  -1   7    1.65    0.05
  -3  -1  -7    1.64    0.06
  -3  -1  -7    1.59    0.04
  -3   1  -7    1.63    0.06
   3   1   7    1.65    0.06
   3   1   7    1.61    0.05
   4  -1   7    2.63    0.08
   4  -1   7    2.58    0.07
   4  -1   7    2.64    0.09
   4   1   7    2.50    0.06
  -4   1  -7    2.46    0.07
   4   1   7    2.65    0.08
   5  -1   7    1.79    0.07
   5  -1   7    1.86    0.06
   5  -1   7    1.81    0.08
   5   1   7    1.85    0.07
   6  -1   7    0.19    0.04
   6  -1   7    0.23    0.03
   6  -1   7    0.18    0.03
   6   1   7    0.20    0.03
   7  -1   7    1.83    0.07
   7  -1   7    1.65    0.09
   7  -1   7    1.74    0.08
   7   1   7    1.52    0.08
   8  -1   7    3.59    0.11
   8  -1   7    3.44    0.12
   8   1   7    3.43    0.11
   9  -1   7    0.93    0.07
   9  -1   7    0.97    0.08
   9   1   7    0.88    0.07
  10  -1   7    2.69    0.11
  10   1   7    2.50    0.11
 -10  -2   7    0.57    0.05
  10  -2  -7    0.57    0.06
  10   2  -7    0.62    0.06
  -9  -2   7    1.45    0.07
   9  -2  -7    1.37    0.08
   9   2  -7    1.27    0.08
  -8  -2   7    0.29    0.06
   8  -2  -7    0.24    0.04
  -8  -2   7    0.22    0.03
   8   2  -7    0.23    0.04
   7  -2  -7    0.05    0.03
  -7  -2   7    0.08    0.04
   7  -2  -7    0.03    0.03
  -7  -2   7    0.07    0.03
  -7   2   7    0.05    0.03
   7   2  -7    0.09    0.03
   6  -2  -7    2.00    0.06
   6  -2  -7    1.90    0.07
  -6  -2   7    2.16    0.07
   6   2  -7    2.02    0.08
  -6   2   7    2.07    0.07
   5  -2  -7   21.98    0.32
  -5  -2   7   22.00    0.33
   5  -2  -7   21.68    0.34
   5   2  -7   22.05    0.34
  -5   2   7   21.75    0.33
   4  -2  -7    8.34    0.16
  -4  -2   7    8.79    0.16
   4  -2  -7    8.22    0.15
   4   2  -7    8.73    0.16
  -4   2   7    8.53    0.15
  -3  -2   7   13.92    0.22
   3  -2  -7   13.75    0.21
   3  -2  -7   14.19    0.22
   3   2  -7   14.17    0.23
  -3   2   7   13.73    0.20
  -3   2   7   13.73    0.22
  -2  -2   7    8.35    0.13
   2  -2  -7    8.52    0.14
  -2  -2   7    8.48    0.15
  -2  -2   7    8.47    0.14
   2  -2  -7    8.23    0.14
  -2   2   7    8.51    0.14
   2   2  -7    8.26    0.15
  -2   2   7    8.30    0.14
   1  -2  -7    6.16    0.11
  -1  -2   7    6.15    0.11
   1  -2  -7    5.97    0.11
   1   2  -7    6.05    0.10
   1   2  -7    6.05    0.12
  -1   2   7    5.87    0.11
  -1   2   7    5.90    0.11
   0  -2  -7   20.46    0.30
   0  -2   7   21.11    0.31
   0  -2  -7   20.87    0.30
   0   2   7   20.57    0.30
   0   2  -7   20.64    0.28
   0   2   7   20.75    0.30
   0   2  -7   21.04    0.31
   1  -2   7    2.04    0.06
  -1  -2  -7    1.91    0.05
  -1  -2  -7    1.92    0.06
   1   2   7    1.92    0.05
   1   2   7    2.03    0.06
  -1   2  -7    1.84    0.06
   2  -2   7    8.23    0.14
  -2  -2  -7    8.03    0.13
  -2  -2  -7    8.21    0.15
  -2   2  -7    8.02    0.14
   2   2   7    7.88    0.13
   2   2   7    8.05    0.15
  -3  -2  -7   13.64    0.22
   3  -2   7   13.76    0.22
  -3  -2  -7   13.31    0.20
   3   2   7   13.03    0.20
   3   2   7   13.65    0.22
  -3   2  -7   13.51    0.22
  -4  -2  -7    0.67    0.03
   4  -2   7    0.65    0.04
  -4   2  -7    0.67    0.05
   4   2   7    0.80    0.05
   5  -2   7    2.27    0.07
   5   2   7    2.29    0.08
  -5   2  -7    2.36    0.07
   6  -2   7    0.57    0.04
   6   2   7    0.54    0.05
   7  -2   7    0.05    0.03
   7   2   7    0.00    0.03
   8  -2   7    2.07    0.09
   8  -2   7    1.97    0.10
   8   2   7    2.05    0.09
   9  -2   7    2.48    0.12
   9  -2   7    2.55    0.10
   9   2   7    2.69    0.11
  10  -3  -7    0.05    0.05
  10   3  -7    0.04    0.04
  -9  -3   7    0.62    0.05
   9  -3  -7    0.55    0.06
   9   3  -7    0.62    0.06
   8  -3  -7    1.46    0.08
  -8  -3   7    1.26    0.06
   8   3  -7    1.40    0.08
  -7  -3   7    0.78    0.05
  -7  -3   7    0.79    0.08
   7  -3  -7    0.74    0.06
   7   3  -7    0.80    0.06
  -6  -3   7    2.38    0.07
   6  -3  -7    2.10    0.08
   6   3  -7    2.23    0.08
  -6   3   7    2.35    0.08
   5  -3  -7    6.11    0.14
  -5  -3   7    6.29    0.13
   5  -3  -7    7.14    0.12
  -5   3   7    6.15    0.13
   5   3  -7    6.12    0.14
   4  -3  -7    4.82    0.10
  -4  -3   7    5.20    0.11
   4  -3  -7    4.92    0.11
  -4   3   7    5.09    0.11
   4   3  -7    5.23    0.12
  -4   3   7    5.07    0.09
   3  -3  -7    0.71    0.04
   3  -3  -7    0.67    0.04
  -3  -3   7    0.72    0.04
  -3   3   7    0.72    0.04
  -3   3   7    0.69    0.04
   3   3  -7    0.73    0.05
   2  -3  -7    2.25    0.07
  -2  -3   7    2.36    0.07
   2  -3  -7    2.18    0.06
   2   3  -7    2.33    0.07
  -2   3   7    2.29    0.06
  -2   3   7    2.34    0.06
   1  -3  -7    2.82    0.07
  -1  -3   7    3.00    0.08
   1  -3  -7    3.04    0.07
  -1   3   7    2.96    0.07
  -1   3   7    2.98    0.07
   1   3  -7    2.96    0.08
   0  -3   7    3.59    0.08
   0  -3  -7    3.41    0.08
   0  -3  -7    3.45    0.08
   0   3  -7    3.53    0.09
   0   3   7    3.52    0.07
   0   3   7    3.63    0.08
  -1  -3  -7    3.33    0.08
   1  -3   7    3.28    0.08
  -1  -3  -7    3.36    0.08
   1   3   7    3.40    0.08
  -1   3  -7    3.53    0.08
   1   3   7    3.21    0.07
  -2  -3  -7    2.04    0.06
   2  -3   7    2.00    0.06
  -2  -3  -7    2.04    0.06
   2   3   7    2.11    0.07
  -2   3  -7    2.07    0.06
   2   3   7    2.05    0.05
   3  -3   7    0.83    0.05
  -3  -3  -7    0.73    0.04
  -3   3  -7    0.82    0.05
   3   3   7    0.85    0.05
  -4  -3  -7    4.74    0.10
   4  -3   7    4.99    0.11
  -4   3  -7    4.86    0.11
   4   3   7    4.93    0.11
  -5  -3  -7    1.20    0.05
   5  -3   7    1.34    0.06
  -5   3  -7    1.38    0.06
   5   3   7    1.42    0.07
   6  -3   7    0.07    0.03
   6   3   7    0.07    0.03
   7  -3   7    1.10    0.06
   7   3   7    1.09    0.07
   8  -3   7    1.96    0.08
   9   3   7    0.02    0.04
   9  -4  -7    0.27    0.05
   9   4  -7    0.26    0.05
   8  -4  -7    0.38    0.05
  -8  -4   7    0.35    0.04
   8   4  -7    0.32    0.05
   7  -4  -7    0.59    0.05
  -7  -4   7    0.51    0.07
  -7  -4   7    0.48    0.04
   7   4  -7    0.43    0.05
  -6  -4   7    1.53    0.07
   6  -4  -7    1.66    0.07
  -6  -4   7    1.56    0.10
   6   4  -7    1.42    0.07
  -5  -4   7    0.08    0.03
   5  -4  -7    0.12    0.03
   5   4  -7    0.16    0.03
  -4  -4   7    1.67    0.06
   4  -4  -7    1.63    0.07
   4   4  -7    1.78    0.07
  -4   4   7    1.68    0.06
  -4   4   7    1.78    0.06
   3  -4  -7    3.20    0.07
  -3  -4   7    3.47    0.09
   3  -4  -7    3.27    0.09
  -3   4   7    3.25    0.08
  -3   4   7    3.37    0.08
   3   4  -7    3.41    0.09
   2  -4  -7    3.17    0.08
   2  -4  -7    3.14    0.07
  -2  -4   7    3.15    0.08
  -2   4   7    3.20    0.08
  -2   4   7    3.24    0.08
   2   4  -7    3.22    0.09
   1  -4  -7    0.29    0.03
  -1  -4   7    0.23    0.03
   1  -4  -7    0.28    0.03
  -1   4   7    0.20    0.02
   1   4  -7    0.31    0.03
  -1   4   7    0.31    0.03
   0  -4  -7    4.53    0.10
   0  -4  -7    4.78    0.10
   0  -4   7    4.72    0.10
   0   4   7    4.72    0.10
   0   4   7    4.56    0.09
   0   4  -7    4.85    0.10
   1  -4   7    3.20    0.08
  -1  -4  -7    3.17    0.08
  -1   4  -7    3.06    0.08
   1   4   7    3.11    0.06
   1   4   7    3.17    0.08
   2  -4   7    3.49    0.09
  -2  -4  -7    3.38    0.08
  -2   4  -7    3.47    0.09
   2   4   7    3.31    0.09
  -3  -4  -7    9.10    0.16
   3  -4   7    9.32    0.17
  -3   4  -7    9.13    0.16
   3   4   7    9.28    0.17
  -4  -4  -7    1.50    0.06
   4  -4   7    1.46    0.06
   4   4   7    1.40    0.06
  -4   4  -7    1.47    0.06
  -5  -4  -7    0.57    0.04
   5  -4   7    0.48    0.04
   5   4   7    0.56    0.05
  -5   4  -7    0.46    0.04
   6  -4   7    1.03    0.06
  -6  -4  -7    0.98    0.06
   6   4   7    1.00    0.07
   7  -4   7    0.76    0.05
   7   4   7    0.67    0.06
   8  -4   7    0.05    0.03
   8   4   7   -0.02    0.03
   9  -4   7    0.30    0.04
   9   4   7    0.33    0.05
   9  -5  -7    0.36    0.05
   9   5  -7    0.52    0.06
   8  -5  -7    0.78    0.06
   8   5  -7    1.09    0.08
   7  -5  -7    0.56    0.05
  -7  -5   7    0.52    0.08
  -7  -5   7    0.76    0.06
   7   5  -7    0.78    0.06
  -6  -5   7    0.10    0.05
  -6  -5   7    0.12    0.03
   6  -5  -7    0.13    0.04
   6   5  -7    0.07    0.03
  -5  -5   7    0.18    0.03
   5  -5  -7    0.18    0.03
   5   5  -7    0.19    0.04
   4  -5  -7    1.03    0.06
  -4  -5   7    1.00    0.06
  -4   5   7    1.00    0.05
   4   5  -7    1.03    0.06
   3  -5  -7    0.81    0.06
  -3  -5   7    0.71    0.05
  -3   5   7    0.86    0.05
   3   5  -7    0.75    0.06
   2  -5  -7    6.38    0.13
  -2  -5   7    6.15    0.13
   2   5  -7    6.03    0.13
  -2   5   7    6.11    0.12
   1  -5  -7    8.21    0.16
  -1  -5   7    8.28    0.16
   1  -5  -7    8.23    0.14
  -1   5   7    8.22    0.15
   1   5  -7    8.22    0.16
   0  -5  -7    8.08    0.15
   0  -5   7    8.22    0.15
   0   5   7    8.25    0.15
   0   5  -7    7.98    0.15
  -1  -5  -7    7.83    0.15
   1  -5   7    7.77    0.15
   1   5   7    8.10    0.15
  -1   5  -7    7.53    0.15
  -2  -5  -7   10.45    0.18
   2  -5   7   10.49    0.19
   2   5   7   10.62    0.19
  -2   5  -7   10.39    0.18
   3  -5   7    5.19    0.12
  -3  -5  -7    5.40    0.12
   3   5   7    5.32    0.13
  -3   5  -7    5.42    0.11
   4  -5   7    1.37    0.07
  -4  -5  -7    1.25    0.06
   4   5   7    1.24    0.07
  -4   5  -7    1.34    0.06
  -5  -5  -7    0.16    0.03
   5  -5   7    0.19    0.03
   5   5   7    0.16    0.04
  -5   5  -7    0.16    0.03
  -6  -5  -7    3.71    0.10
   6  -5   7    3.63    0.11
   6   5   7    3.79    0.11
   7  -5   7    0.19    0.04
   7   5   7    0.26    0.04
   8  -5   7    0.10    0.04
   8   5   7    0.02    0.04
   8  -6  -7   -0.05    0.03
   8   6  -7   -0.04    0.04
   7  -6  -7    2.01    0.09
   7   6  -7    1.96    0.10
  -6  -6   7    0.38    0.04
   6  -6  -7    0.38    0.05
  -6  -6   7    0.53    0.07
   6   6  -7    0.50    0.05
  -5  -6   7    1.02    0.06
   5  -6  -7    1.04    0.07
  -5  -6   7    0.98    0.09
   5   6  -7    1.22    0.07
  -4  -6   7    0.19    0.03
   4  -6  -7    0.16    0.03
  -4   6   7    0.14    0.03
   4   6  -7    0.11    0.03
  -3  -6   7    0.77    0.05
   3  -6  -7    0.75    0.06
  -3   6   7    0.77    0.05
   3   6  -7    0.76    0.06
  -2  -6   7    1.61    0.07
   2  -6  -7    1.81    0.07
   2   6  -7    1.78    0.07
  -2   6   7    1.58    0.07
  -1  -6   7   10.03    0.18
   1  -6  -7    9.95    0.19
  -1   6   7    9.97    0.18
   1   6  -7   10.09    0.18
   0  -6  -7    3.90    0.10
   0  -6   7    4.02    0.10
   0   6   7    4.04    0.11
   0   6  -7    3.96    0.10
  -1  -6  -7    6.45    0.14
   1  -6   7    6.15    0.13
   1   6   7    6.34    0.14
  -1   6  -7    6.16    0.13
  -2  -6  -7    1.01    0.06
   2  -6   7    1.15    0.06
   2   6   7    0.96    0.06
  -2   6  -7    1.08    0.05
   3  -6   7    3.98    0.11
  -3  -6  -7    3.88    0.10
  -3   6  -7    3.85    0.10
   3   6   7    3.97    0.11
   4  -6   7    0.42    0.04
  -4  -6  -7    0.51    0.05
   4   6   7    0.52    0.05
   5  -6   7    1.78    0.08
  -5  -6  -7    1.73    0.08
   5   6   7    1.74    0.09
  -6  -6  -7    0.83    0.06
   6  -6   7    0.94    0.07
   6   6   7    0.88    0.07
   7  -6   7    0.29    0.04
  -7  -6  -7    0.38    0.05
   7   6   7    0.29    0.05
   8  -6   7    0.17    0.04
   8   6   7    0.21    0.05
   7  -7  -7    0.74    0.07
   7   7  -7    0.82    0.07
   6  -7  -7    0.45    0.05
  -6  -7   7    0.52    0.08
   6   7  -7    0.47    0.06
  -5  -7   7    0.33    0.04
  -5  -7   7    0.38    0.07
   5  -7  -7    0.36    0.05
  -5   7   7    0.42    0.05
   5   7  -7    0.33    0.05
  -4  -7   7    0.12    0.05
  -4  -7   7    0.13    0.03
   4  -7  -7    0.11    0.04
   4   7  -7    0.09    0.04
  -4   7   7    0.09    0.03
  -3  -7   7    2.04    0.08
   3  -7  -7    1.95    0.08
   3   7  -7    2.03    0.08
  -3   7   7    2.05    0.08
   2  -7  -7    1.37    0.07
  -2  -7   7    1.30    0.07
  -2   7   7    1.27    0.06
   2   7  -7    1.35    0.07
  -1  -7   7    0.19    0.03
   1  -7  -7    0.13    0.03
   1   7  -7    0.13    0.03
  -1   7   7    0.08    0.03
   0  -7  -7    0.32    0.04
   0  -7   7    0.28    0.04
   0   7   7    0.22    0.04
   0   7  -7    0.24    0.03
   1  -7   7    0.76    0.06
  -1  -7  -7    0.83    0.06
  -1   7  -7    0.82    0.05
   1   7   7    0.74    0.06
  -2  -7  -7    0.62    0.05
   2  -7   7    0.65    0.05
  -2   7  -7    0.59    0.05
   2   7   7    0.73    0.06
   3  -7   7    0.44    0.05
  -3  -7  -7    0.33    0.04
   3   7   7    0.37    0.05
   4  -7   7    0.88    0.07
  -4  -7  -7    0.80    0.07
   4   7   7    0.85    0.07
  -5  -7  -7    0.99    0.07
   5  -7   7    1.17    0.08
   5   7   7    1.01    0.08
   6  -7   7    0.36    0.05
  -6  -7  -7    0.41    0.05
   6   7   7    0.41    0.05
  -7  -7  -7    0.12    0.04
   7  -7   7    0.10    0.04
   7   7   7    0.10    0.04
   6  -8  -7    0.06    0.04
   6   8  -7    0.00    0.04
  -5  -8   7    0.15    0.06
   5  -8  -7    0.25    0.05
   5   8  -7    0.26    0.05
  -5   8   7    0.25    0.04
  -4  -8   7    0.21    0.06
  -4  -8   7    0.16    0.04
   4  -8  -7    0.17    0.04
   4   8  -7    0.19    0.04
  -4   8   7    0.14    0.04
   3  -8  -7    0.48    0.05
  -3  -8   7    0.43    0.07
  -3  -8   7    0.46    0.05
   3   8  -7    0.36    0.05
  -3   8   7    0.33    0.04
  -2  -8   7    0.16    0.04
   2  -8  -7    0.21    0.04
   2   8  -7    0.22    0.04
  -2   8   7    0.16    0.04
   1  -8  -7    1.23    0.07
  -1  -8   7    1.05    0.07
  -1   8   7    1.02    0.07
   1   8  -7    1.23    0.07
   0  -8   7    0.25    0.04
   0  -8  -7    0.16    0.04
   0   8  -7    0.20    0.03
   0   8   7    0.18    0.04
  -1  -8  -7    1.04    0.07
   1  -8   7    1.00    0.07
   1   8   7    1.00    0.07
  -2  -8  -7    0.72    0.06
   2  -8   7    0.80    0.06
   2   8   7    0.72    0.06
  -3  -8  -7    0.02    0.03
   3  -8   7    0.10    0.04
   3   8   7    0.05    0.04
   4  -8   7    0.14    0.04
  -4  -8  -7    0.08    0.04
   4   8   7    0.05    0.04
  -5  -8  -7    0.29    0.05
   5  -8   7    0.34    0.05
   5   8   7    0.32    0.05
  -6  -8  -7    0.29    0.05
   6   8   7    0.39    0.07
   5   9  -7   -0.01    0.04
  -5   9   7   -0.01    0.03
  -4  -9   7    0.06    0.05
   4  -9  -7    0.06    0.04
  -4   9   7    0.08    0.04
   4   9  -7    0.06    0.04
  -3  -9   7    0.31    0.04
   3  -9  -7    0.29    0.05
  -3  -9   7    0.33    0.07
  -3   9   7    0.39    0.05
   3   9  -7    0.29    0.05
  -2  -9   7    0.14    0.04
  -2  -9   7    0.11    0.05
   2  -9  -7    0.07    0.04
   2   9  -7    0.17    0.05
  -2   9   7    0.13    0.04
   1  -9  -7    0.08    0.04
  -1  -9   7    0.08    0.04
  -1   9   7    0.06    0.04
   0  -9  -7    0.30    0.05
   0  -9   7    0.33    0.04
   0   9   7    0.28    0.05
  -1  -9  -7    0.13    0.04
   1  -9   7    0.11    0.04
   1   9   7    0.18    0.04
  -2  -9  -7    1.10    0.08
   2  -9   7    1.21    0.08
   2   9   7    1.16    0.08
   3  -9   7    0.33    0.05
  -3  -9  -7    0.41    0.05
   3   9   7    0.26    0.05
   4  -9   7    0.18    0.05
  -4  -9  -7    0.08    0.04
   4   9   7    0.08    0.05
  -1 -10   7    1.44    0.08
  -1  10   7    1.50    0.09
   0 -10  -7    0.73    0.09
   0 -10   7    0.63    0.06
   0  10   7    0.84    0.09
   1 -10   7   -0.01    0.03
  10   0  -8    0.10    0.04
   9   0  -8    2.50    0.10
  -9   0   8    2.58    0.10
   9   0  -8    2.62    0.10
   8   0  -8    0.86    0.06
  -8   0   8    0.60    0.05
   8   0  -8    0.61    0.06
  -8   0   8    0.69    0.07
   7   0  -8    0.17    0.03
  -7   0   8    0.13    0.03
   7   0  -8    0.13    0.03
   6   0  -8    1.97    0.07
   6   0  -8    2.03    0.07
  -6   0   8    2.07    0.07
   5   0  -8    0.03    0.02
   5   0  -8    0.06    0.03
  -5   0   8   -0.02    0.02
  -4   0   8    1.91    0.06
   4   0  -8    1.83    0.06
   4   0  -8    2.07    0.07
   3   0  -8    0.33    0.03
   3   0  -8    0.25    0.03
  -3   0   8    0.23    0.03
  -2   0   8    0.56    0.03
   2   0  -8    0.52    0.03
  -2   0   8    0.55    0.04
   2   0  -8    0.58    0.04
  -1   0   8    2.57    0.06
   1   0  -8    2.48    0.07
  -1   0   8    2.52    0.07
   1   0  -8    2.49    0.06
   0   0   8   13.64    0.21
   0   0   8   13.51    0.21
   0   0  -8   14.04    0.22
   0   0  -8   13.75    0.20
  -1   0  -8    3.54    0.09
   1   0   8    3.57    0.08
   1   0   8    3.48    0.08
   2   0   8    3.80    0.09
  -2   0  -8    3.62    0.09
   2   0   8    3.78    0.08
   3   0   8    0.92    0.04
  -3   0  -8    0.87    0.05
   3   0   8    0.84    0.05
   4   0   8    0.05    0.03
   4   0   8    0.11    0.02
  -4   0  -8    0.07    0.03
   5   0   8    0.17    0.03
   5   0   8    0.22    0.03
   6   0   8    0.02    0.03
   7   0   8   -0.01    0.03
   8   0   8   -0.05    0.03
   9   0   8    0.10    0.04
 -10  -1   8    0.22    0.05
  10  -1  -8    0.30    0.06
  10   1  -8    0.25    0.05
  10   1  -8    0.28    0.05
  -9  -1   8    0.58    0.05
   9  -1  -8    0.54    0.06
   9   1  -8    0.59    0.06
   9   1  -8    0.52    0.05
   8  -1  -8    0.20    0.04
  -8  -1   8    0.23    0.04
  -8  -1   8    0.20    0.05
   8  -1  -8    0.24    0.04
  -8   1   8    0.24    0.04
   8   1  -8    0.15    0.04
  -8   1   8    0.22    0.05
   8   1  -8    0.24    0.04
   7  -1  -8    0.01    0.03
  -7  -1   8    0.06    0.03
   7  -1  -8    0.05    0.03
   7   1  -8    0.06    0.03
  -7   1   8    0.08    0.03
   7   1  -8    0.03    0.03
   6  -1  -8    1.15    0.06
   6  -1  -8    1.21    0.06
  -6  -1   8    1.09    0.06
  -6   1   8    0.97    0.06
   6   1  -8    1.17    0.06
   6   1  -8    1.04    0.06
   5  -1  -8    0.13    0.03
  -5  -1   8    0.15    0.03
   5  -1  -8    0.10    0.03
   5   1  -8    0.06    0.03
  -5   1   8    0.07    0.03
   5   1  -8    0.10    0.03
  -4  -1   8    9.17    0.17
   4  -1  -8    9.51    0.17
   4  -1  -8    9.28    0.17
  -4   1   8    9.30    0.17
   4   1  -8    9.11    0.17
   4   1  -8    9.41    0.16
  -3  -1   8    1.41    0.06
   3  -1  -8    1.44    0.06
   3  -1  -8    1.42    0.05
   3   1  -8    1.37    0.05
  -3   1   8    1.36    0.05
   3   1  -8    1.33    0.06
   2  -1  -8   15.10    0.23
  -2  -1   8   14.94    0.23
  -2  -1   8   14.66    0.21
   2  -1  -8   14.95    0.23
  -2   1   8   14.68    0.22
   2   1  -8   14.84    0.22
   2   1  -8   14.60    0.24
  -2   1   8   14.79    0.23
   1  -1  -8    2.68    0.07
  -1  -1   8    2.76    0.06
  -1  -1   8    2.67    0.07
   1  -1  -8    2.63    0.06
   1   1  -8    2.74    0.06
  -1   1   8    2.81    0.07
  -1   1   8    2.72    0.06
   0  -1   8    3.13    0.08
   0  -1   8    3.12    0.07
   0  -1  -8    3.04    0.07
   0  -1  -8    3.29    0.08
   0  -1   8    3.12    0.08
   0   1   8    3.08    0.07
   0   1  -8    3.15    0.08
   0   1   8    3.23    0.07
  -1  -1  -8    0.59    0.03
  -1  -1  -8    0.63    0.04
   1  -1   8    0.54    0.04
   1  -1   8    0.55    0.04
   1  -1   8    0.62    0.04
   1   1   8    0.57    0.04
   1   1   8    0.65    0.04
  -1   1  -8    0.58    0.04
   2  -1   8    2.01    0.06
   2  -1   8    2.03    0.07
  -2  -1  -8    2.08    0.07
   2  -1   8    2.04    0.06
   2   1   8    2.02    0.07
  -2   1  -8    2.11    0.07
   2   1   8    2.01    0.06
   3  -1   8    4.58    0.11
   3  -1   8    4.64    0.12
   3  -1   8    4.59    0.10
  -3  -1  -8    4.58    0.11
   3   1   8    4.49    0.09
  -3   1  -8    4.62    0.11
   3   1   8    4.60    0.11
   4  -1   8    4.33    0.12
   4  -1   8    4.31    0.09
  -4  -1  -8    4.31    0.11
   4  -1   8    4.33    0.11
  -4   1  -8    4.19    0.10
   4   1   8    4.43    0.09
   4   1   8    4.39    0.11
   5  -1   8    0.05    0.02
   5  -1   8    0.09    0.03
   5  -1   8    0.05    0.03
  -5   1  -8    0.15    0.03
   5   1   8    0.05    0.03
   6  -1   8    0.33    0.04
   6  -1   8    0.36    0.04
   6  -1   8    0.31    0.05
   6   1   8    0.36    0.04
   7  -1   8    1.70    0.09
   7  -1   8    1.57    0.08
   7   1   8    1.56    0.08
   8  -1   8    0.43    0.05
   8  -1   8    0.51    0.07
   8   1   8    0.57    0.06
   9  -1   8    1.14    0.08
   9   1   8    1.08    0.08
 -10  -2   8    0.09    0.04
  -9  -2   8    1.13    0.07
   9  -2  -8    1.20    0.08
   9   2  -8    1.07    0.08
  -8  -2   8    0.03    0.05
  -8  -2   8    0.04    0.03
   8  -2  -8    0.01    0.03
   8   2  -8    0.01    0.03
  -7  -2   8    0.46    0.05
  -7  -2   8    0.47    0.07
   7  -2  -8    0.47    0.05
   7   2  -8    0.39    0.05
  -7   2   8    0.47    0.05
   6  -2  -8    0.55    0.04
  -6  -2   8    0.62    0.05
   6  -2  -8    0.59    0.05
   6   2  -8    0.57    0.05
  -6   2   8    0.69    0.05
   5  -2  -8    1.24    0.05
  -5  -2   8    1.19    0.06
   5  -2  -8    1.21    0.06
  -5   2   8    1.27    0.06
   5   2  -8    1.27    0.07
   4  -2  -8    0.22    0.03
  -4  -2   8    0.24    0.03
   4  -2  -8    0.29    0.03
   4   2  -8    0.19    0.03
  -4   2   8    0.28    0.03
   3  -2  -8   13.82    0.22
   3  -2  -8   13.91    0.22
  -3  -2   8   14.22    0.23
  -3   2   8   13.83    0.21
   3   2  -8   13.87    0.23
  -3   2   8   13.88    0.22
   2  -2  -8    2.33    0.07
  -2  -2   8    2.38    0.06
  -2  -2   8    2.23    0.05
   2  -2  -8    2.42    0.07
  -2  -2   8    2.41    0.07
   2   2  -8    2.45    0.07
  -2   2   8    2.29    0.07
   2   2  -8    2.40    0.06
  -2   2   8    2.37    0.06
   1  -2  -8    2.19    0.06
  -1  -2   8    2.25    0.06
  -1  -2   8    2.26    0.06
   1  -2  -8    2.27    0.07
  -1  -2   8    2.31    0.07
  -1   2   8    2.33    0.06
  -1   2   8    2.33    0.06
   1   2  -8    2.35    0.07
   0  -2  -8    5.53    0.11
   0  -2   8    5.41    0.11
   0  -2  -8    5.34    0.10
   0   2   8    5.42    0.10
   0   2   8    5.33    0.11
   0   2  -8    5.32    0.11
  -1  -2  -8   22.59    0.32
  -1  -2  -8   22.88    0.34
   1  -2   8   23.36    0.34
   1   2   8   22.17    0.33
  -1   2  -8   23.04    0.34
   1   2   8   23.31    0.34
  -2  -2  -8    7.82    0.15
  -2  -2  -8    7.52    0.13
   2  -2   8    7.65    0.14
   2   2   8    7.53    0.13
   2   2   8    7.84    0.15
  -2   2  -8    7.51    0.15
   3  -2   8    1.33    0.06
  -3  -2  -8    1.41    0.06
   3   2   8    1.28    0.06
  -3   2  -8    1.37    0.06
   3   2   8    1.33    0.04
   4  -2   8    1.92    0.07
  -4   2  -8    2.06    0.07
   4   2   8    2.07    0.08
   5  -2   8    1.56    0.06
   5   2   8    1.44    0.07
  -5   2  -8    1.64    0.07
   6  -2   8    1.37    0.06
   6   2   8    1.38    0.07
   7  -2   8    1.11    0.08
   7  -2   8    1.14    0.07
   7  -2   8    1.17    0.06
   7   2   8    1.11    0.07
   8  -2   8    0.85    0.08
   8  -2   8    0.75    0.06
   8   2   8    0.73    0.06
   9  -2   8    0.43    0.07
   9  -2   8    0.34    0.05
   9   2   8    0.38    0.05
  -9  -3   8    0.20    0.04
   9  -3  -8    0.11    0.04
   9   3  -8    0.11    0.04
  -8  -3   8    0.37    0.04
  -8  -3   8    0.44    0.07
   8  -3  -8    0.43    0.05
   8   3  -8    0.36    0.05
  -7  -3   8    0.35    0.06
  -7  -3   8    0.27    0.04
   7  -3  -8    0.28    0.04
   7   3  -8    0.31    0.05
   6  -3  -8    0.04    0.03
  -6  -3   8    0.03    0.03
  -6   3   8    0.04    0.03
   6   3  -8    0.10    0.03
  -5  -3   8    0.44    0.04
   5  -3  -8    0.45    0.04
   5   3  -8    0.34    0.04
  -5   3   8    0.38    0.04
   4  -3  -8    8.54    0.16
  -4  -3   8    8.20    0.16
   4  -3  -8    7.96    0.14
   4   3  -8    8.26    0.16
  -4   3   8    8.32    0.16
   3  -3  -8    2.61    0.08
  -3  -3   8    2.52    0.08
   3  -3  -8    2.52    0.07
  -3   3   8    2.43    0.06
   3   3  -8    2.51    0.08
  -3   3   8    2.52    0.07
  -2  -3   8    6.55    0.13
   2  -3  -8    6.74    0.12
   2  -3  -8    6.49    0.13
  -2   3   8    6.65    0.12
   2   3  -8    6.62    0.13
  -2   3   8    6.57    0.12
   1  -3  -8    2.33    0.07
   1  -3  -8    2.41    0.07
  -1  -3   8    2.27    0.07
  -1   3   8    2.31    0.07
  -1   3   8    2.30    0.06
   1   3  -8    2.26    0.07
   0  -3  -8    0.80    0.05
   0  -3  -8    0.87    0.04
   0  -3   8    0.91    0.05
   0   3   8    0.86    0.05
   0   3   8    0.84    0.04
   0   3  -8    0.88    0.05
   1  -3   8    0.67    0.05
  -1  -3  -8    0.63    0.04
  -1  -3  -8    0.64    0.04
   1   3   8    0.61    0.04
   1   3   8    0.59    0.03
  -1   3  -8    0.63    0.05
  -2  -3  -8    0.04    0.02
   2  -3   8    0.02    0.02
  -2  -3  -8    0.03    0.02
   2   3   8    0.04    0.02
   2   3   8    0.03    0.02
  -2   3  -8    0.00    0.02
   3  -3   8    2.10    0.07
  -3  -3  -8    2.19    0.06
   3   3   8    2.22    0.08
  -3   3  -8    2.25    0.07
   4  -3   8    1.42    0.06
   4   3   8    1.37    0.07
  -4   3  -8    1.48    0.06
   5  -3   8    2.04    0.07
   5   3   8    2.07    0.08
  -5   3  -8    2.12    0.08
   6  -3   8    0.25    0.04
   6   3   8    0.27    0.04
   7  -3   8    1.52    0.07
   7   3   8    1.34    0.08
   8  -3   8    0.43    0.05
   8   3   8    0.40    0.05
   9   3   8    0.16    0.05
   9  -4  -8    0.58    0.06
  -9  -4   8    0.65    0.07
   9   4  -8    0.66    0.07
  -8  -4   8    0.09    0.06
   8  -4  -8    0.10    0.04
  -8  -4   8    0.12    0.03
   8   4  -8    0.08    0.04
  -7  -4   8    0.58    0.05
  -7  -4   8    0.70    0.09
   7  -4  -8    0.70    0.06
   7   4  -8    0.65    0.06
  -6  -4   8    0.19    0.03
   6  -4  -8    0.17    0.04
   6   4  -8    0.19    0.04
   5  -4  -8    0.14    0.03
  -5  -4   8    0.14    0.03
   5   4  -8    0.17    0.04
  -4  -4   8    0.05    0.03
   4  -4  -8    0.09    0.03
   4   4  -8    0.02    0.03
  -4   4   8    0.06    0.03
   3  -4  -8    0.24    0.04
   3  -4  -8    0.27    0.03
  -3  -4   8    0.29    0.04
  -3   4   8    0.31    0.03
  -3   4   8    0.21    0.03
   3   4  -8    0.24    0.04
  -2  -4   8    2.95    0.09
   2  -4  -8    2.97    0.07
   2  -4  -8    2.88    0.08
  -2   4   8    2.90    0.08
   2   4  -8    2.87    0.09
  -2   4   8    2.89    0.08
  -1  -4   8    3.83    0.10
   1  -4  -8    3.85    0.09
   1  -4  -8    3.78    0.09
  -1   4   8    3.81    0.09
  -1   4   8    4.03    0.09
   1   4  -8    3.82    0.10
   0  -4  -8    5.73    0.11
   0  -4   8    5.78    0.12
   0  -4  -8    5.70    0.12
   0   4   8    5.72    0.12
   0   4  -8    5.81    0.12
   0   4   8    5.79    0.11
  -1  -4  -8    0.32    0.03
  -1  -4  -8    0.29    0.03
   1  -4   8    0.31    0.04
   1   4   8    0.31    0.03
   1   4   8    0.35    0.04
  -1   4  -8    0.30    0.04
   2  -4   8    2.33    0.08
  -2  -4  -8    2.29    0.07
   2   4   8    2.25    0.08
  -2   4  -8    2.28    0.07
  -3  -4  -8    1.80    0.06
   3  -4   8    1.85    0.07
  -3   4  -8    1.80    0.07
   3   4   8    1.92    0.08
   4  -4   8    0.38    0.04
  -4  -4  -8    0.36    0.03
  -4   4  -8    0.35    0.04
   4   4   8    0.34    0.04
   5  -4   8    0.90    0.06
   5   4   8    0.84    0.06
  -5   4  -8    0.89    0.06
   6  -4   8    1.01    0.06
   6   4   8    1.01    0.07
   7  -4   8    0.16    0.04
   7   4   8    0.21    0.04
   8  -4   8    0.80    0.06
   8   4   8    0.74    0.07
  -8  -5   8    0.74    0.07
   8  -5  -8    0.59    0.06
   8   5  -8    0.59    0.06
  -7  -5   8    0.18    0.06
   7  -5  -8    0.17    0.04
  -7  -5   8    0.22    0.04
   7   5  -8    0.15    0.04
  -6  -5   8    3.01    0.09
  -6  -5   8    3.10    0.15
   6  -5  -8    2.91    0.10
   6   5  -8    3.03    0.11
   5  -5  -8    0.37    0.05
  -5  -5   8    0.39    0.04
   5   5  -8    0.34    0.05
  -4  -5   8    0.06    0.03
   4  -5  -8    0.07    0.03
   4   5  -8    0.08    0.03
  -3  -5   8    0.88    0.06
   3  -5  -8    1.03    0.06
   3   5  -8    0.90    0.06
  -3   5   8    0.92    0.05
   2  -5  -8    5.43    0.12
  -2  -5   8    5.37    0.12
  -2   5   8    5.28    0.12
   2   5  -8    5.43    0.12
   1  -5  -8    0.38    0.03
  -1  -5   8    0.32    0.04
   1  -5  -8    0.26    0.03
   1   5  -8    0.35    0.04
  -1   5   8    0.32    0.03
  -1   5   8    0.42    0.04
   0  -5  -8    4.85    0.11
   0  -5   8    4.85    0.12
   0   5  -8    4.75    0.11
   0   5   8    5.17    0.11
   0   5   8    4.93    0.11
   1  -5   8    6.22    0.13
  -1  -5  -8    6.06    0.13
  -1   5  -8    6.03    0.13
   1   5   8    6.19    0.14
   2  -5   8    1.31    0.07
  -2  -5  -8    1.31    0.06
  -2   5  -8    1.40    0.06
   2   5   8    1.27    0.07
   3  -5   8    1.48    0.07
  -3  -5  -8    1.48    0.06
  -3   5  -8    1.45    0.06
   3   5   8    1.46    0.07
   4  -5   8    4.92    0.12
  -4  -5  -8    5.06    0.12
   4   5   8    4.90    0.13
  -4   5  -8    4.92    0.12
   5  -5   8    0.44    0.05
  -5  -5  -8    0.46    0.04
   5   5   8    0.36    0.05
  -5   5  -8    0.44    0.04
   6  -5   8    0.14    0.04
   6   5   8    0.13    0.04
   7  -5   8    2.13    0.09
   7   5   8    2.08    0.10
   8  -5   8    1.30    0.08
   8   5   8    1.14    0.09
   7  -6  -8    0.32    0.05
  -7  -6   8    0.21    0.06
  -7  -6   8    0.22    0.07
   7   6  -8    0.27    0.05
  -6  -6   8    0.22    0.04
   6  -6  -8    0.21    0.04
  -6  -6   8    0.14    0.06
   6   6  -8    0.12    0.04
  -5  -6   8    1.04    0.07
   5  -6  -8    1.00    0.07
   5   6  -8    1.06    0.08
  -4  -6   8    0.01    0.03
   4  -6  -8    0.08    0.03
   4   6  -8    0.04    0.03
  -4   6   8    0.04    0.03
   3  -6  -8    1.38    0.07
  -3  -6   8    1.31    0.07
  -3   6   8    1.34    0.06
   3   6  -8    1.38    0.07
   2  -6  -8    0.58    0.05
  -2  -6   8    0.49    0.04
   2   6  -8    0.64    0.05
  -2   6   8    0.54    0.05
  -1  -6   8    0.92    0.06
   1  -6  -8    0.81    0.06
  -1   6   8    0.83    0.06
   1   6  -8    0.74    0.06
   0  -6  -8    6.59    0.14
   0  -6   8    6.82    0.14
   0   6   8    6.37    0.14
   0   6  -8    6.58    0.14
  -1  -6  -8    0.84    0.06
   1  -6   8    0.99    0.06
   1   6   8    0.93    0.06
  -1   6  -8    1.00    0.06
   2  -6   8    0.19    0.04
  -2  -6  -8    0.09    0.03
   2   6   8    0.12    0.03
  -2   6  -8    0.19    0.03
  -3  -6  -8    3.13    0.10
   3  -6   8    3.40    0.10
  -3   6  -8    3.25    0.09
   3   6   8    3.28    0.10
  -4  -6  -8    1.16    0.07
   4  -6   8    1.21    0.07
  -4   6  -8    1.18    0.08
   4   6   8    1.24    0.07
   5  -6   8    0.27    0.04
  -5  -6  -8    0.32    0.04
   5   6   8    0.19    0.04
   6  -6   8    0.03    0.04
   6   6   8    0.04    0.04
   7  -6   8    1.57    0.09
   7   6   8    1.50    0.09
   6  -7  -8    0.21    0.05
  -6  -7   8    0.29    0.07
   6   7  -8    0.23    0.05
  -5  -7   8    0.40    0.07
  -5  -7   8    0.26    0.04
   5  -7  -8    0.25    0.05
   5   7  -8    0.25    0.05
  -4  -7   8    0.54    0.05
   4  -7  -8    0.48    0.05
   4   7  -8    0.49    0.05
  -4   7   8    0.49    0.05
  -3  -7   8    0.87    0.07
   3  -7  -8    0.88    0.07
   3   7  -8    0.92    0.07
  -3   7   8    0.72    0.06
   2  -7  -8    1.07    0.07
  -2  -7   8    1.03    0.07
   2   7  -8    1.06    0.07
  -2   7   8    1.04    0.06
  -1  -7   8    0.25    0.04
   1  -7  -8    0.16    0.04
  -1   7   8    0.19    0.04
   1   7  -8    0.19    0.04
   0  -7   8    0.35    0.04
   0  -7  -8    0.32    0.04
   0   7   8    0.32    0.04
   0   7  -8    0.30    0.04
  -1  -7  -8    2.46    0.09
   1  -7   8    2.60    0.09
  -1   7  -8    2.50    0.08
   1   7   8    2.26    0.09
  -2  -7  -8    0.74    0.06
   2  -7   8    0.64    0.05
   2   7   8    0.67    0.06
  -2   7  -8    0.76    0.05
   3  -7   8    0.20    0.04
  -3  -7  -8    0.27    0.04
   3   7   8    0.26    0.04
  -4  -7  -8    0.65    0.06
   4  -7   8    0.60    0.06
   4   7   8    0.55    0.06
   5  -7   8    2.55    0.10
  -5  -7  -8    2.30    0.09
   5   7   8    2.13    0.10
  -6  -7  -8    0.50    0.05
   6  -7   8    0.44    0.05
   6   7   8    0.49    0.06
  -5  -8   8    1.80    0.13
   5  -8  -8    1.61    0.10
   5   8  -8    1.62    0.09
  -4  -8   8    0.72    0.06
  -4  -8   8    0.79    0.09
   4  -8  -8    0.81    0.07
  -4   8   8    0.75    0.06
   4   8  -8    0.78    0.06
   3  -8  -8    0.53    0.06
  -3  -8   8    0.49    0.05
   3   8  -8    0.52    0.05
  -3   8   8    0.50    0.05
   2  -8  -8    0.65    0.06
  -2  -8   8    0.55    0.05
   2   8  -8    0.64    0.06
  -2   8   8    0.57    0.05
  -1  -8   8    0.45    0.05
   1  -8  -8    0.50    0.05
   1   8  -8    0.56    0.05
  -1   8   8    0.49    0.05
   0  -8  -8    0.45    0.05
   0  -8   8    0.41    0.05
   0   8   8    0.42    0.05
   0   8  -8    0.49    0.05
   1  -8   8    0.64    0.05
  -1  -8  -8    0.50    0.05
   1   8   8    0.71    0.06
   2  -8   8    0.17    0.04
  -2  -8  -8    0.14    0.04
   2   8   8    0.17    0.04
   3  -8   8    0.63    0.06
  -3  -8  -8    0.70    0.06
   3   8   8    0.73    0.06
   4  -8   8    0.59    0.06
  -4  -8  -8    0.60    0.06
   4   8   8    0.57    0.06
  -5  -8  -8    0.19    0.05
  -3  -9   8    0.23    0.07
  -3  -9   8    0.16    0.04
   3  -9  -8    0.21    0.05
   3   9  -8    0.26    0.05
  -3   9   8    0.21    0.04
   2  -9  -8    0.63    0.06
  -2  -9   8    0.54    0.06
  -2   9   8    0.67    0.06
   2   9  -8    0.64    0.06
   1  -9  -8    0.12    0.04
  -1  -9   8    0.06    0.04
  -1   9   8    0.12    0.04
   0  -9  -8    0.39    0.05
   0  -9   8    0.33    0.05
   0   9   8    0.38    0.05
   1  -9   8    0.78    0.06
  -1  -9  -8    0.73    0.06
   1   9   8    0.73    0.07
  -2  -9  -8    0.49    0.06
   2  -9   8    0.46    0.05
   2   9   8    0.49    0.06
  -3  -9  -8    0.28    0.05
   9   0  -9    0.57    0.06
  -9   0   9    0.63    0.06
   9   0  -9    0.77    0.06
   8   0  -9    0.01    0.03
   8   0  -9    0.02    0.03
  -8   0   9   -0.02    0.03
  -8   0   9   -0.01    0.05
   7   0  -9    2.42    0.09
  -7   0   9    2.31    0.09
   7   0  -9    2.33    0.09
   6   0  -9    0.03    0.03
   6   0  -9    0.07    0.03
  -6   0   9    0.06    0.03
   5   0  -9    0.10    0.03
   5   0  -9    0.14    0.03
  -5   0   9    0.08    0.03
   4   0  -9    0.10    0.03
   4   0  -9    0.12    0.03
  -4   0   9    0.11    0.03
   3   0  -9    6.37    0.12
  -3   0   9    6.51    0.13
   3   0  -9    6.50    0.13
   2   0  -9    1.84    0.06
   2   0  -9    1.84    0.07
  -2   0   9    1.98    0.07
   1   0  -9    2.61    0.09
  -1   0   9    2.39    0.07
  -1   0   9    2.28    0.06
   1   0  -9    2.41    0.07
   0   0   9    7.09    0.13
   0   0   9    7.26    0.13
   0   0  -9    7.17    0.14
  -1   0  -9    3.11    0.09
   1   0   9    3.20    0.08
   1   0   9    3.27    0.08
   2   0   9    2.26    0.07
   2   0   9    2.22    0.07
  -2   0  -9    2.31    0.08
   3   0   9    0.10    0.02
  -3   0  -9    0.13    0.03
   3   0   9    0.11    0.03
  -4   0  -9    1.61    0.07
   4   0   9    1.49    0.07
   4   0   9    1.72    0.06
   5   0   9    0.00    0.03
   6   0   9    0.01    0.03
   7   0   9    0.06    0.04
   8   0   9    0.05    0.04
  -9  -1   9    0.18    0.04
   9  -1  -9    0.13    0.04
   9   1  -9    0.15    0.04
   9   1  -9    0.10    0.04
  -9   1   9    0.14    0.04
   8  -1  -9    1.79    0.09
  -8  -1   9    2.03    0.09
  -8  -1   9    1.86    0.12
   8   1  -9    1.76    0.09
  -8   1   9    1.64    0.08
   8   1  -9    1.75    0.08
   7  -1  -9    0.29    0.04
  -7  -1   9    0.31    0.04
   7  -1  -9    0.26    0.04
   7   1  -9    0.31    0.04
  -7   1   9    0.30    0.04
   7   1  -9    0.30    0.04
   6  -1  -9    0.25    0.04
  -6  -1   9    0.33    0.04
   6  -1  -9    0.25    0.04
   6   1  -9    0.25    0.04
  -6   1   9    0.23    0.04
   6   1  -9    0.27    0.04
   5  -1  -9    1.18    0.06
   5  -1  -9    1.05    0.06
  -5  -1   9    1.07    0.06
   5   1  -9    1.17    0.06
   5   1  -9    0.94    0.05
  -5   1   9    1.01    0.06
   4  -1  -9    0.88    0.05
  -4  -1   9    0.74    0.05
   4  -1  -9    0.91    0.05
   4   1  -9    0.80    0.06
   4   1  -9    0.94    0.05
  -4   1   9    0.82    0.05
   3  -1  -9    3.32    0.08
   3  -1  -9    3.50    0.09
  -3  -1   9    3.26    0.09
   3   1  -9    3.28    0.09
  -3   1   9    3.45    0.09
   3   1  -9    3.39    0.08
   2  -1  -9   16.15    0.26
   2  -1  -9   16.19    0.25
  -2  -1   9   16.09    0.26
  -2   1   9   16.29    0.26
   2   1  -9   16.20    0.26
   2   1  -9   16.40    0.25
  -2   1   9   16.35    0.24
  -1  -1   9    3.71    0.08
   1  -1  -9    3.77    0.08
   1  -1  -9    3.84    0.09
  -1  -1   9    3.61    0.09
   1   1  -9    3.69    0.10
  -1   1   9    3.79    0.09
  -1   1   9    3.81    0.08
   0  -1   9    5.64    0.11
   0  -1   9    5.70    0.12
   0  -1  -9    5.78    0.12
   0   1  -9    5.59    0.12
   0   1   9    5.67    0.11
   0   1   9    5.56    0.11
   1  -1   9    0.14    0.03
  -1  -1  -9    0.16    0.03
   1  -1   9    0.13    0.02
   1  -1   9    0.14    0.03
   1   1   9    0.17    0.03
  -1   1  -9    0.11    0.03
   1   1   9    0.17    0.03
   2  -1   9    1.62    0.06
  -2  -1  -9    1.55    0.06
   2  -1   9    1.63    0.07
   2  -1   9    1.71    0.06
   2   1   9    1.67    0.06
  -2   1  -9    1.48    0.07
   2   1   9    1.69    0.06
   3  -1   9    1.30    0.06
   3  -1   9    1.40    0.07
  -3  -1  -9    1.27    0.06
   3  -1   9    1.35    0.06
   3   1   9    1.43    0.06
   3   1   9    1.37    0.05
  -3   1  -9    1.49    0.07
  -4  -1  -9    0.67    0.05
   4  -1   9    0.72    0.05
   4  -1   9    0.70    0.06
   4  -1   9    0.65    0.06
   4   1   9    0.68    0.05
  -4   1  -9    0.56    0.05
   5  -1   9    1.23    0.07
   5  -1   9    1.04    0.07
   5  -1   9    1.22    0.06
   5   1   9    1.20    0.07
  -5   1  -9    1.21    0.07
   6  -1   9    0.21    0.04
   6  -1   9    0.30    0.05
   6   1   9    0.23    0.04
   7  -1   9    1.29    0.08
   7  -1   9    1.23    0.09
   7   1   9    1.28    0.08
   8  -1   9    0.81    0.07
   8   1   9    0.80    0.07
  -9  -2   9    0.93    0.07
   9  -2  -9    0.78    0.07
   9   2  -9    0.74    0.06
   9   2  -9    0.76    0.07
  -8  -2   9    0.07    0.05
   8  -2  -9    0.03    0.03
  -8  -2   9    0.11    0.03
  -8   2   9    0.04    0.04
   8   2  -9    0.01    0.04
  -7  -2   9    0.63    0.05
   7  -2  -9    0.56    0.05
  -7   2   9    0.75    0.06
   7   2  -9    0.63    0.06
  -6  -2   9    0.24    0.04
   6  -2  -9    0.25    0.03
   6  -2  -9    0.20    0.04
   6   2  -9    0.24    0.04
  -6   2   9    0.21    0.04
   5  -2  -9    3.36    0.09
  -5  -2   9    3.51    0.10
   5  -2  -9    3.41    0.10
   5   2  -9    3.39    0.10
   5   2  -9    3.34    0.09
  -5   2   9    3.34    0.10
   4  -2  -9    0.86    0.05
  -4  -2   9    0.69    0.05
   4  -2  -9    0.86    0.05
  -4   2   9    0.82    0.05
   4   2  -9    0.76    0.05
   4   2  -9    0.85    0.06
   3  -2  -9    6.12    0.12
  -3  -2   9    6.18    0.13
   3  -2  -9    6.14    0.13
   3   2  -9    6.17    0.12
  -3   2   9    5.98    0.13
   3   2  -9    6.19    0.14
   2  -2  -9    7.42    0.14
   2  -2  -9    7.21    0.14
  -2  -2   9    7.50    0.15
  -2   2   9    7.29    0.14
   2   2  -9    7.27    0.15
  -2   2   9    7.12    0.13
  -1  -2   9   13.49    0.22
  -1  -2   9   13.82    0.23
   1  -2  -9   13.87    0.22
   1  -2  -9   13.47    0.22
  -1  -2   9   13.56    0.21
  -1   2   9   13.71    0.22
   1   2  -9   13.56    0.23
  -1   2   9   13.83    0.22
   0  -2   9   12.42    0.21
   0  -2   9   12.15    0.20
   0  -2  -9   12.19    0.21
   0  -2   9   12.21    0.21
   0  -2  -9   11.84    0.19
   0   2   9   12.41    0.20
   0   2   9   12.68    0.20
   0   2  -9   12.27    0.21
  -1  -2  -9    0.88    0.05
   1  -2   9    1.06    0.05
   1  -2   9    0.99    0.05
   1  -2   9    1.04    0.06
   1   2   9    1.09    0.05
   1   2   9    1.01    0.04
  -1   2  -9    1.04    0.06
  -2  -2  -9    0.90    0.05
   2  -2   9    1.02    0.05
   2  -2   9    0.95    0.05
   2  -2   9    1.02    0.06
   2   2   9    1.08    0.04
  -2   2  -9    0.90    0.06
   2   2   9    0.96    0.06
   3  -2   9    7.41    0.15
  -3  -2  -9    7.56    0.15
   3  -2   9    7.65    0.17
   3  -2   9    7.72    0.15
   3   2   9    7.88    0.16
  -3   2  -9    7.57    0.15
   4  -2   9   10.87    0.22
   4  -2   9   10.73    0.19
   4  -2   9   10.56    0.20
  -4   2  -9   10.64    0.20
   4   2   9   10.79    0.20
   5  -2   9    0.97    0.08
   5  -2   9    1.01    0.06
   5  -2   9    1.09    0.06
   5   2   9    0.99    0.06
  -5   2  -9    1.00    0.06
   6  -2   9    0.31    0.04
   6  -2   9    0.27    0.05
   6  -2   9    0.31    0.04
   6   2   9    0.29    0.04
   7  -2   9    0.77    0.08
   7  -2   9    0.66    0.06
   7   2   9    0.77    0.06
   8  -2   9    0.34    0.06
   8  -2   9    0.27    0.05
   8   2   9    0.18    0.05
  -9  -3   9    0.15    0.04
   9  -3  -9    0.15    0.07
   9   3  -9    0.05    0.04
   8  -3  -9    0.05    0.04
  -8  -3   9    0.04    0.03
  -8  -3   9    0.03    0.05
   8   3  -9    0.06    0.04
  -7  -3   9    0.10    0.03
   7  -3  -9    0.06    0.03
  -7   3   9    0.02    0.03
   7   3  -9    0.03    0.04
   6  -3  -9    1.02    0.07
  -6  -3   9    0.95    0.06
   6   3  -9    1.09    0.07
  -6   3   9    0.94    0.06
   5  -3  -9    0.17    0.03
  -5  -3   9    0.15    0.03
  -5   3   9    0.15    0.03
   5   3  -9    0.10    0.03
  -4  -3   9    1.70    0.07
   4  -3  -9    1.57    0.06
   4  -3  -9    1.65    0.07
  -4   3   9    1.69    0.07
   4   3  -9    1.56    0.07
  -3  -3   9    0.76    0.05
   3  -3  -9    0.76    0.05
   3  -3  -9    0.68    0.05
  -3   3   9    0.66    0.05
   3   3  -9    0.70    0.06
   2  -3  -9    1.82    0.07
   2  -3  -9    1.90    0.06
  -2  -3   9    1.91    0.07
  -2   3   9    1.77    0.06
   2   3  -9    2.04    0.08
  -2   3   9    1.90    0.06
  -1  -3   9    0.50    0.04
   1  -3  -9    0.46    0.04
   1  -3  -9    0.50    0.04
  -1   3   9    0.48    0.04
   1   3  -9    0.52    0.04
  -1   3   9    0.52    0.04
   0  -3   9    0.85    0.06
   0  -3  -9    0.87    0.05
   0  -3  -9    0.81    0.05
   0   3   9    0.78    0.05
   0   3  -9    0.91    0.06
   0   3   9    0.83    0.04
  -1  -3  -9    1.44    0.05
   1  -3   9    1.58    0.07
  -1  -3  -9    1.46    0.06
   1   3   9    1.40    0.05
  -1   3  -9    1.48    0.07
   1   3   9    1.39    0.06
   2  -3   9    2.54    0.08
  -2  -3  -9    2.35    0.08
  -2   3  -9    2.49    0.08
   2   3   9    2.66    0.08
   3  -3   9    1.48    0.07
  -3   3  -9    1.38    0.07
   3   3   9    1.28    0.07
   4  -3   9    1.09    0.06
   4   3   9    1.05    0.06
  -4   3  -9    1.12    0.06
   5  -3   9    0.91    0.06
  -5   3  -9    0.81    0.06
   5   3   9    0.82    0.06
   6  -3   9    0.01    0.03
   6   3   9   -0.02    0.03
   7  -3   9    1.14    0.07
   7   3   9    0.89    0.07
   8  -3   9    0.17    0.05
   8  -3   9    0.02    0.05
   8   3   9    0.14    0.05
  -8  -4   9    0.14    0.04
  -8  -4   9    0.12    0.06
   8  -4  -9    0.18    0.05
   8   4  -9    0.15    0.05
   7  -4  -9    0.16    0.04
  -7  -4   9    0.20    0.07
  -7  -4   9    0.18    0.04
   7   4  -9    0.16    0.04
   6  -4  -9    0.27    0.04
  -6  -4   9    0.21    0.04
   6   4  -9    0.27    0.05
   5  -4  -9    2.87    0.10
  -5  -4   9    2.88    0.09
  -5   4   9    2.78    0.09
   5   4  -9    2.87    0.10
  -4  -4   9    0.51    0.04
   4  -4  -9    0.53    0.05
  -4   4   9    0.47    0.04
   4   4  -9    0.45    0.05
  -3  -4   9    0.81    0.06
   3  -4  -9    0.69    0.06
   3   4  -9    0.80    0.06
  -3   4   9    0.74    0.05
   2  -4  -9    0.57    0.04
   2  -4  -9    0.57    0.04
  -2  -4   9    0.66    0.05
   2   4  -9    0.65    0.05
  -2   4   9    0.52    0.04
   1  -4  -9    7.56    0.15
   1  -4  -9    7.36    0.14
  -1  -4   9    7.37    0.15
  -1   4   9    7.30    0.14
  -1   4   9    7.50    0.15
   1   4  -9    7.44    0.15
   0  -4  -9    2.85    0.08
   0  -4   9    2.79    0.09
   0  -4  -9    2.66    0.08
   0   4   9    2.80    0.07
   0   4  -9    2.76    0.09
   0   4   9    2.68    0.08
  -1  -4  -9    2.45    0.07
  -1  -4  -9    2.27    0.07
   1  -4   9    2.28    0.08
   1   4   9    2.25    0.08
  -1   4  -9    2.26    0.08
   2  -4   9    4.59    0.11
  -2  -4  -9    4.44    0.10
  -2   4  -9    4.47    0.11
   2   4   9    4.56    0.12
   3  -4   9    0.92    0.06
  -3   4  -9    0.92    0.06
   3   4   9    0.92    0.06
   4  -4   9    0.32    0.04
  -4   4  -9    0.25    0.04
   4   4   9    0.28    0.04
   5  -4   9    1.03    0.07
  -5   4  -9    0.95    0.06
   5   4   9    0.96    0.07
   6  -4   9    0.38    0.05
   6   4   9    0.44    0.05
  -6   4  -9    0.30    0.04
   7  -4   9    0.12    0.04
   7   4   9    0.06    0.04
  -8  -5   9    3.12    0.17
  -8  -5   9    2.66    0.10
  -7  -5   9    0.30    0.04
   7  -5  -9    0.43    0.05
  -7  -5   9    0.32    0.08
   7   5  -9    0.38    0.05
  -6  -5   9    0.06    0.03
   6  -5  -9    0.11    0.04
   6   5  -9    0.06    0.04
   5  -5  -9    0.07    0.03
  -5  -5   9    0.03    0.03
   5   5  -9    0.02    0.04
   4  -5  -9    0.45    0.05
  -4  -5   9    0.38    0.04
   4   5  -9    0.38    0.05
   3  -5  -9    0.01    0.03
  -3  -5   9    0.03    0.03
   3   5  -9    0.06    0.03
  -3   5   9    0.04    0.02
   2  -5  -9    0.76    0.06
  -2  -5   9    0.78    0.06
  -2   5   9    0.92    0.05
   2   5  -9    0.95    0.06
  -2   5   9    0.96    0.06
  -1  -5   9    0.12    0.03
   1  -5  -9    0.19    0.03
   1  -5  -9    0.11    0.03
  -1   5   9    0.08    0.03
  -1   5   9    0.15    0.03
   1   5  -9    0.10    0.03
   0  -5   9    0.17    0.03
   0  -5  -9    0.21    0.03
   0   5   9    0.22    0.04
   0   5  -9    0.27    0.04
   1  -5   9    2.69    0.09
  -1  -5  -9    2.61    0.08
   1   5   9    2.66    0.09
  -1   5  -9    2.74    0.09
   2  -5   9    2.63    0.09
  -2  -5  -9    2.59    0.08
   2   5   9    2.58    0.09
  -2   5  -9    2.43    0.08
   3  -5   9    5.57    0.13
  -3  -5  -9    5.53    0.12
   3   5   9    5.54    0.14
  -3   5  -9    5.39    0.13
   4  -5   9    0.32    0.04
   4   5   9    0.33    0.05
  -4   5  -9    0.40    0.04
   5  -5   9    0.69    0.06
   5   5   9    0.60    0.06
  -5   5  -9    0.65    0.05
   6  -5   9    1.68    0.09
   6   5   9    1.70    0.09
   7  -5   9    0.33    0.05
   7   5   9    0.43    0.06
   7  -6  -9    0.39    0.06
  -7  -6   9    0.56    0.09
  -7  -6   9    0.59    0.05
   7   6  -9    0.39    0.07
   6  -6  -9    0.27    0.05
  -6  -6   9    0.17    0.04
  -6  -6   9    0.26    0.07
   6   6  -9    0.17    0.05
  -5  -6   9    2.80    0.10
   5  -6  -9    2.80    0.11
   5   6  -9    2.58    0.10
   4  -6  -9    0.61    0.06
  -4  -6   9    0.50    0.05
   4   6  -9    0.56    0.06
   3  -6  -9    6.74    0.16
  -3  -6   9    6.92    0.15
  -3   6   9    6.64    0.14
   3   6  -9    6.74    0.16
   2  -6  -9    3.93    0.11
  -2  -6   9    3.94    0.11
   2   6  -9    3.86    0.11
  -2   6   9    3.85    0.11
   1  -6  -9    0.31    0.04
  -1  -6   9    0.24    0.04
  -1   6   9    0.26    0.04
   1   6  -9    0.26    0.04
   0  -6  -9    0.02    0.03
   0  -6   9   -0.02    0.03
   0   6  -9   -0.01    0.03
   0   6   9    0.02    0.03
   1  -6   9    7.60    0.16
  -1  -6  -9    7.71    0.16
  -1   6  -9    7.55    0.16
   1   6   9    7.48    0.16
  -2  -6  -9    6.77    0.15
   2  -6   9    6.56    0.15
  -2   6  -9    6.34    0.14
   2   6   9    6.74    0.16
  -3  -6  -9    2.55    0.09
   3  -6   9    2.86    0.10
   3   6   9    2.45    0.10
  -3   6  -9    2.56    0.09
  -4  -6  -9    0.08    0.04
   4  -6   9    0.15    0.04
   4   6   9    0.14    0.04
  -4   6  -9    0.15    0.04
   5  -6   9    1.39    0.08
   5   6   9    1.33    0.09
   6  -6   9    0.88    0.07
   6   6   9    0.86    0.07
  -6  -7   9    0.84    0.06
  -6  -7   9    1.03    0.11
   6  -7  -9    1.01    0.10
   6   7  -9    0.87    0.08
  -5  -7   9    0.73    0.06
   5  -7  -9    0.72    0.07
  -5  -7   9    0.75    0.09
   5   7  -9    0.78    0.07
   4  -7  -9    0.02    0.04
  -4  -7   9    0.02    0.03
   4   7  -9    0.08    0.04
   3  -7  -9    0.18    0.04
  -3  -7   9    0.15    0.04
   3   7  -9    0.23    0.04
  -3   7   9    0.25    0.04
   2  -7  -9    0.69    0.06
  -2  -7   9    0.64    0.06
   2   7  -9    0.61    0.05
  -2   7   9    0.76    0.06
   1  -7  -9    0.04    0.03
  -1  -7   9    0.12    0.04
   1   7  -9    0.09    0.03
  -1   7   9    0.08    0.04
   0  -7   9    0.24    0.04
   0  -7  -9    0.21    0.04
   0   7  -9    0.27    0.04
   0   7   9    0.22    0.04
  -1  -7  -9    0.06    0.03
   1  -7   9    0.09    0.03
   1   7   9    0.03    0.03
  -1   7  -9    0.06    0.03
  -2  -7  -9    0.41    0.05
   2  -7   9    0.47    0.05
   2   7   9    0.40    0.05
  -2   7  -9    0.45    0.05
  -3  -7  -9    0.35    0.05
   3  -7   9    0.31    0.05
   3   7   9    0.32    0.05
   4  -7   9    0.28    0.05
  -4  -7  -9    0.27    0.04
   4   7   9    0.31    0.05
   5  -7   9    0.04    0.04
   5   7   9    0.09    0.05
   4  -8  -9    0.23    0.05
  -4  -8   9    0.22    0.04
   4   8  -9    0.28    0.05
  -3  -8   9    1.26    0.08
   3  -8  -9    1.21    0.09
   3   8  -9    1.30    0.09
  -3   8   9    1.29    0.08
  -2  -8   9    0.11    0.04
   2  -8  -9    0.12    0.04
   2   8  -9    0.05    0.04
  -2   8   9    0.20    0.04
  -1  -8   9    0.16    0.04
   1  -8  -9    0.09    0.04
  -1   8   9    0.19    0.04
   1   8  -9    0.16    0.04
   0  -8  -9    0.70    0.06
   0  -8   9    0.70    0.06
   0   8  -9    0.68    0.06
   0   8   9    0.78    0.06
   1  -8   9    0.28    0.04
  -1  -8  -9    0.28    0.05
   1   8   9    0.31    0.05
  -2  -8  -9    0.62    0.06
   2  -8   9    0.58    0.06
   2   8   9    0.61    0.06
  -3  -8  -9    0.03    0.04
   3  -8   9   -0.01    0.04
   3   8   9   -0.01    0.04
   8   0 -10    0.84    0.07
  -8   0  10    0.72    0.06
  -8   0  10    0.70    0.09
   8   0 -10    0.85    0.06
   7   0 -10    2.99    0.10
   7   0 -10    3.20    0.11
  -7   0  10    3.31    0.11
   6   0 -10    0.34    0.04
   6   0 -10    0.23    0.04
  -6   0  10    0.28    0.04
   5   0 -10    2.21    0.08
   5   0 -10    2.18    0.08
  -5   0  10    2.20    0.08
  -4   0  10    0.01    0.03
   4   0 -10    0.05    0.03
   4   0 -10    0.00    0.02
   3   0 -10    0.05    0.03
  -3   0  10    0.07    0.03
   3   0 -10    0.08    0.02
  -2   0  10    2.53    0.08
   2   0 -10    2.49    0.08
  -1   0  10   10.19    0.17
   1   0 -10   10.39    0.19
  -1   0  10   10.26    0.18
   0   0 -10    0.82    0.06
   0   0  10    0.95    0.05
   0   0  10    0.80    0.05
  -1   0 -10   -0.02    0.02
   1   0  10    0.00    0.02
   1   0  10    0.05    0.02
   2   0  10    0.26    0.03
   2   0  10    0.33    0.04
  -2   0 -10    0.30    0.04
  -3   0 -10   -0.01    0.03
   3   0  10    0.00    0.02
   3   0  10    0.03    0.03
   4   0  10    0.21    0.03
  -4   0 -10    0.22    0.04
   4   0  10    0.20    0.04
   5   0  10    1.08    0.07
   6   0  10    0.15    0.04
   7   0  10    0.09    0.04
  -8  -1  10    0.00    0.03
  -8  -1  10    0.07    0.05
   8  -1 -10    0.02    0.04
  -8   1  10    0.00    0.03
   8   1 -10    0.04    0.04
   8   1 -10    0.12    0.04
  -7  -1  10    0.08    0.03
   7  -1 -10   -0.01    0.03
   7  -1 -10    0.01    0.03
  -7   1  10    0.01    0.03
   7   1 -10   -0.01    0.03
   7   1 -10    0.01    0.03
  -6  -1  10    1.54    0.08
   6  -1 -10    1.49    0.07
   6  -1 -10    1.29    0.07
  -6   1  10    1.48    0.07
   6   1 -10    1.38    0.07
   6   1 -10    1.40    0.08
  -5  -1  10    0.36    0.04
   5  -1 -10    0.36    0.04
   5  -1 -10    0.35    0.04
   5   1 -10    0.35    0.04
   5   1 -10    0.35    0.04
  -5   1  10    0.34    0.04
   4  -1 -10    1.12    0.06
   4  -1 -10    1.09    0.06
  -4  -1  10    1.11    0.06
   4   1 -10    1.24    0.07
   4   1 -10    1.04    0.05
  -4   1  10    1.07    0.06
  -3  -1  10    0.04    0.03
   3  -1 -10    0.03    0.02
   3  -1 -10    0.01    0.02
  -3   1  10    0.04    0.03
   3   1 -10    0.00    0.03
  -2  -1  10    4.02    0.10
   2  -1 -10    4.25    0.10
   2  -1 -10    4.10    0.09
   2   1 -10    4.05    0.11
  -2   1  10    3.97    0.10
  -1  -1  10    0.49    0.05
   1  -1 -10    0.53    0.04
  -1  -1  10    0.62    0.05
   1   1 -10    0.56    0.05
  -1   1  10    0.56    0.04
  -1   1  10    0.55    0.04
   0  -1 -10   12.53    0.22
   0  -1  10   12.28    0.21
   0  -1  10   12.67    0.21
   0   1  10   12.56    0.21
   0   1  10   12.33    0.21
   0   1 -10   12.57    0.22
  -1  -1 -10    2.68    0.09
   1  -1  10    2.63    0.08
   1  -1  10    2.54    0.08
   1   1  10    2.51    0.08
   1   1  10    2.63    0.07
  -1   1 -10    2.43    0.09
   2  -1  10    5.38    0.12
   2  -1  10    5.39    0.12
  -2  -1 -10    5.12    0.12
   2   1  10    5.17    0.11
   2   1  10    5.28    0.12
  -2   1 -10    5.23    0.12
  -3  -1 -10    0.33    0.04
   3  -1  10    0.38    0.04
   3  -1  10    0.36    0.04
  -3   1 -10    0.36    0.04
   3   1  10    0.36    0.04
   3   1  10    0.40    0.03
  -4  -1 -10    0.60    0.05
   4  -1  10    0.50    0.05
   4  -1  10    0.63    0.05
   4   1  10    0.56    0.05
  -4   1 -10    0.62    0.05
   5  -1  10    0.49    0.05
   5  -1  10    0.51    0.04
  -5   1 -10    0.44    0.05
   5   1  10    0.47    0.05
   6  -1  10    1.98    0.09
   6   1  10    1.74    0.09
   7  -1  10    0.14    0.04
   7   1  10    0.12    0.04
  -8  -2  10    0.02    0.03
   8  -2 -10    0.03    0.04
  -8  -2  10    0.01    0.05
   8   2 -10    0.00    0.04
   8   2 -10    0.02    0.03
  -8   2  10    0.04    0.04
  -7  -2  10    0.17    0.04
   7  -2 -10    0.13    0.04
  -7   2  10    0.14    0.04
   7   2 -10    0.19    0.04
   7   2 -10    0.14    0.04
  -6  -2  10    0.04    0.03
   6  -2 -10    0.04    0.03
   6   2 -10    0.05    0.03
   6   2 -10   -0.02    0.03
  -6   2  10    0.07    0.03
   5  -2 -10    0.42    0.04
   5  -2 -10    0.34    0.04
  -5  -2  10    0.44    0.04
   5   2 -10    0.40    0.05
  -5   2  10    0.44    0.04
   5   2 -10    0.44    0.04
   4  -2 -10    0.27    0.04
   4  -2 -10    0.26    0.03
  -4  -2  10    0.19    0.03
   4   2 -10    0.22    0.04
  -4   2  10    0.20    0.03
  -3  -2  10    0.62    0.05
   3  -2 -10    0.62    0.04
   3  -2 -10    0.60    0.04
  -3   2  10    0.62    0.05
   3   2 -10    0.64    0.05
  -2  -2  10    0.49    0.04
   2  -2 -10    0.53    0.04
   2  -2 -10    0.56    0.04
  -2   2  10    0.62    0.04
   2   2 -10    0.49    0.05
   1  -2 -10    7.83    0.15
  -1  -2  10    7.60    0.15
   1  -2 -10    7.25    0.14
   1   2 -10    7.61    0.16
  -1   2  10    7.58    0.14
  -1   2  10    7.73    0.15
   0  -2  10    0.90    0.06
   0  -2  10    0.76    0.05
   0  -2  10    0.78    0.05
   0  -2 -10    0.72    0.05
   0   2  10    0.72    0.05
   0   2 -10    0.80    0.06
   0   2  10    0.68    0.05
  -1  -2 -10    8.84    0.17
   1  -2  10    8.77    0.16
   1  -2  10    8.85    0.18
   1  -2  10    8.95    0.17
   1   2  10    8.69    0.17
  -1   2 -10    8.56    0.17
   1   2  10    8.74    0.16
  -2  -2 -10    0.76    0.06
   2  -2  10    0.80    0.05
   2  -2  10    0.79    0.06
   2  -2  10    0.78    0.06
   2   2  10    0.81    0.06
  -2   2 -10    0.80    0.06
   2   2  10    0.85    0.05
   3  -2  10    2.90    0.09
   3  -2  10    2.98    0.11
   3  -2  10    2.92    0.09
  -3  -2 -10    2.89    0.10
  -3   2 -10    2.88    0.09
   3   2  10    3.00    0.10
   4  -2  10    0.48    0.05
   4  -2  10    0.56    0.06
   4  -2  10    0.51    0.04
   4   2  10    0.45    0.05
  -4   2 -10    0.43    0.05
   5  -2  10    0.16    0.04
   5  -2  10    0.18    0.03
   5  -2  10    0.19    0.04
   5   2  10    0.19    0.04
  -5   2 -10    0.21    0.04
   6  -2  10    0.05    0.04
   6  -2  10    0.09    0.05
   6  -2  10    0.07    0.03
   6   2  10    0.09    0.04
   7  -2  10    0.98    0.09
   7  -2  10    1.16    0.08
   7   2  10    1.19    0.08
  -8  -3  10    1.00    0.07
  -8  -3  10    1.20    0.12
   8  -3 -10    0.88    0.07
   8   3 -10    0.82    0.07
   7  -3 -10    0.60    0.06
  -7  -3  10    0.59    0.06
   7   3 -10    0.43    0.05
  -7   3  10    0.57    0.06
  -6  -3  10    0.08    0.03
   6  -3 -10    0.15    0.04
  -6   3  10    0.17    0.04
   6   3 -10    0.20    0.04
  -5  -3  10    0.03    0.03
   5  -3 -10    0.08    0.03
  -5   3  10    0.06    0.03
   5   3 -10    0.08    0.04
  -4  -3  10    0.71    0.05
   4  -3 -10    0.65    0.05
   4  -3 -10    0.71    0.05
  -4   3  10    0.73    0.06
   4   3 -10    0.74    0.06
   3  -3 -10    0.86    0.06
   3  -3 -10    0.88    0.05
  -3  -3  10    0.82    0.06
   3   3 -10    0.78    0.06
  -3   3  10    0.87    0.06
   2  -3 -10    0.61    0.05
   2  -3 -10    0.68    0.05
  -2  -3  10    0.58    0.05
   2   3 -10    0.55    0.05
  -2   3  10    0.54    0.06
  -2   3  10    0.59    0.04
   1  -3 -10    1.13    0.05
   1  -3 -10    1.21    0.06
  -1  -3  10    1.15    0.06
   1   3 -10    1.12    0.07
  -1   3  10    1.23    0.06
  -1   3  10    1.18    0.06
   0  -3 -10    4.35    0.11
   0  -3  10    4.39    0.10
   0  -3  10    4.40    0.11
   0  -3  10    4.25    0.11
   0  -3 -10    4.22    0.13
   0   3  10    4.18    0.10
   0   3  10    4.21    0.11
   0   3 -10    4.56    0.12
   1  -3  10    0.09    0.03
  -1  -3 -10    0.14    0.03
  -1   3 -10    0.12    0.03
   1   3  10    0.17    0.03
   1   3  10    0.21    0.03
   2  -3  10    2.33    0.08
  -2  -3 -10    2.27    0.08
   2   3  10    2.32    0.08
  -2   3 -10    2.34    0.08
   3  -3  10    1.30    0.07
  -3   3 -10    1.33    0.07
   3   3  10    1.35    0.07
   4  -3  10    0.13    0.03
  -4   3 -10    0.14    0.04
   4   3  10    0.13    0.04
   5  -3  10    0.40    0.05
   5   3  10    0.35    0.05
  -5   3 -10    0.34    0.04
   6  -3  10    0.09    0.04
   6  -3  10    0.11    0.03
   6  -3  10    0.06    0.05
   6   3  10    0.09    0.04
   7  -3  10    0.11    0.04
   7  -3  10    0.18    0.05
   7  -3  10    0.08    0.05
   7   3  10    0.13    0.04
   7  -4 -10    0.63    0.06
  -7  -4  10    0.39    0.08
  -7  -4  10    0.47    0.05
   7   4 -10    0.66    0.06
  -6  -4  10    0.22    0.04
   6  -4 -10    0.39    0.05
   6   4 -10    0.30    0.05
   5  -4 -10    0.21    0.04
  -5  -4  10    0.18    0.04
   5   4 -10    0.24    0.04
  -5   4  10    0.24    0.04
  -4  -4  10    0.53    0.05
   4  -4 -10    0.66    0.05
   4   4 -10    0.52    0.05
  -4   4  10    0.68    0.05
   3  -4 -10    0.94    0.06
  -3  -4  10    0.90    0.06
  -3   4  10    0.93    0.06
   3   4 -10    1.10    0.07
  -2  -4  10    0.02    0.03
   2  -4 -10   -0.02    0.02
   2  -4 -10    0.00    0.02
  -2   4  10    0.00    0.02
   2   4 -10    0.01    0.03
  -2   4  10    0.02    0.02
  -1  -4  10   -0.01    0.03
   1  -4 -10    0.02    0.02
   1  -4 -10    0.06    0.03
   1   4 -10    0.04    0.03
  -1   4  10    0.00    0.03
  -1   4  10    0.02    0.02
   0  -4 -10    0.58    0.05
   0  -4 -10    0.50    0.04
   0  -4  10    0.56    0.05
   0   4 -10    0.52    0.05
   0   4  10    0.54    0.05
  -1  -4 -10    0.67    0.05
   1  -4  10    0.65    0.05
   1   4  10    0.57    0.05
  -1   4 -10    0.69    0.05
   2  -4  10    0.84    0.06
   2   4  10    0.88    0.06
  -2   4 -10    0.74    0.06
   3  -4  10    0.67    0.05
  -3   4 -10    0.65    0.05
   4  -4  10    0.42    0.05
   4   4  10    0.47    0.05
  -4   4 -10    0.40    0.05
   5  -4  10    0.61    0.05
   5   4  10    0.59    0.06
  -5   4 -10    0.62    0.05
   6  -4  10    0.03    0.04
  -6   4 -10    0.04    0.03
   6   4  10    0.06    0.04
  -7  -5  10    0.11    0.07
   7  -5 -10    0.08    0.04
  -7  -5  10    0.14    0.04
   6  -5 -10    3.34    0.12
  -6  -5  10    3.42    0.11
   6   5 -10    3.34    0.12
   5  -5 -10    0.93    0.08
  -5  -5  10    0.84    0.06
   5   5 -10    0.76    0.06
  -4  -5  10    1.03    0.07
   4  -5 -10    1.01    0.07
   4   5 -10    1.07    0.08
   3  -5 -10    0.24    0.04
  -3  -5  10    0.12    0.04
   3   5 -10    0.19    0.04
  -3   5  10    0.20    0.03
  -2  -5  10    0.95    0.07
   2  -5 -10    1.03    0.07
  -2   5  10    1.00    0.06
  -2   5  10    1.04    0.06
   2   5 -10    1.05    0.07
   1  -5 -10    0.22    0.04
  -1  -5  10    0.21    0.04
   1   5 -10    0.17    0.04
  -1   5  10    0.18    0.03
   0  -5  10    2.82    0.10
   0  -5 -10    2.93    0.09
   0  -5 -10    2.86    0.08
   0   5 -10    2.84    0.10
   0   5  10    2.72    0.09
   1  -5  10   -0.01    0.03
  -1  -5 -10    0.00    0.03
  -1   5 -10    0.02    0.03
   1   5  10    0.02    0.03
   2  -5  10    1.41    0.08
   2   5  10    1.42    0.08
  -2   5 -10    1.42    0.07
   3  -5  10    1.77    0.08
   3   5  10    1.75    0.09
  -3   5 -10    1.66    0.08
   4  -5  10    2.56    0.10
  -4   5 -10    2.53    0.09
   4   5  10    2.54    0.10
   5  -5  10    0.87    0.07
   5   5  10    0.76    0.07
  -5   5 -10    0.99    0.07
   6  -5  10    1.32    0.08
   6   5  10    1.48    0.10
  -6  -6  10    0.06    0.04
   6  -6 -10    0.06    0.04
   6   6 -10   -0.03    0.05
  -5  -6  10    0.18    0.04
   5  -6 -10    0.12    0.04
   5   6 -10    0.15    0.05
  -4  -6  10    0.17    0.04
   4  -6 -10    0.19    0.04
   4   6 -10    0.22    0.05
   3  -6 -10    1.09    0.08
  -3  -6  10    1.29    0.08
   3   6 -10    1.22    0.08
   2  -6 -10    0.53    0.05
  -2  -6  10    0.52    0.05
  -2   6  10    0.55    0.05
   2   6 -10    0.53    0.05
  -1  -6  10    1.40    0.08
   1  -6 -10    1.51    0.08
  -1   6  10    1.47    0.07
   1   6 -10    1.29    0.08
   0  -6  10    0.26    0.04
   0  -6 -10    0.31    0.04
   0   6  10    0.32    0.04
   0   6 -10    0.32    0.04
  -1  -6 -10    0.94    0.07
   1  -6  10    0.83    0.06
   1   6  10    0.91    0.07
  -1   6 -10    0.91    0.07
  -2  -6 -10    0.37    0.05
   2  -6  10    0.41    0.05
  -2   6 -10    0.35    0.04
   2   6  10    0.54    0.06
   3  -6  10    1.25    0.08
  -3   6 -10    1.32    0.07
   3   6  10    1.22    0.08
   4  -6  10    1.13    0.08
   4   6  10    1.02    0.08
  -4   6 -10    1.01    0.07
   5  -6  10    2.13    0.10
   5   6  10    1.92    0.11
   4  -7 -10    1.58    0.09
  -4  -7  10    1.65    0.09
   4   7 -10    1.72    0.10
  -3  -7  10    0.17    0.04
   3  -7 -10    0.16    0.04
   3   7 -10    0.13    0.04
  -2  -7  10    0.48    0.05
   2  -7 -10    0.46    0.05
  -2   7  10    0.38    0.05
   2   7 -10    0.39    0.05
   1  -7 -10    0.02    0.03
  -1  -7  10   -0.02    0.04
   1   7 -10    0.06    0.04
  -1   7  10    0.01    0.03
   0  -7 -10   -0.03    0.03
   0  -7  10    0.00    0.04
   0   7 -10    0.05    0.03
   0   7  10   -0.04    0.03
  -1  -7 -10    0.19    0.04
   1  -7  10    0.16    0.04
   1   7  10    0.19    0.04
  -1   7 -10    0.23    0.04
   2  -7  10    0.98    0.08
  -2  -7 -10    0.98    0.07
  -2   7 -10    1.03    0.07
   2   7  10    1.01    0.08
   3  -7  10    0.18    0.05
   3   7  10    0.18    0.05
   2  -8 -10    0.45    0.06
  -2  -8  10    0.49    0.06
   2   8 -10    0.45    0.06
  -2   8  10    0.49    0.05
  -1  -8  10    0.35    0.05
   1  -8 -10    0.35    0.05
  -1   8  10    0.38    0.05
   1   8 -10    0.39    0.05
   0  -8 -10    0.50    0.06
   0  -8  10    0.47    0.06
   0   8  10    0.48    0.06
   0   8 -10    0.55    0.05
  -1  -8 -10    0.15    0.04
   1  -8  10    0.13    0.06
   1   8  10    0.25    0.05
   8   0 -11    0.18    0.04
   8   0 -11    0.16    0.05
  -8   0  11    0.24    0.07
  -7   0  11    0.29    0.05
   7   0 -11    0.28    0.05
   7   0 -11    0.37    0.05
   6   0 -11    0.33    0.05
  -6   0  11    0.36    0.05
   6   0 -11    0.24    0.04
   5   0 -11    1.07    0.07
  -5   0  11    1.04    0.07
   5   0 -11    1.05    0.07
   4   0 -11    0.03    0.03
  -4   0  11    0.07    0.03
  -3   0  11    0.10    0.03
   3   0 -11    0.12    0.03
  -2   0  11    1.19    0.06
   2   0 -11    1.21    0.06
  -1   0  11    0.04    0.03
   1   0 -11    0.07    0.03
   0   0 -11    0.00    0.03
   0   0  11    0.00    0.02
   0   0  11    0.01    0.03
   1   0  11    0.07    0.03
  -1   0 -11    0.07    0.03
   1   0  11    0.10    0.03
  -2   0 -11    2.26    0.09
   2   0  11    2.27    0.08
   2   0  11    2.31    0.08
   3   0  11   -0.02    0.02
  -3   0 -11    0.00    0.03
   3   0  11    0.03    0.03
  -4   0 -11    0.55    0.05
   4   0  11    0.50    0.05
   5   0  11    0.42    0.05
   6   0  11    0.35    0.05
   7  -1 -11    0.25    0.06
  -7  -1  11    0.31    0.05
   7  -1 -11    0.16    0.04
   7   1 -11    0.24    0.04
   7   1 -11    0.28    0.05
  -7   1  11    0.29    0.05
  -6  -1  11    1.00    0.07
   6  -1 -11    1.02    0.07
   6  -1 -11    1.01    0.07
  -6   1  11    1.00    0.07
   6   1 -11    1.11    0.09
   6   1 -11    1.07    0.08
   5  -1 -11    0.10    0.03
   5  -1 -11    0.16    0.04
  -5  -1  11    0.16    0.04
  -5   1  11    0.17    0.04
   5   1 -11    0.11    0.04
   4  -1 -11    0.11    0.03
   4  -1 -11    0.14    0.03
  -4  -1  11    0.11    0.03
  -4   1  11    0.13    0.03
   4   1 -11    0.11    0.03
   3  -1 -11    0.29    0.04
  -3  -1  11    0.30    0.04
  -3   1  11    0.29    0.04
   3   1 -11    0.30    0.04
   2  -1 -11    0.11    0.03
  -2  -1  11    0.07    0.03
  -2   1  11    0.11    0.03
   2   1 -11    0.06    0.03
  -1  -1  11    0.77    0.06
   1  -1 -11    0.75    0.06
  -1   1  11    0.70    0.05
   1   1 -11    0.80    0.06
   0  -1 -11    2.96    0.09
   0  -1  11    2.98    0.09
   0  -1  11    2.92    0.08
   0   1  11    2.89    0.08
   0   1  11    2.90    0.09
   0   1 -11    3.03    0.10
   1  -1  11    1.03    0.06
   1  -1  11    0.99    0.06
  -1  -1 -11    0.85    0.06
   1   1  11    0.94    0.05
  -1   1 -11    0.92    0.07
   1   1  11    0.87    0.06
   2  -1  11    4.93    0.12
  -2  -1 -11    4.91    0.13
   2  -1  11    5.01    0.12
   2   1  11    4.92    0.12
  -2   1 -11    4.98    0.13
   2   1  11    5.06    0.11
   3  -1  11    0.03    0.03
   3  -1  11    0.06    0.03
  -3  -1 -11    0.10    0.04
   3   1  11    0.11    0.03
  -3   1 -11    0.12    0.04
  -4  -1 -11    0.63    0.06
   4  -1  11    0.56    0.05
   4  -1  11    0.54    0.05
   4   1  11    0.62    0.05
  -4   1 -11    0.57    0.05
   5  -1  11    1.19    0.08
   5   1  11    1.04    0.08
  -5   1 -11    1.06    0.08
   6  -1  11    0.13    0.04
   6   1  11    0.11    0.04
   7  -2 -11    1.99    0.10
  -7  -2  11    2.15    0.10
   7   2 -11    2.10    0.10
  -7   2  11    2.08    0.10
  -6  -2  11    0.52    0.05
   6  -2 -11    0.44    0.05
   6   2 -11    0.44    0.05
  -6   2  11    0.49    0.05
  -5  -2  11    0.31    0.04
   5  -2 -11    0.29    0.04
   5  -2 -11    0.37    0.04
  -5   2  11    0.36    0.05
   5   2 -11    0.33    0.05
   4  -2 -11    1.38    0.07
  -4  -2  11    1.30    0.07
   4  -2 -11    1.37    0.07
  -4   2  11    1.42    0.07
   4   2 -11    1.45    0.08
   3  -2 -11    0.10    0.03
   3  -2 -11    0.11    0.03
  -3  -2  11    0.12    0.03
  -3   2  11    0.10    0.03
   3   2 -11    0.07    0.03
  -2  -2  11    1.40    0.07
   2  -2 -11    1.38    0.07
   2   2 -11    1.48    0.08
  -2   2  11    1.39    0.07
   1  -2 -11    0.03    0.03
  -1  -2  11    0.03    0.03
   1   2 -11    0.05    0.03
  -1   2  11    0.03    0.03
  -1   2  11    0.01    0.04
   0  -2 -11    2.45    0.09
   0  -2  11    2.43    0.09
   0   2  11    2.57    0.08
   0   2 -11    2.21    0.09
   0   2  11    2.41    0.08
   1  -2  11    3.66    0.10
   1  -2  11    3.61    0.10
  -1  -2 -11    3.52    0.10
   1   2  11    3.51    0.09
  -1   2 -11    3.50    0.11
   1   2  11    3.52    0.10
   2  -2  11    0.28    0.05
  -2  -2 -11    0.22    0.04
   2  -2  11    0.28    0.04
   2  -2  11    0.26    0.04
  -2   2 -11    0.34    0.04
   2   2  11    0.19    0.04
   3  -2  11    1.67    0.07
   3  -2  11    1.63    0.08
   3  -2  11    1.75    0.09
  -3  -2 -11    1.50    0.08
   3   2  11    1.69    0.08
  -3   2 -11    1.68    0.08
   4  -2  11    0.12    0.03
   4  -2  11    0.17    0.05
   4  -2  11    0.09    0.03
  -4   2 -11    0.14    0.04
   4   2  11    0.09    0.04
   5  -2  11    1.26    0.07
   5  -2  11    1.34    0.08
   5  -2  11    1.28    0.09
  -5   2 -11    1.34    0.08
   5   2  11    1.36    0.08
   6  -2  11    1.29    0.09
   6  -2  11    1.41    0.10
   6   2  11    1.36    0.09
  -7  -3  11    0.36    0.05
   7  -3 -11    0.32    0.05
  -7   3  11    0.21    0.05
   7   3 -11    0.25    0.05
   6  -3 -11   -0.01    0.03
  -6  -3  11    0.01    0.03
  -6   3  11    0.01    0.03
   6   3 -11   -0.05    0.03
   5  -3 -11   -0.01    0.03
  -5  -3  11    0.04    0.03
   5   3 -11    0.00    0.03
  -5   3  11   -0.03    0.03
  -4  -3  11    0.20    0.04
   4  -3 -11    0.19    0.04
   4   3 -11    0.10    0.04
  -4   3  11    0.16    0.03
   3  -3 -11    1.03    0.06
   3  -3 -11    0.90    0.06
  -3  -3  11    0.92    0.07
   3   3 -11    1.02    0.07
  -3   3  11    0.92    0.06
   2  -3 -11    0.16    0.04
   2  -3 -11    0.16    0.03
  -2  -3  11    0.13    0.04
   2   3 -11    0.15    0.04
  -2   3  11    0.15    0.03
   1  -3 -11    1.13    0.06
  -1  -3  11    1.03    0.07
  -1   3  11    0.93    0.06
  -1   3  11    1.06    0.06
   1   3 -11    1.17    0.07
   0  -3  11    0.47    0.05
   0  -3 -11    0.51    0.05
   0   3 -11    0.51    0.05
   0   3  11    0.49    0.04
   0   3  11    0.53    0.04
   1  -3  11    0.11    0.04
   1  -3  11    0.10    0.03
   1  -3  11    0.11    0.03
  -1  -3 -11    0.13    0.03
   1   3  11    0.12    0.03
  -1   3 -11    0.13    0.04
   2  -3  11    1.46    0.07
  -2  -3 -11    1.55    0.08
   2  -3  11    1.45    0.08
   2  -3  11    1.44    0.07
   2   3  11    1.44    0.08
  -2   3 -11    1.62    0.08
   3  -3  11    0.35    0.04
   3  -3  11    0.29    0.05
   3  -3  11    0.39    0.05
   3   3  11    0.34    0.05
  -3   3 -11    0.30    0.04
   4  -3  11    0.22    0.04
   4  -3  11    0.23    0.04
   4  -3  11    0.30    0.05
   4   3  11    0.30    0.05
  -4   3 -11    0.22    0.04
   5  -3  11    0.48    0.05
   5  -3  11    0.52    0.06
   5  -3  11    0.54    0.07
  -5   3 -11    0.56    0.05
   5   3  11    0.47    0.06
   6  -3  11    0.38    0.05
   6  -3  11    0.41    0.06
   6  -3  11    0.51    0.07
   6   3  11    0.39    0.06
   6  -4 -11    0.00    0.04
  -6  -4  11    0.04    0.04
   6   4 -11   -0.08    0.04
  -6   4  11    0.05    0.04
  -5  -4  11    0.23    0.04
   5  -4 -11    0.19    0.04
   5   4 -11    0.13    0.04
  -5   4  11    0.17    0.04
  -4  -4  11    0.91    0.07
   4  -4 -11    1.01    0.07
  -4   4  11    0.89    0.06
   4   4 -11    0.87    0.07
   3  -4 -11    0.58    0.05
  -3  -4  11    0.61    0.05
  -3   4  11    0.50    0.05
   3   4 -11    0.58    0.06
   2  -4 -11    0.09    0.03
  -2  -4  11    0.02    0.03
   2  -4 -11    0.04    0.03
   2   4 -11    0.05    0.03
  -2   4  11    0.02    0.03
  -1  -4  11    1.57    0.08
   1  -4 -11    1.61    0.07
  -1   4  11    1.58    0.07
   1   4 -11    1.73    0.08
  -1   4  11    1.49    0.07
   0  -4  11    0.05    0.03
   0  -4 -11    0.06    0.03
   0   4 -11    0.09    0.03
   0   4  11    0.07    0.03
   1  -4  11    1.80    0.09
  -1  -4 -11    1.99    0.08
  -1   4 -11    1.88    0.09
   1   4  11    1.97    0.08
   2  -4  11    1.03    0.07
   2   4  11    0.96    0.07
  -2   4 -11    1.12    0.07
   3  -4  11    0.35    0.05
  -3   4 -11    0.28    0.04
   3   4  11    0.37    0.05
   4  -4  11    1.01    0.07
   4   4  11    0.96    0.08
  -4   4 -11    0.93    0.07
   5  -4  11    0.08    0.04
  -5   4 -11    0.11    0.04
   5   4  11    0.05    0.04
   6  -5 -11    0.65    0.07
  -6  -5  11    0.68    0.06
   5  -5 -11    0.35    0.05
  -5  -5  11    0.25    0.05
   5   5 -11    0.33    0.05
  -4  -5  11    1.90    0.09
   4  -5 -11    1.97    0.09
   4   5 -11    1.88    0.10
   3  -5 -11    0.54    0.05
  -3  -5  11    0.61    0.06
   3   5 -11    0.58    0.06
  -3   5  11    0.61    0.05
   2  -5 -11    0.06    0.03
  -2  -5  11    0.11    0.04
  -2   5  11    0.08    0.03
   2   5 -11    0.12    0.04
   1  -5 -11    0.12    0.03
  -1  -5  11    0.20    0.04
  -1   5  11    0.24    0.04
   1   5 -11    0.16    0.04
   0  -5  11    1.61    0.09
   0  -5 -11    1.61    0.08
   0   5  11    1.68    0.08
   0   5 -11    1.54    0.08
   1  -5  11    3.81    0.12
   1   5  11    3.62    0.11
  -1   5 -11    3.59    0.11
   2  -5  11    0.52    0.05
  -2   5 -11    0.45    0.05
   2   5  11    0.55    0.06
   3  -5  11    0.73    0.06
   3   5  11    0.77    0.06
  -3   5 -11    0.77    0.06
   4  -5  11    0.15    0.04
   4   5  11    0.18    0.05
  -4   5 -11    0.19    0.04
   5  -5  11    0.16    0.05
  -5   5 -11    0.26    0.04
   4  -6 -11    0.21    0.05
  -4  -6  11    0.18    0.04
   4   6 -11    0.25    0.05
  -3  -6  11    0.08    0.04
   3  -6 -11    0.12    0.04
   3   6 -11    0.04    0.04
   2  -6 -11    0.02    0.03
  -2  -6  11   -0.03    0.03
   2   6 -11    0.03    0.04
   1  -6 -11    1.52    0.08
  -1  -6  11    1.34    0.08
  -1   6  11    1.38    0.08
   1   6 -11    1.55    0.09
   0  -6  11    0.50    0.06
   0  -6 -11    0.33    0.05
   0   6 -11    0.39    0.05
   0   6  11    0.39    0.05
   1  -6  11    0.20    0.04
   1   6  11    0.20    0.04
  -1   6 -11    0.25    0.04
   2  -6  11    0.37    0.05
  -2   6 -11    0.28    0.04
   2   6  11    0.33    0.05
   3  -6  11    0.21    0.05
   3   6  11    0.24    0.05
  -3   6 -11    0.37    0.05
  -2  -7  11    0.17    0.05
   2  -7 -11    0.17    0.05
   2   7 -11    0.13    0.04
   1  -7 -11    0.58    0.06
  -1  -7  11    0.65    0.06
  -1   7  11    0.62    0.06
   1   7 -11    0.75    0.06
   0  -7  11    0.08    0.04
   0  -7 -11   -0.01    0.03
   0   7  11    0.08    0.04
   0   7 -11    0.07    0.04
   1  -7  11    0.20    0.06
   1   7  11    0.19    0.05
  -1   7 -11    0.19    0.04
  -6   0  12    0.68    0.06
   6   0 -12    0.81    0.06
   5   0 -12    4.61    0.13
  -5   0  12    4.88    0.13
   4   0 -12    0.60    0.06
  -4   0  12    0.50    0.05
  -3   0  12    1.04    0.07
   3   0 -12    1.06    0.07
  -2   0  12    0.02    0.03
   2   0 -12    0.04    0.03
  -1   0  12    0.27    0.04
   1   0 -12    0.26    0.04
   0   0 -12    0.10    0.04
   0   0  12    0.04    0.03
  -1   0 -12    4.23    0.12
   1   0  12    4.28    0.11
   1   0  12    4.15    0.11
   2   0  12    1.28    0.07
   2   0  12    1.40    0.07
  -2   0 -12    1.32    0.08
   3   0  12    0.18    0.05
  -3   0 -12    0.32    0.05
   3   0  12    0.22    0.04
  -4   0 -12    1.04    0.08
   4   0  12    1.03    0.08
   5   0  12    0.28    0.05
  -6  -1  12    0.65    0.06
   6  -1 -12    0.58    0.05
  -6   1  12    0.64    0.06
   6   1 -12    0.67    0.06
   5  -1 -12    0.10    0.04
  -5  -1  12    0.13    0.04
  -5   1  12    0.01    0.04
   5   1 -12    0.13    0.04
   4  -1 -12    2.84    0.10
  -4  -1  12    2.89    0.10
  -4   1  12    2.92    0.10
   4   1 -12    2.87    0.10
  -3  -1  12    0.65    0.06
   3  -1 -12    0.58    0.05
   3   1 -12    0.65    0.06
  -3   1  12    0.70    0.05
   2  -1 -12    0.34    0.04
  -2  -1  12    0.33    0.04
  -2   1  12    0.36    0.04
   2   1 -12    0.38    0.05
   1  -1 -12    0.10    0.03
  -1  -1  12    0.08    0.03
   1   1 -12    0.10    0.04
  -1   1  12    0.11    0.03
   0  -1  12    1.22    0.07
   0  -1 -12    1.32    0.07
   0   1  12    1.33    0.07
   0   1 -12    1.31    0.08
  -1  -1 -12    0.85    0.07
   1  -1  12    0.90    0.06
   1  -1  12    0.85    0.06
   1   1  12    0.79    0.06
   1   1  12    0.88    0.06
  -1   1 -12    0.91    0.07
   2  -1  12    0.90    0.07
   2  -1  12    0.77    0.06
  -2  -1 -12    0.69    0.06
   2   1  12    0.72    0.06
  -2   1 -12    0.75    0.06
   3  -1  12    2.03    0.09
   3  -1  12    2.15    0.08
  -3  -1 -12    2.14    0.09
   3   1  12    2.10    0.09
  -3   1 -12    2.22    0.09
  -4  -1 -12    0.65    0.06
   4  -1  12    0.70    0.06
  -4   1 -12    0.68    0.06
   4   1  12    0.71    0.06
   5  -1  12    0.40    0.05
  -5   1 -12    0.26    0.05
   5   1  12    0.37    0.05
   6  -2 -12    0.47    0.05
  -6  -2  12    0.41    0.05
   6   2 -12    0.44    0.06
  -6   2  12    0.46    0.05
  -5  -2  12    0.56    0.06
  -5   2  12    0.50    0.05
   5   2 -12    0.59    0.06
  -4  -2  12    0.59    0.05
   4  -2 -12    0.55    0.05
   4   2 -12    0.57    0.06
  -4   2  12    0.53    0.05
   3  -2 -12    0.35    0.04
  -3  -2  12    0.38    0.05
   3   2 -12    0.39    0.05
  -3   2  12    0.40    0.05
  -2  -2  12    1.58    0.08
   2  -2 -12    1.62    0.08
   2   2 -12    1.65    0.09
  -2   2  12    1.65    0.07
  -1  -2  12    0.02    0.03
   1  -2 -12    0.01    0.03
  -1   2  12    0.02    0.03
   1   2 -12    0.05    0.04
   0  -2 -12    1.44    0.08
   0  -2  12    1.30    0.07
   0   2 -12    1.48    0.08
   0   2  12    1.38    0.07
   0   2  12    1.35    0.07
  -1  -2 -12    0.46    0.05
   1  -2  12    0.44    0.04
   1  -2  12    0.37    0.05
  -1   2 -12    0.34    0.05
   1   2  12    0.44    0.05
   2  -2  12    0.96    0.06
   2  -2  12    0.92    0.07
  -2  -2 -12    0.75    0.06
  -2   2 -12    0.85    0.07
   2   2  12    0.87    0.07
   3  -2  12    1.02    0.07
   3  -2  12    0.89    0.07
  -3  -2 -12    1.05    0.08
  -3   2 -12    1.07    0.08
   3   2  12    1.05    0.08
   4  -2  12    0.86    0.07
   4  -2  12    0.91    0.07
   4   2  12    0.79    0.07
  -4   2 -12    0.83    0.07
   5  -2  12    0.27    0.05
   5   2  12    0.37    0.05
  -5   2 -12    0.33    0.05
   6  -3 -12    3.95    0.13
  -6  -3  12    3.88    0.16
   6   3 -12    4.35    0.15
  -6   3  12    4.06    0.13
  -5  -3  12   -0.04    0.03
   5  -3 -12   -0.02    0.03
   5   3 -12    0.01    0.04
  -5   3  12    0.03    0.03
  -4  -3  12    0.25    0.05
  -4   3  12    0.28    0.04
   4   3 -12    0.29    0.05
  -3  -3  12    0.17    0.04
   3  -3 -12    0.16    0.04
  -3   3  12    0.15    0.04
   3   3 -12    0.11    0.04
  -2  -3  12    0.37    0.05
   2  -3 -12    0.36    0.04
   2   3 -12    0.42    0.05
  -2   3  12    0.37    0.04
   1  -3 -12    1.10    0.07
  -1  -3  12    1.09    0.07
   1   3 -12    1.11    0.08
  -1   3  12    1.03    0.06
   0  -3 -12    0.27    0.04
   0  -3  12    0.24    0.04
   0   3 -12    0.31    0.05
   0   3  12    0.23    0.04
  -1  -3 -12    1.38    0.08
   1  -3  12    1.30    0.08
   1   3  12    1.33    0.07
  -1   3 -12    1.40    0.08
   2  -3  12    1.35    0.08
   2  -3  12    1.38    0.09
   2  -3  12    1.27    0.07
  -2  -3 -12    1.38    0.08
  -2   3 -12    1.42    0.08
   2   3  12    1.21    0.08
   3  -3  12    0.25    0.05
   3  -3  12    0.23    0.04
   3  -3  12    0.29    0.05
   3   3  12    0.32    0.05
  -3   3 -12    0.23    0.05
   4  -3  12    0.91    0.07
   4  -3  12    0.82    0.08
   4  -3  12    0.81    0.06
   4   3  12    0.77    0.07
  -4   3 -12    0.81    0.07
   5  -3  12    0.33    0.06
   5  -3  12    0.47    0.05
   5  -3  12    0.36    0.05
  -5   3 -12    0.41    0.05
   5   3  12    0.40    0.07
   5  -4 -12    0.26    0.05
  -5  -4  12    0.36    0.05
   5   4 -12    0.33    0.06
  -5   4  12    0.31    0.05
  -4  -4  12    0.74    0.06
   4  -4 -12    0.86    0.07
   4   4 -12    0.78    0.07
  -4   4  12    0.95    0.07
  -3  -4  12    0.39    0.05
  -3   4  12    0.37    0.04
   3   4 -12    0.38    0.05
  -2  -4  12    0.22    0.04
   2   4 -12    0.20    0.05
  -2   4  12    0.21    0.04
  -1  -4  12    0.29    0.05
   1  -4 -12    0.37    0.04
   1   4 -12    0.24    0.05
   0  -4 -12    0.10    0.03
   0  -4  12    0.09    0.04
   0   4 -12    0.11    0.04
   0   4  12    0.03    0.03
   1  -4  12    1.16    0.08
  -1  -4 -12    1.30    0.07
  -1   4 -12    1.08    0.08
   1   4  12    1.17    0.08
   2  -4  12    0.18    0.04
   2  -4  12    0.21    0.05
   2  -4  12    0.15    0.05
   2   4  12    0.18    0.04
  -2   4 -12    0.11    0.04
   3  -4  12    0.81    0.08
   3  -4  12    0.79    0.06
   3  -4  12    0.73    0.06
   3   4  12    0.81    0.07
  -3   4 -12    0.78    0.06
   4  -4  12    0.18    0.04
   4  -4  12    0.17    0.04
   4  -4  12    0.12    0.05
  -4   4 -12    0.22    0.05
   4   4  12    0.16    0.05
  -4  -5  12    1.56    0.10
   4  -5 -12    1.75    0.09
  -4   5  12    1.64    0.08
   3  -5 -12    0.68    0.06
  -3  -5  12    0.47    0.06
  -3   5  12    0.57    0.05
   3   5 -12    0.71    0.07
  -2  -5  12    0.15    0.04
   2   5 -12    0.13    0.04
  -1  -5  12    0.30    0.05
   1   5 -12    0.38    0.05
   0  -5  12    0.52    0.06
   0   5 -12    0.59    0.06
   0   5  12    0.66    0.06
   1  -5  12    0.61    0.06
   1   5  12    0.59    0.06
  -1   5 -12    0.57    0.06
   2  -5  12    0.67    0.06
  -2   5 -12    0.60    0.06
   2   5  12    0.67    0.06
   3  -5  12    0.20    0.05
   3   5  12    0.23    0.05
  -3   5 -12    0.27    0.05
   2  -6 -12    0.09    0.05
   2   6 -12    0.05    0.04
  -1  -6  12    0.41    0.07
   1   6 -12    0.47    0.06
   0  -6  12    0.03    0.06
   0   6  12    0.09    0.04
   0   6 -12    0.11    0.04
  -1   6 -12    1.11    0.08
   1   6  12    1.10    0.08
   5   0 -13    0.17    0.04
  -5   0  13    0.10    0.04
  -4   0  13    1.05    0.08
   4   0 -13    1.09    0.08
   3   0 -13    5.43    0.15
  -3   0  13    5.14    0.14
   2   0 -13    0.00    0.04
  -2   0  13    0.01    0.03
  -1   0  13    0.60    0.05
   1   0 -13    0.63    0.06
   0   0 -13   -0.03    0.03
   0   0  13    0.01    0.03
   1   0  13    0.05    0.03
  -1   0 -13    0.06    0.04
   2   0  13   -0.02    0.03
  -2   0 -13   -0.01    0.03
   2   0  13    0.00    0.03
  -3   0 -13    0.70    0.06
   3   0  13    0.86    0.07
  -4   0 -13    1.91    0.13
   4   0  13    1.83    0.10
   5  -1 -13    0.00    0.04
  -5  -1  13    0.05    0.06
  -5   1  13    0.02    0.04
   5   1 -13    0.00    0.04
   4  -1 -13    0.02    0.04
  -4  -1  13    0.05    0.04
  -4   1  13   -0.01    0.03
   4   1 -13    0.05    0.04
  -3  -1  13    0.25    0.04
   3  -1 -13    0.22    0.05
  -3   1  13    0.31    0.05
   3   1 -13    0.23    0.05
   2  -1 -13    0.41    0.05
  -2  -1  13    0.40    0.05
   2   1 -13    0.49    0.06
  -2   1  13    0.55    0.05
   1  -1 -13    0.20    0.04
  -1  -1  13    0.26    0.04
   1   1 -13    0.33    0.05
  -1   1  13    0.25    0.04
   0  -1 -13    1.55    0.08
   0  -1  13    1.55    0.08
   0   1 -13    1.65    0.09
   0   1  13    1.49    0.07
  -1  -1 -13    0.09    0.04
   1  -1  13    0.11    0.04
  -1   1 -13    0.09    0.04
   1   1  13    0.13    0.04
  -2  -1 -13    1.33    0.08
   2  -1  13    1.45    0.08
   2  -1  13    1.31    0.08
  -2   1 -13    1.33    0.08
   2   1  13    1.34    0.08
   3  -1  13    0.36    0.05
   3  -1  13    0.36    0.05
  -3  -1 -13    0.44    0.05
  -3   1 -13    0.27    0.05
   3   1  13    0.42    0.05
   4  -1  13    1.43    0.09
   4   1  13    1.70    0.10
  -4  -2  13   -0.05    0.03
   4  -2 -13   -0.01    0.04
   4   2 -13   -0.01    0.04
  -4   2  13    0.04    0.04
   3  -2 -13    0.05    0.04
  -3  -2  13    0.08    0.04
  -3   2  13    0.08    0.04
   3   2 -13    0.09    0.04
   2  -2 -13    0.58    0.06
  -2  -2  13    0.60    0.06
  -2   2  13    0.58    0.05
   2   2 -13    0.59    0.06
   1  -2 -13    0.52    0.05
  -1  -2  13    0.52    0.05
   1   2 -13    0.57    0.06
  -1   2  13    0.63    0.05
   0  -2  13   -0.02    0.03
   0  -2 -13   -0.04    0.03
   0   2  13    0.00    0.03
   0   2 -13    0.01    0.03
  -1  -2 -13    0.11    0.04
   1  -2  13    0.15    0.04
   1   2  13    0.16    0.04
  -1   2 -13    0.21    0.04
  -2  -2 -13    1.37    0.08
   2  -2  13    1.14    0.08
   2  -2  13    1.25    0.08
   2   2  13    1.23    0.08
  -2   2 -13    1.29    0.08
   3  -2  13    0.61    0.06
   3  -2  13    0.62    0.06
  -3  -2 -13    0.78    0.07
  -3   2 -13    0.59    0.06
   3   2  13    0.55    0.06
   4   3 -13    0.82    0.10
  -4   3  13    0.72    0.06
  -3  -3  13    0.12    0.04
  -3   3  13    0.20    0.04
   3   3 -13    0.16    0.05
   2  -3 -13    0.16    0.04
  -2  -3  13    0.16    0.04
  -2   3  13    0.18    0.04
   2   3 -13    0.08    0.04
   1  -3 -13    0.09    0.04
  -1  -3  13    0.13    0.04
   1   3 -13    0.10    0.04
   0  -3  13    0.33    0.05
   0  -3 -13    0.32    0.05
   0   3 -13    0.36    0.05
   1  -3  13    0.04    0.04
  -1  -3 -13    0.11    0.04
   1   3  13    0.02    0.04
  -1   3 -13    0.06    0.04
   2  -3  13    0.46    0.05
  -2  -3 -13    0.38    0.05
   2   3  13    0.34    0.05
  -2   3 -13    0.41    0.05
   3  -3  13    0.93    0.07
   3  -3  13    0.86    0.07
  -3   3 -13    0.71    0.08
   3   3  13    0.84    0.07
  -3   4  13    0.36    0.05
  -2  -4  13    0.07    0.04
   2   4 -13    0.10    0.05
  -1  -4  13    0.10    0.04
   1   4 -13    0.14    0.04
   0  -4 -13    0.17    0.04
   0  -4  13    0.25    0.05
   0   4 -13    0.15    0.05
   1  -4  13   -0.10    0.03
  -1  -4 -13   -0.03    0.03
   1   4  13    0.01    0.03
  -1   4 -13   -0.03    0.04
   2  -4  13    0.31    0.05
  -2   4 -13    0.17    0.05
   2   0 -14    0.01    0.04
  -2   0  14   -0.02    0.03
   1   0 -14    0.79    0.07
  -1   0  14    0.98    0.07
   0   0 -14   -0.02    0.04
   0   0  14    0.03    0.03
  -1   0 -14    0.01    0.05
   1   0  14    0.05    0.03
   2  -1 -14    0.55    0.06
  -2  -1  14    0.56    0.06
  -2   1  14    0.75    0.06
   2   1 -14    0.61    0.07
  -1  -1  14    0.44    0.05
   1  -1 -14    0.45    0.06
   1   1 -14    0.47    0.06
  -1   1  14    0.42    0.05
   0  -1 -14    0.35    0.05
   0  -1  14    0.46    0.05
   0   1  14    0.41    0.05
   0   1 -14    0.33    0.06
   1  -1  14    0.51    0.05
  -1  -1 -14    0.38    0.05
   1  -2 -14    0.31    0.05
  -1  -2  14    0.26    0.05
  -1   2  14    0.21    0.04
   0  -2 -14    0.49    0.06
   0  -2  14    0.42    0.05
   0   0   0    0.00    0.00
;
_shelx_hkl_checksum   25620
