# Supplementary material for: First Total Synthesis of the Unnatural (+)-Talcarpine and (−)‑N 4‑Methyl,N 4‑21-secotalpinine
Source: ACS Omega. 2026 Apr 29;11(18):26942–56. doi: 10.1021/acsomega.5c13509 (PMC13176970; doi:10.1021/acsomega.5c13509)
Supplement: Supplementary file 1 [file ao5c13509_si_001.zip › X-ray data for review/cook 196 (compound 11)/cook196_final_hkl.cif]

 
data_cook196
 
_audit_creation_method            'SHELXL-2014/7'
_shelx_SHELXL_version_number      '2014/7'
_chemical_name_systematic         ?
_chemical_name_common             ?
_chemical_melting_point           ?
_chemical_formula_moiety          'C19 H20 N2 O'
_chemical_formula_sum
 'C19 H20 N2 O' 
_chemical_formula_weight          292.37

loop_
 _atom_type_symbol
 _atom_type_description
 _atom_type_scat_dispersion_real
 _atom_type_scat_dispersion_imag
 _atom_type_scat_source
 'C'  'C'   0.0181   0.0091
 'International Tables Vol C Tables 4.2.6.8 and 6.1.1.4'
 'H'  'H'   0.0000   0.0000
 'International Tables Vol C Tables 4.2.6.8 and 6.1.1.4'
 'N'  'N'   0.0311   0.0180
 'International Tables Vol C Tables 4.2.6.8 and 6.1.1.4'
 'O'  'O'   0.0492   0.0322
 'International Tables Vol C Tables 4.2.6.8 and 6.1.1.4'
 
_space_group_crystal_system       monoclinic
_space_group_IT_number            4
_space_group_name_H-M_alt         'P 21'
_space_group_name_Hall            'P 2yb'
 
_shelx_space_group_comment
;
The symmetry employed for this shelxl refinement is uniquely defined
by the following loop, which should always be used as a source of
symmetry information in preference to the above space-group names.
They are only intended as comments.
;
 
loop_
 _space_group_symop_operation_xyz
 'x, y, z'
 '-x, y+1/2, -z'
 
_cell_length_a                    10.3448(2)
_cell_length_b                    7.8977(2)
_cell_length_c                    10.7674(2)
_cell_angle_alpha                 90
_cell_angle_beta                  117.6662(4)
_cell_angle_gamma                 90
_cell_volume                      779.12(3)
_cell_formula_units_Z             2
_cell_measurement_temperature     293(2)
_cell_measurement_reflns_used      9915
_cell_measurement_theta_min        4.64
_cell_measurement_theta_max       74.64
 
_exptl_crystal_description        block
_exptl_crystal_colour             'clear colorless'
_exptl_crystal_density_meas       ?
_exptl_crystal_density_method     ?
_exptl_crystal_density_diffrn     1.246          
_exptl_crystal_F_000              312
_exptl_transmission_factor_min    ?
_exptl_transmission_factor_max    ?
_exptl_crystal_size_max           0.330
_exptl_crystal_size_mid           0.270
_exptl_crystal_size_min           0.088
_exptl_absorpt_coefficient_mu     0.609
_shelx_estimated_absorpt_T_min    0.824
_shelx_estimated_absorpt_T_max    0.948
_exptl_absorpt_correction_type    multi-scan
_exptl_absorpt_correction_T_min   0.6913
_exptl_absorpt_correction_T_max   0.7538
_exptl_absorpt_process_details    'SADABS v2014/5 (Bruker, 2008)'
_exptl_absorpt_special_details    ?
_diffrn_ambient_temperature       293(2)
_diffrn_radiation_wavelength      1.54178
_diffrn_radiation_type            CuK\a
_diffrn_source                    '1uS microfocus'
_diffrn_radiation_monochromator	  'Montel multilayer optics'
_diffrn_measurement_device_type   'Photon II'
_diffrn_measurement_method        '\w scans'
_diffrn_detector_area_resol_mean  ?
_diffrn_reflns_number             17046
_diffrn_reflns_av_unetI/netI      0.0167
_diffrn_reflns_av_R_equivalents   0.0234
_diffrn_reflns_limit_h_min        -12
_diffrn_reflns_limit_h_max        12
_diffrn_reflns_limit_k_min        -9
_diffrn_reflns_limit_k_max        9
_diffrn_reflns_limit_l_min        -13
_diffrn_reflns_limit_l_max        13
_diffrn_reflns_theta_min          4.637
_diffrn_reflns_theta_max          74.631
_diffrn_reflns_theta_full         67.679
_diffrn_measured_fraction_theta_max   0.992
_diffrn_measured_fraction_theta_full  0.991
_diffrn_reflns_Laue_measured_fraction_max    0.992
_diffrn_reflns_Laue_measured_fraction_full   0.991
_diffrn_reflns_point_group_measured_fraction_max   0.991
_diffrn_reflns_point_group_measured_fraction_full  0.992
_reflns_number_total              3160
_reflns_number_gt                 3148
_reflns_threshold_expression      'I > 2\s(I)'
_reflns_Friedel_coverage          0.858
_reflns_Friedel_fraction_max      0.989
_reflns_Friedel_fraction_full     0.993
 
_reflns_special_details
;
 Reflections were merged by SHELXL according to the crystal
 class for the calculation of statistics and refinement.
 
 _reflns_Friedel_fraction is defined as the number of unique
 Friedel pairs measured divided by the number that would be
 possible theoretically, ignoring centric projections and
 systematic absences.
;
 
_computing_data_collection        'Bruker APEX3 v2015.5-2 (Bruker, 2015)'
_computing_cell_refinement        'Bruker APEX3 v2015.5-2 (Bruker, 2015)'
_computing_data_reduction         
;
Bruker SAINT v8.34A (Bruker, 2013), Bruker XPREP v2014/2 (Bruker, 2014)
;
_computing_structure_solution     'Bruker SHELXTL v2014/7 (Bruker, 2014)' 
_computing_structure_refinement 
'SHELXL-2014/7 (Sheldrick, 2014)'
_computing_molecular_graphics     'Bruker SHELXTL v2014/7 (Bruker, 2014)'
_computing_publication_material   'Bruker SHELXTL v2014/7 (Bruker, 2014)'
_refine_special_details           ?
_refine_ls_structure_factor_coef  Fsqd
_refine_ls_matrix_type            full
_refine_ls_weighting_scheme       calc
_refine_ls_weighting_details
'w=1/[\s^2^(Fo^2^)+(0.0536P)^2^+0.0683P] where P=(Fo^2^+2Fc^2^)/3'
_atom_sites_solution_primary      'intrinsic phasing'
_atom_sites_solution_secondary    ?
_atom_sites_solution_hydrogens    geom
_refine_ls_hydrogen_treatment     constr
_refine_ls_extinction_method      none
_refine_ls_extinction_coef        .
_refine_ls_abs_structure_details
;
 Flack x determined using 1443 quotients [(I+)-(I-)]/[(I+)+(I-)]
 (Parsons, Flack and Wagner, Acta Cryst. B69 (2013) 249-259).
;
_refine_ls_abs_structure_Flack    0.07(4)
_chemical_absolute_configuration  ad
_refine_ls_number_reflns          3160
_refine_ls_number_parameters      201
_refine_ls_number_restraints      1
_refine_ls_R_factor_all           0.0301
_refine_ls_R_factor_gt            0.0300
_refine_ls_wR_factor_ref          0.0831
_refine_ls_wR_factor_gt           0.0830
_refine_ls_goodness_of_fit_ref    1.022
_refine_ls_restrained_S_all       1.021
_refine_ls_shift/su_max           0.000
_refine_ls_shift/su_mean          0.000
 
loop_
 _atom_site_label
 _atom_site_type_symbol
 _atom_site_fract_x
 _atom_site_fract_y
 _atom_site_fract_z
 _atom_site_U_iso_or_equiv
 _atom_site_adp_type
 _atom_site_occupancy
 _atom_site_site_symmetry_order  
 _atom_site_calc_flag
 _atom_site_refinement_flags_posn
 _atom_site_refinement_flags_adp
 _atom_site_refinement_flags_occupancy
 _atom_site_disorder_assembly
 _atom_site_disorder_group
N1 N 0.80103(15) 0.4675(2) 0.68991(16) 0.0460(3) Uani 1 1 d . . . . .
C2 C 0.66750(17) 0.49513(19) 0.68561(16) 0.0384(3) Uani 1 1 d . . . . .
C3 C 0.54420(17) 0.37164(19) 0.62387(16) 0.0360(3) Uani 1 1 d . . . . .
H3 H 0.5328 0.3335 0.5327 0.043 Uiso 1 1 calc R U . . .
N4 N 0.40961(13) 0.46093(17) 0.60309(12) 0.0359(3) Uani 1 1 d . . . . .
C5 C 0.43682(17) 0.5411(2) 0.73774(16) 0.0388(3) Uani 1 1 d . . . . .
H5 H 0.3433 0.5827 0.7280 0.047 Uiso 1 1 calc R U . . .
C6 C 0.5403(2) 0.6925(2) 0.77211(19) 0.0447(4) Uani 1 1 d . . . . .
H6A H 0.4906 0.7860 0.7097 0.054 Uiso 1 1 calc R U . . .
H6B H 0.5714 0.7293 0.8677 0.054 Uiso 1 1 calc R U . . .
C7 C 0.66994(19) 0.6404(2) 0.75473(16) 0.0406(3) Uani 1 1 d . . . . .
C8 C 0.8136(2) 0.7099(2) 0.80589(17) 0.0469(4) Uani 1 1 d . . . . .
C9 C 0.8856(3) 0.8533(3) 0.8854(2) 0.0633(6) Uani 1 1 d . . . . .
H9 H 0.8370 0.9300 0.9144 0.076 Uiso 1 1 calc R U . . .
C10 C 1.0314(3) 0.8773(3) 0.9193(2) 0.0785(8) Uani 1 1 d . . . . .
H10 H 1.0799 0.9722 0.9710 0.094 Uiso 1 1 calc R U . . .
C11 C 1.1068(3) 0.7634(4) 0.8782(2) 0.0759(8) Uani 1 1 d . . . . .
H11 H 1.2045 0.7833 0.9037 0.091 Uiso 1 1 calc R U . . .
C12 C 1.0398(2) 0.6224(4) 0.8008(2) 0.0634(6) Uani 1 1 d . . . . .
H12 H 1.0902 0.5458 0.7736 0.076 Uiso 1 1 calc R U . . .
C13 C 0.8926(2) 0.5984(2) 0.76442(18) 0.0478(4) Uani 1 1 d . . . . .
C14 C 0.57540(18) 0.2151(2) 0.72224(19) 0.0424(3) Uani 1 1 d . . . . .
H14A H 0.5536 0.1113 0.6680 0.051 Uiso 1 1 calc R U . . .
H14B H 0.6775 0.2131 0.7917 0.051 Uiso 1 1 calc R U . . .
C15 C 0.47803(18) 0.2294(2) 0.79506(17) 0.0416(4) Uani 1 1 d . . . . .
H15 H 0.5022 0.1429 0.8678 0.050 Uiso 1 1 calc R U . . .
C16 C 0.49409(17) 0.4066(2) 0.85392(16) 0.0406(4) Uani 1 1 d . . . . .
O17 O 0.54224(17) 0.4384(2) 0.97691(13) 0.0618(4) Uani 1 1 d . . . . .
C18 C 0.14110(19) 0.4133(3) 0.4927(2) 0.0549(5) Uani 1 1 d . . . . .
H18A H 0.1275 0.4754 0.4109 0.082 Uiso 1 1 calc R U . . .
H18B H 0.1329 0.4890 0.5585 0.082 Uiso 1 1 calc R U . . .
H18C H 0.0679 0.3267 0.4664 0.082 Uiso 1 1 calc R U . . .
C19 C 0.29148(17) 0.3322(2) 0.55990(17) 0.0408(3) Uani 1 1 d . . . . .
H19 H 0.2976 0.2615 0.4880 0.049 Uiso 1 1 calc R U . . .
C20 C 0.32034(18) 0.2173(2) 0.68330(18) 0.0451(4) Uani 1 1 d . . . . .
C21 C 0.2243(3) 0.1208(4) 0.6970(3) 0.0765(7) Uani 1 1 d . . . . .
H21A H 0.2522 0.0564 0.7778 0.092 Uiso 1 1 calc R U . . .
H21B H 0.1285 0.1168 0.6260 0.092 Uiso 1 1 calc R U . . .
C22 C 0.8422(3) 0.3212(3) 0.6351(3) 0.0698(7) Uani 1 1 d . . . . .
H22A H 0.8768 0.3577 0.5707 0.105 Uiso 1 1 calc R U . . .
H22B H 0.7589 0.2489 0.5872 0.105 Uiso 1 1 calc R U . . .
H22C H 0.9181 0.2600 0.7109 0.105 Uiso 1 1 calc R U . . .
 
loop_
 _atom_site_aniso_label
 _atom_site_aniso_U_11
 _atom_site_aniso_U_22
 _atom_site_aniso_U_33
 _atom_site_aniso_U_23
 _atom_site_aniso_U_13
 _atom_site_aniso_U_12
N1 0.0431(7) 0.0482(8) 0.0538(8) -0.0085(7) 0.0285(6) -0.0091(6)
C2 0.0427(8) 0.0357(8) 0.0409(7) -0.0044(6) 0.0230(6) -0.0062(6)
C3 0.0398(7) 0.0357(7) 0.0363(7) -0.0065(6) 0.0208(6) -0.0048(6)
N4 0.0381(6) 0.0376(6) 0.0319(6) 0.0001(5) 0.0161(5) -0.0002(5)
C5 0.0423(8) 0.0400(8) 0.0368(8) -0.0015(6) 0.0208(6) 0.0041(6)
C6 0.0571(10) 0.0355(8) 0.0443(8) -0.0056(6) 0.0259(7) 0.0005(7)
C7 0.0504(9) 0.0345(7) 0.0381(7) -0.0041(6) 0.0214(7) -0.0070(7)
C8 0.0569(10) 0.0435(8) 0.0363(8) -0.0004(7) 0.0182(7) -0.0152(8)
C9 0.0834(14) 0.0518(11) 0.0450(10) -0.0087(9) 0.0217(10) -0.0261(11)
C10 0.0848(16) 0.0798(16) 0.0485(11) -0.0093(11) 0.0121(11) -0.0483(14)
C11 0.0598(12) 0.103(2) 0.0508(11) 0.0030(13) 0.0140(10) -0.0389(14)
C12 0.0488(10) 0.0848(16) 0.0533(10) 0.0060(11) 0.0210(8) -0.0173(11)
C13 0.0465(9) 0.0542(10) 0.0413(8) 0.0011(7) 0.0191(7) -0.0133(8)
C14 0.0413(8) 0.0334(7) 0.0519(9) -0.0010(7) 0.0212(7) -0.0001(6)
C15 0.0417(8) 0.0411(9) 0.0394(8) 0.0083(6) 0.0165(6) -0.0014(6)
C16 0.0385(7) 0.0510(9) 0.0339(7) 0.0005(6) 0.0181(6) -0.0005(7)
O17 0.0780(9) 0.0703(9) 0.0347(6) -0.0026(6) 0.0240(6) 0.0016(8)
C18 0.0390(8) 0.0671(12) 0.0487(9) 0.0059(8) 0.0120(7) 0.0034(8)
C19 0.0377(7) 0.0452(8) 0.0358(7) 0.0000(6) 0.0139(6) -0.0039(6)
C20 0.0408(8) 0.0469(9) 0.0457(8) 0.0036(7) 0.0185(7) -0.0041(7)
C21 0.0537(11) 0.0871(17) 0.0784(14) 0.0266(13) 0.0220(10) -0.0197(12)
C22 0.0600(11) 0.0663(14) 0.1009(18) -0.0244(12) 0.0522(12) -0.0065(10)
 
_geom_special_details
;
 All esds (except the esd in the dihedral angle between two l.s. planes)
 are estimated using the full covariance matrix.  The cell esds are taken
 into account individually in the estimation of esds in distances, angles
 and torsion angles; correlations between esds in cell parameters are only
 used when they are defined by crystal symmetry.  An approximate (isotropic)
 treatment of cell esds is used for estimating esds involving l.s. planes.
;
 
loop_
 _geom_bond_atom_site_label_1
 _geom_bond_atom_site_label_2
 _geom_bond_distance
 _geom_bond_site_symmetry_2
 _geom_bond_publ_flag
N1 C2 1.378(2) . ?
N1 C13 1.380(2) . ?
N1 C22 1.449(3) . ?
C2 C7 1.361(2) . ?
C2 C3 1.494(2) . ?
C3 N4 1.482(2) . ?
C3 C14 1.561(2) . ?
C3 H3 0.9800 . ?
N4 C5 1.4842(19) . ?
N4 C19 1.488(2) . ?
C5 C6 1.531(2) . ?
C5 C16 1.535(2) . ?
C5 H5 0.9800 . ?
C6 C7 1.496(2) . ?
C6 H6A 0.9700 . ?
C6 H6B 0.9700 . ?
C7 C8 1.433(2) . ?
C8 C9 1.406(3) . ?
C8 C13 1.407(3) . ?
C9 C10 1.389(4) . ?
C9 H9 0.9300 . ?
C10 C11 1.391(4) . ?
C10 H10 0.9300 . ?
C11 C12 1.371(4) . ?
C11 H11 0.9300 . ?
C12 C13 1.398(3) . ?
C12 H12 0.9300 . ?
C14 C15 1.541(2) . ?
C14 H14A 0.9700 . ?
C14 H14B 0.9700 . ?
C15 C16 1.513(2) . ?
C15 C20 1.515(2) . ?
C15 H15 0.9800 . ?
C16 O17 1.205(2) . ?
C18 C19 1.519(2) . ?
C18 H18A 0.9600 . ?
C18 H18B 0.9600 . ?
C18 H18C 0.9600 . ?
C19 C20 1.520(2) . ?
C19 H19 0.9800 . ?
C20 C21 1.314(3) . ?
C21 H21A 0.9300 . ?
C21 H21B 0.9300 . ?
C22 H22A 0.9600 . ?
C22 H22B 0.9600 . ?
C22 H22C 0.9600 . ?
 
loop_
 _geom_angle_atom_site_label_1
 _geom_angle_atom_site_label_2
 _geom_angle_atom_site_label_3
 _geom_angle
 _geom_angle_site_symmetry_1
 _geom_angle_site_symmetry_3
 _geom_angle_publ_flag
C2 N1 C13 107.93(15) . . ?
C2 N1 C22 126.33(15) . . ?
C13 N1 C22 125.61(16) . . ?
C7 C2 N1 110.57(14) . . ?
C7 C2 C3 126.05(14) . . ?
N1 C2 C3 123.16(14) . . ?
N4 C3 C2 107.74(12) . . ?
N4 C3 C14 111.29(12) . . ?
C2 C3 C14 110.50(13) . . ?
N4 C3 H3 109.1 . . ?
C2 C3 H3 109.1 . . ?
C14 C3 H3 109.1 . . ?
C3 N4 C5 108.47(11) . . ?
C3 N4 C19 107.44(12) . . ?
C5 N4 C19 110.63(12) . . ?
N4 C5 C6 111.31(13) . . ?
N4 C5 C16 109.10(13) . . ?
C6 C5 C16 112.43(13) . . ?
N4 C5 H5 107.9 . . ?
C6 C5 H5 107.9 . . ?
C16 C5 H5 107.9 . . ?
C7 C6 C5 108.77(13) . . ?
C7 C6 H6A 109.9 . . ?
C5 C6 H6A 109.9 . . ?
C7 C6 H6B 109.9 . . ?
C5 C6 H6B 109.9 . . ?
H6A C6 H6B 108.3 . . ?
C2 C7 C8 106.59(15) . . ?
C2 C7 C6 120.68(15) . . ?
C8 C7 C6 132.61(16) . . ?
C9 C8 C13 118.40(19) . . ?
C9 C8 C7 134.8(2) . . ?
C13 C8 C7 106.83(15) . . ?
C10 C9 C8 118.2(2) . . ?
C10 C9 H9 120.9 . . ?
C8 C9 H9 120.9 . . ?
C9 C10 C11 121.9(2) . . ?
C9 C10 H10 119.0 . . ?
C11 C10 H10 119.0 . . ?
C12 C11 C10 121.2(2) . . ?
C12 C11 H11 119.4 . . ?
C10 C11 H11 119.4 . . ?
C11 C12 C13 117.3(3) . . ?
C11 C12 H12 121.4 . . ?
C13 C12 H12 121.4 . . ?
N1 C13 C12 129.0(2) . . ?
N1 C13 C8 108.08(15) . . ?
C12 C13 C8 122.92(19) . . ?
C15 C14 C3 108.00(12) . . ?
C15 C14 H14A 110.1 . . ?
C3 C14 H14A 110.1 . . ?
C15 C14 H14B 110.1 . . ?
C3 C14 H14B 110.1 . . ?
H14A C14 H14B 108.4 . . ?
C16 C15 C20 105.03(14) . . ?
C16 C15 C14 108.07(13) . . ?
C20 C15 C14 107.95(14) . . ?
C16 C15 H15 111.8 . . ?
C20 C15 H15 111.8 . . ?
C14 C15 H15 111.8 . . ?
O17 C16 C15 124.21(16) . . ?
O17 C16 C5 123.86(16) . . ?
C15 C16 C5 111.90(13) . . ?
C19 C18 H18A 109.5 . . ?
C19 C18 H18B 109.5 . . ?
H18A C18 H18B 109.5 . . ?
C19 C18 H18C 109.5 . . ?
H18A C18 H18C 109.5 . . ?
H18B C18 H18C 109.5 . . ?
N4 C19 C18 111.82(15) . . ?
N4 C19 C20 109.59(12) . . ?
C18 C19 C20 114.20(15) . . ?
N4 C19 H19 106.9 . . ?
C18 C19 H19 106.9 . . ?
C20 C19 H19 106.9 . . ?
C21 C20 C15 122.61(18) . . ?
C21 C20 C19 126.37(18) . . ?
C15 C20 C19 111.01(13) . . ?
C20 C21 H21A 120.0 . . ?
C20 C21 H21B 120.0 . . ?
H21A C21 H21B 120.0 . . ?
N1 C22 H22A 109.5 . . ?
N1 C22 H22B 109.5 . . ?
H22A C22 H22B 109.5 . . ?
N1 C22 H22C 109.5 . . ?
H22A C22 H22C 109.5 . . ?
H22B C22 H22C 109.5 . . ?
 
loop_
 _geom_torsion_atom_site_label_1
 _geom_torsion_atom_site_label_2
 _geom_torsion_atom_site_label_3
 _geom_torsion_atom_site_label_4
 _geom_torsion
 _geom_torsion_site_symmetry_1
 _geom_torsion_site_symmetry_2
 _geom_torsion_site_symmetry_3
 _geom_torsion_site_symmetry_4
 _geom_torsion_publ_flag
C13 N1 C2 C7 0.2(2) . . . . ?
C22 N1 C2 C7 176.1(2) . . . . ?
C13 N1 C2 C3 -174.71(14) . . . . ?
C22 N1 C2 C3 1.2(3) . . . . ?
C7 C2 C3 N4 20.7(2) . . . . ?
N1 C2 C3 N4 -165.14(14) . . . . ?
C7 C2 C3 C14 -101.03(18) . . . . ?
N1 C2 C3 C14 73.09(18) . . . . ?
C2 C3 N4 C5 -52.90(16) . . . . ?
C14 C3 N4 C5 68.39(16) . . . . ?
C2 C3 N4 C19 -172.52(11) . . . . ?
C14 C3 N4 C19 -51.24(15) . . . . ?
C3 N4 C5 C6 71.37(16) . . . . ?
C19 N4 C5 C6 -171.02(13) . . . . ?
C3 N4 C5 C16 -53.27(16) . . . . ?
C19 N4 C5 C16 64.34(15) . . . . ?
N4 C5 C6 C7 -48.69(18) . . . . ?
C16 C5 C6 C7 74.05(17) . . . . ?
N1 C2 C7 C8 0.18(19) . . . . ?
C3 C2 C7 C8 174.92(15) . . . . ?
N1 C2 C7 C6 -176.31(15) . . . . ?
C3 C2 C7 C6 -1.6(2) . . . . ?
C5 C6 C7 C2 14.6(2) . . . . ?
C5 C6 C7 C8 -160.79(17) . . . . ?
C2 C7 C8 C9 -178.8(2) . . . . ?
C6 C7 C8 C9 -2.9(3) . . . . ?
C2 C7 C8 C13 -0.49(18) . . . . ?
C6 C7 C8 C13 175.40(18) . . . . ?
C13 C8 C9 C10 -0.2(3) . . . . ?
C7 C8 C9 C10 178.0(2) . . . . ?
C8 C9 C10 C11 -0.6(3) . . . . ?
C9 C10 C11 C12 0.6(4) . . . . ?
C10 C11 C12 C13 0.3(3) . . . . ?
C2 N1 C13 C12 177.44(18) . . . . ?
C22 N1 C13 C12 1.5(3) . . . . ?
C2 N1 C13 C8 -0.5(2) . . . . ?
C22 N1 C13 C8 -176.5(2) . . . . ?
C11 C12 C13 N1 -178.89(19) . . . . ?
C11 C12 C13 C8 -1.2(3) . . . . ?
C9 C8 C13 N1 179.26(16) . . . . ?
C7 C8 C13 N1 0.63(19) . . . . ?
C9 C8 C13 C12 1.1(3) . . . . ?
C7 C8 C13 C12 -177.49(17) . . . . ?
N4 C3 C14 C15 -13.88(17) . . . . ?
C2 C3 C14 C15 105.77(15) . . . . ?
C3 C14 C15 C16 -48.74(17) . . . . ?
C3 C14 C15 C20 64.37(16) . . . . ?
C20 C15 C16 O17 127.24(18) . . . . ?
C14 C15 C16 O17 -117.71(18) . . . . ?
C20 C15 C16 C5 -50.81(16) . . . . ?
C14 C15 C16 C5 64.23(17) . . . . ?
N4 C5 C16 O17 170.62(16) . . . . ?
C6 C5 C16 O17 46.6(2) . . . . ?
N4 C5 C16 C15 -11.32(17) . . . . ?
C6 C5 C16 C15 -135.30(14) . . . . ?
C3 N4 C19 C18 -162.24(14) . . . . ?
C5 N4 C19 C18 79.53(17) . . . . ?
C3 N4 C19 C20 70.08(16) . . . . ?
C5 N4 C19 C20 -48.15(18) . . . . ?
C16 C15 C20 C21 -111.0(2) . . . . ?
C14 C15 C20 C21 133.9(2) . . . . ?
C16 C15 C20 C19 67.80(17) . . . . ?
C14 C15 C20 C19 -47.33(19) . . . . ?
N4 C19 C20 C21 160.8(2) . . . . ?
C18 C19 C20 C21 34.4(3) . . . . ?
N4 C19 C20 C15 -18.0(2) . . . . ?
C18 C19 C20 C15 -144.29(16) . . . . ?
 
_refine_diff_density_max    0.156
_refine_diff_density_min   -0.117
_refine_diff_density_rms    0.025

_shelx_res_file
;

    cook196.res created by SHELXL-2014/7


TITL cook196 in P2(1)
CELL 1.54178 10.34480 7.89770 10.76740 90.0000 117.6662 90.0000
ZERR 2.00 0.00020 0.00020 0.00020 0.0000 0.0004 0.0000
LATT -1
SYMM -X, 1/2+Y, -Z
SFAC C  H  N  O
UNIT 38  40  4  2
L.S. 10
ACTA
BOND $H
FMAP 2
PLAN 20
SIZE 0.330 0.270 0.088
CONF
TEMP 20
WGHT    0.053600    0.068300
FVAR       0.79899
N1    3    0.801034    0.467501    0.689911    11.00000    0.04309    0.04824 =
         0.05380   -0.00852    0.02854   -0.00905
C2    1    0.667505    0.495131    0.685610    11.00000    0.04274    0.03574 =
         0.04092   -0.00435    0.02304   -0.00622
C3    1    0.544199    0.371636    0.623873    11.00000    0.03980    0.03566 =
         0.03630   -0.00652    0.02082   -0.00477
AFIX  13
H3    2    0.532781    0.333523    0.532710    11.00000   -1.20000
AFIX   0
N4    3    0.409613    0.460926    0.603094    11.00000    0.03811    0.03764 =
         0.03191    0.00013    0.01615   -0.00021
C5    1    0.436816    0.541090    0.737739    11.00000    0.04232    0.03998 =
         0.03682   -0.00147    0.02078    0.00413
AFIX  13
H5    2    0.343309    0.582746    0.727955    11.00000   -1.20000
AFIX   0
C6    1    0.540283    0.692481    0.772108    11.00000    0.05706    0.03548 =
         0.04430   -0.00559    0.02588    0.00055
AFIX  23
H6A   2    0.490551    0.786023    0.709706    11.00000   -1.20000
H6B   2    0.571362    0.729349    0.867734    11.00000   -1.20000
AFIX   0
C7    1    0.669944    0.640381    0.754730    11.00000    0.05038    0.03450 =
         0.03806   -0.00406    0.02137   -0.00696
C8    1    0.813649    0.709902    0.805889    11.00000    0.05695    0.04350 =
         0.03630   -0.00043    0.01822   -0.01519
C9    1    0.885627    0.853265    0.885358    11.00000    0.08345    0.05182 =
         0.04497   -0.00869    0.02169   -0.02608
AFIX  43
H9    2    0.836976    0.930009    0.914426    11.00000   -1.20000
AFIX   0
C10   1    1.031354    0.877251    0.919313    11.00000    0.08478    0.07981 =
         0.04850   -0.00932    0.01212   -0.04829
AFIX  43
H10   2    1.079868    0.972208    0.971038    11.00000   -1.20000
AFIX   0
C11   1    1.106790    0.763403    0.878208    11.00000    0.05978    0.10333 =
         0.05084    0.00296    0.01400   -0.03890
AFIX  43
H11   2    1.204550    0.783313    0.903729    11.00000   -1.20000
AFIX   0
C12   1    1.039774    0.622386    0.800782    11.00000    0.04882    0.08479 =
         0.05334    0.00605    0.02096   -0.01733
AFIX  43
H12   2    1.090164    0.545831    0.773574    11.00000   -1.20000
AFIX   0
C13   1    0.892610    0.598398    0.764415    11.00000    0.04650    0.05416 =
         0.04133    0.00111    0.01907   -0.01332
C14   1    0.575402    0.215075    0.722239    11.00000    0.04128    0.03339 =
         0.05186   -0.00096    0.02116   -0.00012
AFIX  23
H14A  2    0.553586    0.111319    0.668017    11.00000   -1.20000
H14B  2    0.677466    0.213110    0.791667    11.00000   -1.20000
AFIX   0
C15   1    0.478032    0.229368    0.795061    11.00000    0.04169    0.04106 =
         0.03935    0.00829    0.01646   -0.00135
AFIX  13
H15   2    0.502162    0.142943    0.867823    11.00000   -1.20000
AFIX   0
C16   1    0.494091    0.406576    0.853918    11.00000    0.03849    0.05102 =
         0.03393    0.00047    0.01813   -0.00050
O17   4    0.542239    0.438447    0.976913    11.00000    0.07797    0.07029 =
         0.03467   -0.00256    0.02405    0.00158
C18   1    0.141105    0.413285    0.492735    11.00000    0.03900    0.06713 =
         0.04871    0.00586    0.01199    0.00338
AFIX 137
H18A  2    0.127509    0.475358    0.410892    11.00000   -1.50000
H18B  2    0.132861    0.488990    0.558459    11.00000   -1.50000
H18C  2    0.067920    0.326723    0.466414    11.00000   -1.50000
AFIX   0
C19   1    0.291475    0.332236    0.559896    11.00000    0.03769    0.04518 =
         0.03577   -0.00003    0.01393   -0.00390
AFIX  13
H19   2    0.297574    0.261518    0.488008    11.00000   -1.20000
AFIX   0
C20   1    0.320336    0.217255    0.683295    11.00000    0.04083    0.04689 =
         0.04573    0.00363    0.01850   -0.00409
C21   1    0.224315    0.120772    0.697015    11.00000    0.05370    0.08708 =
         0.07840    0.02664    0.02195   -0.01973
AFIX  93
H21A  2    0.252174    0.056419    0.777782    11.00000   -1.20000
H21B  2    0.128472    0.116815    0.625963    11.00000   -1.20000
AFIX   0
C22   1    0.842189    0.321157    0.635060    11.00000    0.06003    0.06627 =
         0.10086   -0.02441    0.05224   -0.00647
AFIX 137
H22A  2    0.876829    0.357651    0.570739    11.00000   -1.50000
H22B  2    0.758917    0.248851    0.587152    11.00000   -1.50000
H22C  2    0.918089    0.260008    0.710947    11.00000   -1.50000
AFIX   0
HKLF 4

REM  cook196 in P2(1)
REM R1 =  0.0300 for    3148 Fo > 4sig(Fo)  and  0.0301 for all    3160 data
REM    201 parameters refined using      1 restraints

END

WGHT      0.0536      0.0683

REM Highest difference peak  0.156,  deepest hole -0.117,  1-sigma level  0.025
Q1    1   0.6143  0.4329  0.6645  11.00000  0.05    0.16
Q2    1   0.4538  0.4629  0.9463  11.00000  0.05    0.12
Q3    1   0.6458  0.5910  0.6834  11.00000  0.05    0.11
Q4    1   0.5642  0.3015  0.6790  11.00000  0.05    0.11
Q5    1   0.4936  0.6074  0.7657  11.00000  0.05    0.10
Q6    1   0.8603  0.6403  0.8072  11.00000  0.05    0.10
Q7    1   0.6057  0.6628  0.7585  11.00000  0.05    0.10
Q8    1   0.6726  0.5338  0.7576  11.00000  0.05    0.10
Q9    1   0.4816  0.4781  0.7922  11.00000  0.05    0.09
Q10   1   0.3474  0.3977  0.5729  11.00000  0.05    0.09
Q11   1   0.9617  0.6002  0.7846  11.00000  0.05    0.09
Q12   1   0.3046  0.2692  0.6112  11.00000  0.05    0.09
Q13   1   0.4164  0.5015  0.6662  11.00000  0.05    0.09
Q14   1   0.4894  0.3145  0.8191  11.00000  0.05    0.08
Q15   1   0.2637  0.2173  0.7312  11.00000  0.05    0.08
Q16   1   0.9548  0.3168  0.6651  11.00000  0.05    0.08
Q17   1   0.5258  0.2339  0.7586  11.00000  0.05    0.08
Q18   1   0.3602  0.5232  0.5383  11.00000  0.05    0.08
Q19   1   0.3039  0.1028  0.6705  11.00000  0.05    0.08
Q20   1   0.4051  0.2222  0.7331  11.00000  0.05    0.08
;
_shelx_res_checksum   68982

_shelx_hkl_file
;
  -4   0   0    2.33    1.89
  -4   0   0    2.29    0.09
  -4   0   0    2.20    0.14
  -4   0   0    2.61    0.16
   4   0   0    2.91    2.08
   4   0   0    2.12    0.16
  -5   0   0  119.75    2.59
  -5   0   0  119.16    2.70
  -5   0   0  112.33    2.70
   5   0   0  126.36   11.44
   5   0   0  115.05    2.81
  -5   0   0  122.82   10.80
   6   0   0   38.74    0.84
   6   0   0   37.45    1.15
  -6   0   0   36.43    0.86
   7   0   0   16.30    0.43
   7   0   0   16.47    0.39
  -7   0   0   16.79    0.44
   7   0   0   16.80    0.43
  -7   0   0   16.51    0.43
   8   0   0   45.01    1.07
  -8   0   0   47.82    1.09
   8   0   0   47.72    1.09
  -8   0   0   47.50    1.10
   8   0   0   46.47    1.03
   9   0   0   33.50    0.81
   9   0   0   34.89    0.82
  -9   0   0   33.86    0.83
  -9   0   0   34.26    0.82
 -10   0   0    0.56    0.07
  10   0   0    0.48    0.05
 -10   0   0    0.48    0.06
  10   0   0    0.47    0.06
 -11   0   0    6.51    0.18
  11   0   0    6.76    0.19
 -11   0   0    6.38    0.18
   2  -1   0   51.85    4.10
  -2  -1   0   49.39    3.81
  -2  -1   0   49.65    1.25
   2  -1   0   51.12    1.23
   2   1   0   56.23    3.76
   2   1   0   50.08    1.22
  -2   1   0   57.14    3.94
  -2   1   0   52.45    1.22
  -2   1   0   51.45    1.25
  -3  -1   0  411.82    9.56
  -3  -1   0  438.22   16.30
   3  -1   0  446.10   16.96
  -3   1   0  423.89    9.53
  -3   1   0  417.65    9.51
   3   1   0  473.35   16.00
  -3   1   0  423.26    9.54
  -3   1   0  484.59   16.37
   4  -1   0   49.67    1.30
   4  -1   0   48.98    6.26
  -4  -1   0   49.39    5.97
  -4   1   0   49.72    1.14
  -4   1   0   48.89    1.35
  -4   1   0   49.33    1.31
  -4   1   0   54.72    5.86
   4   1   0   54.37    5.86
   4   1   0   48.61    1.27
  -5  -1   0   71.43    1.60
  -5  -1   0   72.59    9.11
   5  -1   0   72.00    9.52
   5  -1   0   72.58    1.61
   5   1   0   82.68    9.39
  -5   1   0   71.15    1.86
  -5   1   0   73.89    1.67
  -5   1   0   78.70    8.83
  -6  -1   0   34.73    0.82
  -6  -1   0   36.17    0.83
   6  -1   0   35.47    1.16
  -6  -1   0   34.51    0.79
  -6  -1   0   35.48    0.82
   6  -1   0   35.12    0.83
   6   1   0   35.53    0.80
  -6   1   0   34.79    1.09
   6   1   0   36.32    1.11
  -6   1   0   35.14    0.82
  -6   1   0   36.19    0.79
  -6   1   0   35.68    0.86
  -7  -1   0   61.99    1.40
  -7  -1   0   63.45    1.39
   7  -1   0   60.55    1.33
  -7  -1   0   61.22    1.38
   7  -1   0   61.62    1.39
   7  -1   0   61.29    1.39
  -7  -1   0   60.03    1.34
   7   1   0   60.40    1.37
  -7   1   0   61.53    1.39
  -7   1   0   59.41    1.38
  -7   1   0   61.24    1.34
  -8  -1   0  116.22    2.58
   8  -1   0  116.59    2.57
   8  -1   0  116.93    2.58
  -8  -1   0  115.99    2.57
   8  -1   0  113.80    2.56
   8   1   0  116.47    2.64
  -8   1   0  114.39    2.57
   8   1   0  116.28    2.56
   8   1   0  117.15    2.52
  -8   1   0  120.21    2.57
  -9  -1   0    0.69    0.09
   9  -1   0    0.65    0.08
   9  -1   0    0.68    0.06
  -9  -1   0    0.75    0.07
   9   1   0    0.67    0.04
  -9   1   0    0.72    0.07
  -9   1   0    0.61    0.07
   9   1   0    0.72    0.07
  10  -1   0    0.94    0.07
 -10  -1   0    0.90    0.06
 -10  -1   0    0.93    0.08
  10  -1   0    0.85    0.06
 -10   1   0    0.91    0.07
  10   1   0    1.02    0.06
 -10   1   0    1.00    0.07
  10   1   0    0.97    0.07
  11  -1   0    5.96    0.18
  11   1   0    6.17    0.17
 -11   1   0    5.94    0.17
   0  -2   0  223.51    4.56
   0  -2   0  213.01    4.55
   0   2   0  213.74    4.57
   0   2   0  185.96    7.79
   0   2   0  189.51    7.69
   0   2   0  212.73    4.58
  -1  -2   0    9.29    1.71
  -1  -2   0   10.09    0.33
   1  -2   0    8.78    1.80
  -1   2   0   10.53    1.72
  -1   2   0   10.48    0.36
   1   2   0   10.94    0.35
   1   2   0    9.96    0.36
   1   2   0   10.51    1.63
   1   2   0   10.42    0.25
   2  -2   0  117.81    7.46
   2  -2   0  122.52    2.96
  -2  -2   0  128.82    2.80
  -2  -2   0  121.48    7.08
   2   2   0  130.86    2.82
   2   2   0  112.53    2.93
  -2   2   0  131.77    2.89
  -2   2   0  138.87    7.12
   2   2   0  138.87    6.72
   3  -2   0  253.98    5.82
   3  -2   0  241.31   13.06
   3   2   0  286.93   11.91
  -3   2   0  262.20    5.89
   3   2   0  252.64    5.79
  -3   2   0  275.34   12.27
   4  -2   0    9.93    0.26
  -4  -2   0    9.62    4.06
  -4  -2   0   10.26    0.25
   4  -2   0   10.42    4.42
  -4   2   0   10.17    0.31
  -4   2   0   10.09    0.47
  -4   2   0   10.33    3.52
   4   2   0   11.57    3.57
   5  -2   0   93.89    2.05
   5  -2   0   90.87    2.05
  -5  -2   0   93.53    2.03
   5   2   0   95.93    2.33
  -5   2   0   94.19    2.43
  -5   2   0   93.49    2.12
   6  -2   0   15.08    0.40
   6  -2   0   14.89    0.38
   6  -2   0   15.40    0.38
  -6  -2   0   14.75    0.39
   6  -2   0   15.18    0.40
   6  -2   0   14.93    0.38
  -6  -2   0   15.21    0.38
  -6  -2   0   15.42    0.40
  -6   2   0   15.41    0.45
  -6   2   0   15.19    0.37
   6   2   0   14.40    0.38
  -6   2   0   15.21    0.75
  -6   2   0   14.44    0.38
   6   2   0   14.67    0.36
   7  -2   0   21.51    0.55
  -7  -2   0   21.70    0.55
  -7  -2   0   19.89    0.50
  -7  -2   0   20.60    0.52
   7  -2   0   21.09    0.52
   7  -2   0   22.86    0.59
   7  -2   0   20.87    0.54
  -7  -2   0   21.37    0.50
  -7  -2   0   21.48    0.55
  -7   2   0   20.88    0.60
   7   2   0   20.43    0.52
  -7   2   0   20.80    0.53
   7   2   0   21.07    0.50
  -7   2   0   21.51    0.50
  -8  -2   0    4.23    0.16
  -8  -2   0    4.06    0.16
   8  -2   0    4.20    0.17
  -8  -2   0    4.53    0.18
  -8  -2   0    4.18    0.16
   8  -2   0    4.32    0.16
  -8  -2   0    3.97    0.13
  -8   2   0    4.46    0.17
  -8   2   0    4.26    0.13
  -8   2   0    4.64    0.17
  -9  -2   0   18.65    0.48
  -9  -2   0   19.42    0.51
   9  -2   0   19.27    0.51
   9  -2   0   18.87    0.49
  -9   2   0   18.98    0.46
   9   2   0   19.24    0.45
   9   2   0   19.27    0.49
  -9   2   0   19.59    0.49
  -9   2   0   19.69    0.50
  10  -2   0    1.41    0.10
  10  -2   0    1.26    0.08
  10   2   0    1.26    0.07
  11  -2   0    1.22    0.06
 -11  -2   0    1.21    0.06
  11   2   0    1.25    0.06
 -11   2   0    1.27    0.06
   0   3   0    0.01    0.05
   0   3   0    0.07    0.80
   0   3   0    0.26    0.82
   0   3   0    0.14    0.03
   1  -3   0   61.95    1.54
   1  -3   0   60.62    1.32
  -1   3   0   58.17    1.58
   1   3   0   61.46    4.58
   1   3   0   60.83    1.53
   1   3   0   60.96    1.34
   1   3   0   58.36    1.52
  -1   3   0   59.52    1.36
  -1   3   0   57.82    4.74
  -2  -3   0  188.61   10.46
   2  -3   0  211.01    4.83
  -2   3   0  224.89   10.58
   2   3   0  217.74    4.76
   2   3   0  211.32    4.57
  -2   3   0  214.83    4.63
   2   3   0  212.32    4.81
  -2   3   0  205.83    4.90
   2   3   0  230.43    9.99
   3  -3   0  121.98    3.03
  -3  -3   0  111.05    9.11
  -3   3   0  125.46    3.12
  -3   3   0  127.55    2.81
   3   3   0  140.44    8.99
   3   3   0  125.62    2.82
   3   3   0  123.74    2.98
  -3   3   0  136.24    9.08
   4  -3   0  146.34    3.18
  -4  -3   0  148.85    3.15
  -4  -3   0  127.68   11.92
   4  -3   0  148.60    3.56
   4  -3   0  148.20    3.18
   4   3   0  146.84    3.45
  -4   3   0  151.33    3.26
   4   3   0  151.53   13.87
  -4   3   0  147.29    3.63
   5  -3   0  101.61    2.32
   5  -3   0  107.99    2.30
   5  -3   0  106.19    2.77
   5  -3   0  101.14    2.32
   5  -3   0   91.32    2.30
   5  -3   0  107.24    2.31
   5  -3   0  107.41    2.33
  -5  -3   0  109.58    2.29
   5  -3   0  107.87    2.33
   5   3   0  104.43    2.62
  -5   3   0  102.57    2.28
  -5   3   0  109.97    2.86
  -5   3   0  107.72    2.40
   6  -3   0    5.74    0.18
  -6  -3   0    5.65    0.17
   6  -3   0    5.69    0.20
   6  -3   0    5.49    0.19
   6  -3   0    5.55    0.20
  -6  -3   0    5.63    0.18
   6  -3   0    5.82    0.19
   6  -3   0    5.59    0.20
   6  -3   0    5.81    0.20
  -6  -3   0    5.73    0.18
  -6  -3   0    5.79    0.20
  -6  -3   0    5.50    0.17
   6   3   0    5.82    0.19
  -6   3   0    6.06    0.66
   6   3   0    5.29    0.16
  -6   3   0    5.51    0.25
  -6   3   0    5.68    0.17
   7  -3   0  181.77    4.01
  -7  -3   0  189.04    4.04
   7  -3   0  180.30    4.01
   7  -3   0  182.43    4.05
   7  -3   0  183.39    4.04
  -7  -3   0  190.95    4.01
   7  -3   0  189.68    4.01
  -7  -3   0  185.08    3.99
   7  -3   0  180.12    4.03
   7   3   0  183.96    3.98
   7   3   0  179.98    4.00
  -7   3   0  187.32    4.02
  -7   3   0  190.11    3.99
  -7   3   0  185.01    4.14
  -8  -3   0    8.46    0.23
   8  -3   0    7.86    0.26
   8  -3   0    7.93    0.26
  -8  -3   0    8.45    0.32
  -8  -3   0    8.19    0.24
  -8   3   0    8.04    0.27
   8   3   0    8.58    0.25
  -8   3   0    7.83    0.24
   9  -3   0    1.42    0.08
   9  -3   0    1.48    0.10
  -9  -3   0    1.50    0.10
   9   3   0    1.57    0.07
  -9   3   0    1.44    0.09
   9   3   0    1.60    0.09
  10  -3   0    9.72    0.27
 -10  -3   0    9.27    0.27
  10   3   0    9.76    0.26
 -10   3   0    9.52    0.26
   0  -4   0  322.84    6.95
   0  -4   0  332.99    6.93
   0   4   0  305.33   13.47
   0   4   0  327.14    7.00
   0   4   0  331.71    7.34
   1  -4   0  480.84   10.67
  -1   4   0  488.88   10.80
   1   4   0  495.35   10.68
   1   4   0  500.80   10.72
   1   4   0  494.29   17.28
   1   4   0  498.41   10.38
  -1   4   0  427.27   18.43
   2  -4   0   74.79    1.64
   2  -4   0   74.74    1.64
   2  -4   0   74.63    1.98
  -2  -4   0   74.82    1.61
   2   4   0   74.87    1.95
   2   4   0   73.48    1.62
   2   4   0   73.44    1.90
  -2   4   0   73.52    1.71
   2   4   0   73.22    1.64
   2   4   0   77.37    6.27
  -2   4   0   71.39    2.08
   3  -4   0   70.28    1.58
  -3  -4   0   59.83    8.56
  -3  -4   0   73.85    1.55
   3  -4   0   70.78    1.96
   3  -4   0   71.62    1.58
   3   4   0   71.80    1.89
  -3   4   0   72.94    2.10
   3   4   0   72.31    1.76
  -3   4   0   71.71    1.67
  -4  -4   0   23.57    0.69
   4  -4   0   25.93    0.61
  -4  -4   0   24.71    0.59
   4  -4   0   24.61    0.97
   4  -4   0   25.94    0.61
  -4  -4   0   24.07    0.61
  -4  -4   0   24.25    0.57
  -4  -4   0   24.25    0.58
   4  -4   0   24.58    0.59
   4  -4   0   24.77    0.62
  -4  -4   0   25.00    0.59
   4  -4   0   25.99    0.63
  -4   4   0   24.97    0.69
   4   4   0   25.06    0.89
  -4   4   0   23.92    1.06
   5  -4   0   57.15    1.30
   5  -4   0   55.81    1.32
  -5  -4   0   58.02    1.28
   5  -4   0   56.96    1.30
   5  -4   0   57.97    1.32
  -5  -4   0   57.28    1.26
  -5  -4   0   58.81    1.28
   5  -4   0   57.06    1.28
  -5  -4   0   55.75    1.27
   5  -4   0   56.49    1.31
  -5  -4   0   57.12    1.30
   5  -4   0   56.26    1.30
  -5   4   0   57.70    1.41
  -5   4   0   56.89    1.94
  -5   4   0   55.25    1.27
  -6  -4   0   43.87    0.98
   6  -4   0   43.53    1.04
  -6  -4   0   44.15    1.02
   6  -4   0   43.17    1.03
  -6  -4   0   43.63    0.98
  -6  -4   0   43.84    0.99
   6  -4   0   43.18    1.03
   6  -4   0   43.52    1.00
   6  -4   0   43.02    1.01
   6  -4   0   42.11    1.00
  -6  -4   0   42.80    0.99
   6   4   0   41.95    0.97
  -6   4   0   42.95    1.13
  -6   4   0   43.21    0.98
   7  -4   0    0.19    0.05
  -7  -4   0    0.16    0.04
   7  -4   0    0.14    0.05
  -7  -4   0    0.22    0.04
   7  -4   0    0.16    0.04
  -7  -4   0    0.13    0.05
  -7  -4   0    0.31    0.05
   7  -4   0    0.19    0.04
   7  -4   0    0.17    0.04
   7  -4   0    0.16    0.05
   7   4   0    0.17    0.04
  -7   4   0    0.32    0.05
   7   4   0    0.14    0.03
  -7   4   0    0.13    0.08
  -7   4   0    0.17    0.04
   8  -4   0   14.37    0.38
  -8  -4   0   13.62    0.35
  -8  -4   0   13.88    0.36
  -8  -4   0   13.81    0.36
   8  -4   0   13.86    0.38
  -8  -4   0   13.98    0.39
   8  -4   0   13.78    0.40
  -8   4   0   13.99    0.38
  -8   4   0   13.97    0.35
   8   4   0   14.06    0.34
   9  -4   0    1.56    0.10
  -9  -4   0    1.82    0.12
  -9  -4   0    1.70    0.08
  -9  -4   0    1.54    0.08
   9  -4   0    1.59    0.08
  -9  -4   0    1.83    0.08
   9   4   0    1.73    0.07
  -9   4   0    1.57    0.09
   9   4   0    1.72    0.08
  10  -4   0    4.73    0.15
 -10  -4   0    4.61    0.15
 -10   4   0    4.81    0.15
  10   4   0    4.66    0.14
   0  -5   0    0.02    0.02
   0  -5   0   -0.01    0.02
   0  -5   0   -0.06    0.02
   0  -5   0    0.00    0.02
   0  -5   0   -0.01    0.02
   0  -5   0    0.00    0.02
   0   5   0    0.03    0.03
   0   5   0   -0.09    0.16
  -1  -5   0   67.51    1.55
  -1  -5   0   70.86    1.57
  -1  -5   0   71.30    1.63
   1  -5   0   68.23    1.53
   1  -5   0   72.57    1.58
  -1  -5   0   69.57    1.54
   1  -5   0   68.64    1.60
  -1   5   0   71.26    1.66
  -1   5   0   69.81    2.11
   1   5   0   71.61    1.62
   1   5   0   70.81    1.98
   1   5   0   72.04    2.04
  -2  -5   0   19.50    0.45
  -2  -5   0   18.48    0.46
   2  -5   0   18.81    0.48
   2  -5   0   18.43    0.44
   2  -5   0   18.69    0.49
   2  -5   0   19.48    0.49
  -2  -5   0   19.49    0.48
   2  -5   0   18.68    0.50
   2  -5   0   19.12    0.48
  -2  -5   0   19.42    0.50
  -2  -5   0   18.80    0.47
   2  -5   0   19.00    0.49
   2   5   0   19.38    0.81
  -2   5   0   17.55    0.91
   2   5   0   19.00    0.46
  -2   5   0   18.95    0.56
   2   5   0   18.55    0.80
   2   5   0   18.62    0.49
  -3  -5   0    9.43    0.27
   3  -5   0   10.19    0.29
   3  -5   0    7.99    0.60
  -3  -5   0    9.43    0.26
   3  -5   0    8.96    0.26
   3  -5   0    9.69    0.29
   3  -5   0    9.24    0.29
   3  -5   0    9.34    0.30
  -3  -5   0    9.72    0.27
  -3  -5   0    9.41    0.28
  -3  -5   0    9.47    0.25
   3  -5   0    9.54    0.28
   3  -5   0    9.57    0.29
  -3   5   0    9.37    0.36
  -3   5   0    9.75    0.72
   4  -5   0    0.18    0.04
  -4  -5   0    0.05    0.03
  -4  -5   0    0.05    0.02
  -4  -5   0    0.03    0.05
  -4  -5   0    0.07    0.03
   4  -5   0    0.14    0.04
   4  -5   0    0.09    0.03
   4  -5   0    0.07    0.04
  -4  -5   0    0.10    0.03
   4  -5   0    0.07    0.03
   4  -5   0    0.09    0.04
  -4  -5   0    0.10    0.03
   4  -5   0    0.16    0.05
  -4   5   0    0.08    0.03
  -4   5   0    0.14    0.07
  -5  -5   0   30.50    0.75
  -5  -5   0   30.99    0.73
  -5  -5   0   31.10    0.73
  -5  -5   0   30.33    0.72
   5  -5   0   31.02    0.77
   5  -5   0   30.58    0.74
   5  -5   0   31.41    0.77
   5  -5   0   30.50    0.77
   5  -5   0   30.64    0.75
  -5   5   0   30.64    0.72
  -5   5   0   31.03    0.88
   6  -5   0    9.48    0.31
   6  -5   0    9.28    0.29
  -6  -5   0    9.28    0.27
   6  -5   0    9.41    0.28
  -6  -5   0    9.51    0.27
   6  -5   0    9.17    0.30
  -6  -5   0    9.51    0.29
  -6  -5   0    9.24    0.26
   6  -5   0   10.34    0.29
  -6  -5   0    9.66    0.26
   6  -5   0    9.71    0.31
   6   5   0    9.26    0.25
  -6   5   0    9.57    0.27
  -6   5   0    9.85    0.28
  -6   5   0    9.74    0.40
  -7  -5   0   33.75    0.79
   7  -5   0   33.65    0.81
   7  -5   0   33.81    0.82
   7  -5   0   33.91    0.84
  -7  -5   0   33.39    0.82
  -7  -5   0   34.03    0.79
   7  -5   0   34.29    0.83
  -7  -5   0   34.67    0.79
   7  -5   0   33.99    0.82
  -7  -5   0   33.70    0.79
   7   5   0   35.00    0.78
  -7   5   0   35.80    0.81
   7   5   0   33.83    0.79
  -7   5   0   34.45    0.79
   8  -5   0   10.40    0.29
  -8  -5   0   10.73    0.29
   8  -5   0   11.13    0.30
  -8  -5   0   10.61    0.28
   8  -5   0   11.04    0.32
  -8  -5   0   10.91    0.31
   8  -5   0   10.76    0.28
  -8  -5   0   10.85    0.29
  -8   5   0   11.14    0.28
   8   5   0   11.04    0.27
  -8   5   0   10.90    0.30
  -9  -5   0    7.65    0.22
   9  -5   0    7.63    0.23
  -9   5   0    7.52    0.21
  -9   5   0    7.69    0.21
   9   5   0    7.70    0.21
   9   5   0    7.97    0.19
   0  -6   0    7.85    0.25
   0  -6   0    7.99    0.25
   0  -6   0    8.34    0.25
   0  -6   0    7.75    0.22
   0  -6   0    8.13    0.25
   0  -6   0    8.09    0.27
   0  -6   0    8.06    0.23
   0   6   0    7.99    0.31
   0   6   0    7.84    0.76
  -1  -6   0   36.01    0.81
   1  -6   0   36.00    0.85
   1  -6   0   34.96    0.80
  -1  -6   0   35.15    0.82
  -1  -6   0   35.92    0.84
  -1  -6   0   36.62    0.85
   1  -6   0   36.13    0.85
   1  -6   0   36.31    0.86
  -1  -6   0   35.30    0.86
  -1  -6   0   34.88    0.84
   1  -6   0   35.75    0.85
   1  -6   0   34.70    0.82
   1  -6   0   36.17    0.82
   1  -6   0   34.15    0.87
   1   6   0   36.05    0.91
  -1   6   0   34.51    0.94
   1   6   0   34.01    1.44
   1   6   0   36.03    0.84
   2  -6   0   78.27    1.77
   2  -6   0   76.29    1.75
   2  -6   0   70.65    1.79
  -2  -6   0   78.15    1.67
   2  -6   0   74.63    1.67
  -2  -6   0   78.49    1.71
  -2  -6   0   71.62    1.71
   2  -6   0   75.15    1.68
  -2  -6   0   75.48    1.69
   2  -6   0   76.98    1.72
   2  -6   0   81.56    1.78
  -2   6   0   72.09    1.83
  -3  -6   0   46.14    1.05
   3  -6   0   46.65    1.07
   3  -6   0   48.23    1.12
   3  -6   0   45.78    1.11
  -3  -6   0   45.84    1.07
  -3  -6   0   47.05    1.07
  -3  -6   0   47.13    1.09
   3  -6   0   47.41    1.10
   3  -6   0   47.09    1.09
  -3  -6   0   44.96    1.06
   3  -6   0   45.49    1.10
  -3   6   0   45.73    1.23
  -4  -6   0   10.40    0.28
  -4  -6   0   10.51    0.29
   4  -6   0   10.18    0.31
  -4  -6   0   10.21    0.29
  -4  -6   0   10.35    0.30
   4  -6   0   10.38    0.30
  -4  -6   0   10.28    0.29
   4  -6   0   10.17    0.32
   4  -6   0   10.57    0.34
   4  -6   0   10.61    0.32
   4  -6   0   10.48    0.33
  -4   6   0    9.96    0.29
  -4   6   0   10.05    0.42
   5  -6   0    4.56    0.17
   5  -6   0    4.30    0.19
  -5  -6   0    4.27    0.15
   5  -6   0    4.42    0.19
  -5  -6   0    4.27    0.15
   5  -6   0    4.42    0.18
  -5  -6   0    4.27    0.15
   5  -6   0    4.42    0.18
  -5  -6   0    4.40    0.15
   5  -6   0    4.21    0.17
  -5   6   0    4.26    0.15
   5   6   0    4.43    0.14
  -5   6   0    4.35    0.27
  -5   6   0    4.00    0.16
  -6  -6   0    1.35    0.08
   6  -6   0    1.50    0.10
   6  -6   0    1.45    0.09
  -6  -6   0    1.53    0.08
   6  -6   0    1.46    0.10
   6  -6   0    1.37    0.10
  -6  -6   0    1.46    0.09
  -6  -6   0    1.51    0.08
  -6  -6   0    1.48    0.08
   6  -6   0    1.40    0.10
  -6   6   0    1.46    0.08
   6   6   0    1.35    0.07
  -6   6   0    1.41    0.09
  -7  -6   0    6.41    0.18
   7  -6   0    6.38    0.21
  -7  -6   0    6.28    0.18
   7  -6   0    5.81    0.21
   7  -6   0    6.08    0.21
  -7  -6   0    5.96    0.19
  -7  -6   0    6.15    0.18
  -7  -6   0    6.24    0.18
  -7   6   0    6.00    0.21
   7   6   0    6.02    0.18
  -7   6   0    6.20    0.18
   7   6   0    6.37    0.17
  -7   6   0    6.60    0.19
   8  -6   0   11.04    0.27
  -8  -6   0   10.58    0.28
   8  -6   0   10.96    0.28
   8  -6   0   11.19    0.31
  -8  -6   0   11.20    0.28
  -8  -6   0   11.13    0.28
  -8  -6   0   11.21    0.28
  -8   6   0   11.84    0.28
   8   6   0   11.34    0.27
  -8   6   0   11.44    0.27
   9  -6   0    0.46    0.04
   9   6   0    0.45    0.02
  -9   6   0    0.50    0.03
   9   6   0    0.49    0.04
   0  -7   0    0.02    0.03
   0  -7   0    0.00    0.04
   0  -7   0    0.05    0.04
   0   7   0    0.04    0.04
   0   7   0    0.14    0.09
  -1  -7   0    4.80    0.19
   1  -7   0    5.06    0.16
  -1  -7   0    4.91    0.18
   1  -7   0    5.15    0.19
   1  -7   0    4.83    0.19
  -1  -7   0    4.79    0.16
  -1  -7   0    4.79    0.18
   1  -7   0    4.78    0.20
   1  -7   0    4.57    0.19
  -1  -7   0    4.74    0.18
   1  -7   0    4.69    0.14
  -1  -7   0    4.83    0.15
  -1   7   0    5.01    0.27
   1   7   0    5.01    0.19
  -2  -7   0   29.00    0.69
  -2  -7   0   29.34    0.71
   2  -7   0   30.73    0.74
   2  -7   0   29.65    0.74
  -2  -7   0   28.89    0.71
   2  -7   0   29.63    0.73
  -2  -7   0   30.20    0.70
   2  -7   0   29.60    0.75
   2  -7   0   29.61    0.68
   2  -7   0   29.67    0.74
  -2  -7   0   29.65    0.73
  -2   7   0   27.96    0.86
   3  -7   0    5.17    0.20
   3  -7   0    4.91    0.20
  -3  -7   0    4.88    0.17
  -3  -7   0    4.95    0.17
  -3  -7   0    4.92    0.16
   3  -7   0    4.68    0.19
   3  -7   0    5.08    0.21
  -3  -7   0    4.54    0.17
   3  -7   0    4.72    0.18
  -3  -7   0    4.95    0.20
  -3   7   0    4.23    0.27
   4  -7   0    5.25    0.21
   4  -7   0    4.97    0.20
  -4  -7   0    4.84    0.18
   4  -7   0    5.25    0.20
  -4  -7   0    5.00    0.17
   4  -7   0    5.19    0.19
  -4  -7   0    5.05    0.16
  -4  -7   0    5.10    0.17
   4  -7   0    5.15    0.20
  -4  -7   0    5.19    0.17
  -4   7   0    5.13    0.17
   4   7   0    5.16    0.16
  -4   7   0    4.91    0.30
   5  -7   0    4.76    0.19
   5  -7   0    4.66    0.19
  -5  -7   0    4.83    0.16
   5  -7   0    4.73    0.17
  -5  -7   0    4.86    0.16
  -5  -7   0    4.74    0.15
  -5  -7   0    4.89    0.16
   5  -7   0    4.74    0.18
   5   7   0    5.02    0.15
  -5   7   0    5.03    0.16
  -6  -7   0    2.06    0.09
   6  -7   0    2.42    0.11
   6  -7   0    2.09    0.11
  -6  -7   0    2.16    0.09
   6  -7   0    1.95    0.09
  -6  -7   0    2.13    0.09
  -6  -7   0    2.08    0.09
   6  -7   0    2.09    0.12
   6   7   0    2.05    0.09
  -6   7   0    2.22    0.09
  -6   7   0    2.03    0.11
   6   7   0    2.10    0.08
   7  -7   0    0.65    0.06
   7  -7   0    0.68    0.05
  -7  -7   0    0.69    0.05
   7  -7   0    0.69    0.05
  -7  -7   0    0.65    0.05
   7  -7   0    0.57    0.04
  -7  -7   0    0.68    0.04
   7   7   0    0.73    0.04
  -7   7   0    0.70    0.05
   8  -7   0    4.16    0.12
  -8   7   0    4.11    0.12
   0  -8   0   54.04    1.23
   0  -8   0   54.07    1.23
   0  -8   0   54.00    1.23
   0  -8   0   53.42    1.18
   0  -8   0   52.17    1.24
   0  -8   0   51.79    1.19
   0   8   0   55.89    1.24
   1  -8   0    2.94    0.13
  -1  -8   0    2.81    0.12
   1  -8   0    2.87    0.13
  -1  -8   0    2.84    0.11
   1  -8   0    2.67    0.12
  -1  -8   0    2.76    0.13
   1  -8   0    2.77    0.10
  -1  -8   0    2.82    0.10
  -1  -8   0    2.79    0.12
  -1   8   0    2.79    0.12
   1   8   0    2.78    0.12
  -1   8   0    2.67    0.13
   2  -8   0    3.41    0.14
  -2  -8   0    3.41    0.13
  -2  -8   0    3.50    0.15
   2  -8   0    3.45    0.15
   2  -8   0    3.43    0.15
  -2  -8   0    4.00    0.13
  -2  -8   0    3.48    0.14
   2  -8   0    3.48    0.16
  -2  -8   0    3.65    0.12
  -2   8   0    3.26    0.15
  -2   8   0    3.51    0.13
   3  -8   0    9.26    0.29
   3  -8   0    9.23    0.28
  -3  -8   0    9.20    0.25
   3  -8   0    9.38    0.28
  -3  -8   0    9.35    0.27
   3  -8   0    9.27    0.27
  -3  -8   0    9.20    0.26
  -3  -8   0    9.38    0.25
  -3  -8   0    9.29    0.26
  -3   8   0   10.15    0.36
   4  -8   0    0.84    0.07
   4  -8   0    0.95    0.07
  -4  -8   0    0.83    0.06
  -4  -8   0    0.88    0.06
  -4  -8   0    0.85    0.06
   4  -8   0    0.86    0.07
  -4  -8   0    0.81    0.06
   4  -8   0    0.85    0.07
   4   8   0    0.86    0.05
  -4   8   0    0.85    0.06
  -4   8   0    0.80    0.07
  -5  -8   0    2.11    0.12
   5  -8   0    2.29    0.11
  -5  -8   0    2.43    0.09
   5  -8   0    2.28    0.09
  -5  -8   0    2.31    0.09
  -5  -8   0    2.46    0.09
   5  -8   0    2.39    0.10
   5  -8   0    2.42    0.10
  -5   8   0    2.36    0.09
   5   8   0    2.40    0.08
  -6  -8   0    5.75    0.15
   6  -8   0    5.15    0.15
   6  -8   0    5.63    0.16
   6  -8   0    5.69    0.17
  -6  -8   0    5.79    0.15
  -6  -8   0    5.88    0.15
  -6  -8   0    5.69    0.15
  -6   8   0    5.94    0.15
   6   8   0    5.81    0.15
   0  -9   0    0.00    0.02
   0  -9   0    0.01    0.02
   0  -9   0    0.03    0.03
  -1  -9   0    9.92    0.27
  -1  -9   0   10.23    0.27
  -1  -9   0   10.17    0.25
   1  -9   0   10.28    0.27
   1  -9   0   10.52    0.29
  -1  -9   0   10.14    0.28
   1  -9   0   10.44    0.27
  -1   9   0   10.23    0.29
  -1   9   0   10.07    0.28
   1   9   0   10.52    0.26
  -2  -9   0    3.79    0.12
  -2  -9   0    3.82    0.12
  -2  -9   0    3.78    0.13
   2  -9   0    3.92    0.13
  -2  -9   0    3.77    0.11
   2  -9   0    3.76    0.14
   2  -9   0    3.77    0.12
   2   9   0    3.88    0.12
  -2   9   0    3.50    0.13
   3  -9   0    0.34    0.04
  -3  -9   0    0.30    0.03
   3  -9   0    0.33    0.05
   3  -9   0    0.27    0.03
  -3  -9   0    0.25    0.03
  -3  -9   0    0.30    0.03
   3  -9   0    0.23    0.03
  -3   9   0    0.25    0.04
   3   9   0    0.41    0.03
  -3   9   0    0.30    0.03
   4  -9   0    4.53    0.14
  -4  -9   0    4.64    0.12
   4  -9   0    4.37    0.12
   4  -9   0    4.09    0.15
  -4  -9   0    4.32    0.13
  -4   9   0    4.37    0.15
   4   9   0    4.63    0.12
  -4   9   0    4.61    0.12
  11   0  -1    0.04    0.03
 -11   0   1    0.04    0.03
  11   0  -1    0.00    0.03
 -11   0   1    0.00    0.02
 -10   0   1   -0.02    0.03
  10   0  -1    0.04    0.03
  10   0  -1    0.03    0.03
 -10   0   1    0.03    0.03
  -9   0   1    2.62    0.14
   9   0  -1    2.71    0.09
   9   0  -1    3.28    0.14
  -9   0   1    2.81    0.13
  -8   0   1    0.68    0.08
  -8   0   1    0.65    0.07
   8   0  -1    0.87    0.05
   8   0  -1    0.54    0.07
   7   0  -1    9.24    0.54
   7   0  -1    9.80    0.25
   7   0  -1    9.81    0.27
  -7   0   1    9.87    0.28
  -7   0   1    9.69    0.26
  -7   0   1    9.42    0.28
  -6   0   1   12.91    0.32
  -6   0   1   17.27    8.07
  -6   0   1   13.61    0.34
   6   0  -1   12.94    0.54
  -5   0   1  384.14    8.33
  -5   0   1  421.61   18.58
   5   0  -1  378.14    8.52
   5   0  -1  373.15   19.10
   4   0  -1    7.95    0.30
  -4   0   1    7.85    2.37
  -4   0   1    7.43    0.26
   4   0  -1    7.18    2.62
  -4   0   1    7.03    0.20
  -3   0   1    2.82    0.13
  -3   0   1    2.67    0.15
  -3   0   1    3.02    1.26
   3   0  -1    2.94    0.14
  -3   0   1    2.77    0.09
   0   0  -1   82.85    3.59
   0   0   1   83.28    3.53
   0   0   1   87.55    1.89
   0   0  -1   87.77    1.89
  -1   0  -1  110.12    2.50
   1   0   1  114.04    2.47
  -1   0  -1  108.40    2.50
   1   0   1  111.36    2.49
   1   0   1  126.10    5.35
  -1   0  -1  106.68    5.24
   2   0   1  518.01   16.17
  -2   0  -1  472.15   16.34
   3   0   1   78.31    1.77
  -3   0  -1   84.70    6.89
   3   0   1   90.19    6.66
  -3   0  -1   75.08    1.91
   3   0   1   80.52    1.90
  -4   0  -1  389.00    8.87
   4   0   1  437.40   19.13
  -4   0  -1  402.16    8.82
   4   0   1  389.96    8.64
   4   0   1  408.46    8.88
  -4   0  -1  406.93   19.30
   5   0   1   54.94    1.49
  -5   0  -1   54.61    1.24
   5   0   1   60.24    9.63
  -5   0  -1   51.78    9.45
   6   0   1   10.15    0.28
   6   0   1   10.08    0.29
   6   0   1   10.31    0.55
  -6   0  -1   10.23    0.29
  -6   0  -1   10.32    0.25
   6   0   1   10.33    0.25
  -7   0  -1   83.22    1.84
   7   0   1   81.94    1.78
  -7   0  -1   83.49    1.85
   7   0   1   83.27    1.84
  -7   0  -1   80.35    1.78
  -8   0  -1   38.39    0.91
   8   0   1   37.88    0.91
   8   0   1   38.23    0.90
  -8   0  -1   39.02    0.92
   8   0   1   38.05    0.90
  -9   0  -1    4.21    0.17
   9   0   1    3.95    0.18
   9   0   1    4.35    0.16
  -9   0  -1    4.00    0.15
  10   0   1    0.68    0.06
 -10   0  -1    0.72    0.06
 -10   0  -1    0.62    0.05
  11  -1  -1    8.65    0.23
 -11  -1   1    8.73    0.25
 -11  -1   1    8.76    0.23
  11  -1  -1    9.21    0.25
  11   1  -1    9.05    0.25
 -11   1   1    8.84    0.25
  11   1  -1    8.81    0.24
 -11   1   1    9.00    0.23
  10  -1  -1    0.78    0.07
  10  -1  -1    0.85    0.07
 -10  -1   1    0.77    0.08
 -10  -1   1    0.91    0.07
 -10   1   1    0.85    0.07
 -10   1   1    0.80    0.07
  10   1  -1    0.91    0.07
  10   1  -1    0.87    0.04
   9  -1  -1    4.16    0.18
  -9  -1   1    4.08    0.18
   9  -1  -1    4.05    0.17
  -9   1   1    4.10    0.17
   9   1  -1    4.19    0.13
  -9   1   1    4.23    0.20
   9   1  -1    4.16    0.16
   8  -1  -1   99.18    2.19
  -8  -1   1   97.68    2.14
   8  -1  -1   99.41    2.12
  -8  -1   1   98.34    2.20
  -8  -1   1   98.80    2.18
  -8  -1   1   97.07    2.18
  -8   1   1   99.90    2.19
  -8   1   1   96.48    2.19
   8   1  -1   99.23    2.14
   8   1  -1   97.45    2.17
  -7  -1   1    6.69    0.21
   7  -1  -1    6.03    0.47
  -7  -1   1    7.05    0.21
   7  -1  -1    6.55    0.18
  -7  -1   1    6.32    0.20
  -7  -1   1    6.30    0.20
  -7  -1   1    7.01    0.22
   7  -1  -1    6.43    0.21
  -7   1   1    6.43    0.23
  -7   1   1    6.46    0.17
   7   1  -1    6.60    0.18
   7   1  -1    6.28    0.44
  -7   1   1    6.72    0.21
  -7   1   1    6.76    0.21
   6  -1  -1   68.10   12.91
   6  -1  -1   73.11    1.60
   6  -1  -1   71.34    1.63
  -6  -1   1   73.27    1.62
  -6  -1   1   74.04    1.61
   6  -1  -1   73.67    1.95
  -6  -1   1   74.12    1.64
  -6   1   1   75.18    1.64
  -6   1   1   73.94    1.60
   6   1  -1   74.94    1.90
  -6   1   1   74.35    1.88
  -6   1   1   75.13    1.67
   5  -1  -1   26.56    6.17
  -5  -1   1   27.63    0.65
  -5  -1   1   30.07    5.43
   5  -1  -1   28.26    0.87
  -5   1   1   27.87    0.89
   5   1  -1   30.35    0.86
  -5   1   1   32.01    5.35
  -5   1   1   27.48    0.86
   5   1  -1   31.61    5.95
  -4  -1   1   28.99    4.06
   4  -1  -1   31.80    0.86
   4  -1  -1   29.54    4.80
   4  -1  -1   28.85    0.69
   4   1  -1   32.00    4.24
  -4   1   1   36.68    4.53
  -4   1   1   31.84    0.88
  -4   1   1   30.10    0.83
  -4   1   1   29.24    0.72
   4   1  -1   30.16    0.83
  -3  -1   1  331.82    7.42
   3  -1  -1  318.51   13.96
  -3   1   1  371.71   13.52
  -3   1   1  342.52    7.43
  -3   1   1  324.35    7.37
   3   1  -1  351.54   12.60
  -2  -1   1  293.81    8.99
  -2  -1   1  261.74    5.95
   2  -1  -1  242.25   10.48
   2  -1  -1  267.34    5.96
   2   1  -1  297.88    9.12
  -2   1   1  267.99    5.98
  -2   1   1  285.81   10.55
  -1  -1  -1  557.50   17.52
   1   1   1  602.08   17.30
   2  -1   1   35.36    0.89
   2  -1   1   37.70    3.64
  -2  -1  -1   34.41    0.90
  -2  -1  -1   30.36    3.71
  -2  -1  -1   33.46    0.91
   2  -1   1   35.49    0.79
  -2   1  -1   36.70    0.93
  -2   1  -1   31.83    0.87
   2   1   1   32.70    0.76
   2   1   1   34.54    0.87
   2   1   1   37.08    3.65
  -2   1  -1   37.48    3.57
   2   1   1   34.97    0.85
  -3  -1  -1   92.43    7.70
   3  -1   1   91.67    2.09
   3  -1   1   95.47    2.26
   3  -1   1   99.53    7.44
  -3  -1  -1   92.66    2.21
  -3   1  -1   92.80    2.34
   3   1   1  107.31    7.40
   3   1   1   97.14    2.17
   3   1   1   95.62    2.24
   3   1   1   94.34    2.07
  -3   1  -1  104.88    7.47
  -4  -1  -1  420.42   20.73
  -4  -1  -1  419.15    9.55
   4  -1   1  430.69    9.68
   4  -1   1  454.46   20.63
  -4   1  -1  438.38    9.68
   4   1   1  473.10   20.00
   4   1   1  434.34    9.65
  -4   1  -1  462.49   20.40
   5  -1   1    9.52    0.26
   5  -1   1    9.95    0.25
  -5  -1  -1    9.66    0.27
  -5  -1  -1    8.11    7.37
   5  -1   1   10.17    0.49
   5  -1   1    9.54    0.27
  -5  -1  -1    9.77    0.24
   5   1   1   10.66    0.47
  -5   1  -1   10.09    0.30
  -5   1  -1    9.94    0.48
   6  -1   1    0.57    0.22
  -6  -1  -1    0.69    0.07
  -6  -1  -1    0.90    0.06
   6  -1   1    0.65    0.06
   6  -1   1    0.78    0.06
   6  -1   1    0.69    0.06
  -6  -1  -1    0.77    0.07
   6   1   1    0.74    0.06
   6   1   1    0.78    0.21
  -6   1  -1    0.66    0.06
   6   1   1    0.74    0.05
  -6   1  -1    0.88    0.05
  -6   1  -1    0.81    0.28
  -6   1  -1    0.75    0.09
  -7  -1  -1    2.86    0.12
   7  -1   1    2.74    0.13
   7  -1   1    2.69    0.13
   7  -1   1    2.62    0.12
   7  -1   1    2.64    0.11
  -7  -1  -1    2.65    0.13
  -7   1  -1    2.46    0.12
  -7   1  -1    2.65    0.10
   7   1   1    2.94    0.12
   7   1   1    2.48    0.12
   7   1   1    2.61    0.09
  -8  -1  -1    2.19    0.12
   8  -1   1    2.30    0.12
   8  -1   1    2.31    0.11
   8  -1   1    2.20    0.11
  -8  -1  -1    2.24    0.11
   8   1   1    2.28    0.08
  -8   1  -1    2.19    0.12
   8   1   1    2.40    0.11
  -8   1  -1    2.37    0.12
   8   1   1    2.38    0.12
   9  -1   1    5.47    0.18
  -9  -1  -1    5.28    0.18
  -9  -1  -1    5.53    0.20
   9  -1   1    5.89    0.20
   9  -1   1    5.28    0.17
   9   1   1    5.19    0.21
  -9   1  -1    5.65    0.19
  -9   1  -1    5.74    0.19
   9   1   1    5.65    0.19
  10  -1   1    5.43    0.17
 -10  -1  -1    5.19    0.17
 -10  -1  -1    4.95    0.15
  10   1   1    5.09    0.17
 -10   1  -1    4.97    0.16
 -10   1  -1    4.94    0.16
 -11  -2   1   13.44    0.34
  11  -2  -1   13.48    0.34
  11  -2  -1   12.66    0.34
  11   2  -1   12.92    0.32
  11   2  -1   13.51    0.33
 -11   2   1   13.35    0.34
 -10  -2   1    2.63    0.11
  10  -2  -1    2.65    0.13
 -10  -2   1    2.72    0.13
  10  -2  -1    2.98    0.15
 -10   2   1    2.85    0.13
  10   2  -1    2.93    0.09
  10   2  -1    3.01    0.12
 -10   2   1    3.06    0.13
  -9  -2   1   16.21    0.45
  -9  -2   1   16.34    0.40
  -9  -2   1   15.62    0.42
  -9  -2   1   15.45    0.39
   9  -2  -1   15.91    0.44
   9  -2  -1   15.68    0.43
   9   2  -1   16.39    0.42
  -9   2   1   15.47    0.40
   9   2  -1   16.42    0.39
  -9   2   1   15.60    0.42
  -9   2   1   15.94    0.43
  -8  -2   1   53.93    1.23
  -8  -2   1   50.06    1.19
   8  -2  -1   51.07    1.21
  -8  -2   1   52.02    1.19
   8  -2  -1   52.19    1.22
  -8  -2   1   52.13    1.17
  -8  -2   1   50.91    1.17
   8   2  -1   54.27    1.16
  -8   2   1   53.69    1.21
  -8   2   1   52.24    1.15
  -8   2   1   51.53    1.20
   7  -2  -1   22.21    0.57
  -7  -2   1   22.77    0.53
   7  -2  -1   22.24    0.57
  -7  -2   1   22.85    0.56
  -7  -2   1   22.98    0.58
  -7  -2   1   23.16    0.55
  -7  -2   1   22.28    0.54
  -7   2   1   23.43    0.57
  -7   2   1   22.35    0.56
  -7   2   1   23.00    0.53
   7   2  -1   22.27    0.53
  -7   2   1   22.65    0.63
   6  -2  -1   16.61    0.42
   6  -2  -1   16.34    0.39
  -6  -2   1   18.00    0.43
  -6  -2   1   17.54    0.45
   6  -2  -1   16.36    0.73
  -6  -2   1   18.25    0.44
   6  -2  -1   17.17    0.43
   6  -2  -1   16.65    0.49
   6  -2  -1   15.96    0.45
  -6  -2   1   16.73    0.41
  -6  -2   1   17.25    0.41
  -6   2   1   17.01    0.76
  -6   2   1   17.04    0.41
   6   2  -1   16.92    0.66
  -6   2   1   17.47    0.49
   5  -2  -1  169.19    3.79
  -5  -2   1  178.92    3.77
   5  -2  -1  151.70   14.29
   5  -2  -1  176.99    3.79
   5  -2  -1  176.77    4.13
  -5   2   1  182.20    3.86
  -5   2   1  198.00   13.51
   5   2  -1  166.59    4.11
  -5   2   1  170.48    4.15
   5   2  -1  185.83   12.54
   4  -2  -1  636.03   27.15
  -4  -2   1  672.92   24.28
  -4   2   1  723.33   15.61
   4   2  -1  770.93   24.39
  -4   2   1  776.98   26.04
   3  -2  -1   92.63    2.02
   3  -2  -1   94.45    2.20
   3  -2  -1   82.27    7.34
  -3  -2   1   84.81    7.45
  -3   2   1   92.59    2.06
   3   2  -1   95.20    2.18
  -3   2   1   93.50    2.28
   3   2  -1   97.99    8.40
  -3   2   1   94.16    2.17
  -3   2   1  101.86    7.18
   2  -2  -1  560.37   12.36
  -2  -2   1  519.64   15.99
  -2   2   1  582.33   19.22
   2   2  -1  618.40   15.74
   1  -2  -1   57.83    1.41
  -1  -2   1   61.15    1.29
   1  -2  -1   56.83    1.45
  -1   2   1   58.58    1.47
  -1   2   1   54.27    4.61
  -1   2   1   59.49    1.42
   1   2  -1   59.90    1.40
   1   2  -1   58.65    1.43
  -1   2   1   59.16    1.31
   1   2  -1   58.49    1.39
   1   2  -1   63.33    2.46
   0  -2  -1   60.44    1.48
   0  -2   1   61.27    1.45
   0  -2   1   59.36    1.32
   0   2   1   60.00    1.48
   0   2  -1   59.57    1.45
   0   2  -1   57.74    1.45
   0   2   1   62.15    1.33
   0   2   1   59.05    1.46
   0   2  -1   66.01    2.86
   0   2  -1   61.86    1.46
   0   2   1   55.64    4.46
   1  -2   1   78.62    4.88
   1  -2   1   81.29    1.83
   1  -2   1   82.39    1.96
  -1  -2  -1   77.22    5.86
  -1  -2  -1   85.05    1.97
   1  -2   1   80.94    1.80
  -1   2  -1   83.37    1.94
  -1   2  -1   84.06    2.00
   1   2   1   84.30    1.82
  -1   2  -1   96.13    5.45
  -1   2  -1   85.18    1.99
   1   2   1   82.48    1.96
   1   2   1   85.14    5.69
   2  -2   1   15.26    0.36
  -2  -2  -1   15.10    0.48
   2  -2   1   15.25    0.51
   2  -2   1   14.57    2.75
  -2  -2  -1   15.03    3.14
  -2   2  -1   16.99    2.61
  -2   2  -1   14.62    0.55
   2   2   1   15.70    0.49
   2   2   1   14.71    0.35
   2   2   1   15.75    2.81
   2   2   1   15.48    0.47
   3  -2   1  265.55    5.94
  -3  -2  -1  235.40   14.03
  -3  -2  -1  258.57    5.80
   3  -2   1  244.85   13.51
   3   2   1  298.34   15.98
   3   2   1  265.36    5.78
  -3   2  -1  285.67   13.30
   3   2   1  266.23    5.89
  -3   2  -1  271.67    5.99
   4  -2   1  100.67    2.76
   4  -2   1  109.61    2.39
  -4  -2  -1  100.35   10.96
   4   2   1  114.66    2.67
   4   2   1  126.63   10.55
  -4   2  -1  108.36    2.72
  -5  -2  -1   23.50    0.52
   5  -2   1   22.59    0.57
   5  -2   1   22.88    0.54
   5  -2   1   22.98    0.54
   5  -2   1   22.82    0.54
   5  -2   1   22.51    0.88
   5   2   1   23.01    0.80
  -5   2  -1   23.42    0.61
   5   2   1   22.07    0.52
  -5   2  -1   23.27    0.89
  -5   2  -1   21.88    0.53
  -6  -2  -1   11.02    0.31
   6  -2   1   11.33    0.30
   6  -2   1   11.40    0.33
   6  -2   1   11.26    0.30
   6  -2   1   11.42    0.30
  -6  -2  -1   11.10    0.28
   6  -2   1   10.95    0.32
   6  -2   1   11.30    0.32
  -6  -2  -1   10.96    0.29
  -6  -2  -1   11.17    0.30
  -6  -2  -1   11.09    0.32
  -6   2  -1   11.56    0.77
   6   2   1   10.85    0.28
  -6   2  -1   11.03    0.31
   6   2   1   12.14    0.31
  -6   2  -1   11.25    0.37
  -6   2  -1   11.27    0.29
  -7  -2  -1   36.12    0.83
  -7  -2  -1   37.07    0.86
  -7  -2  -1   37.80    0.89
   7  -2   1   38.53    0.90
   7  -2   1   36.39    0.88
  -7  -2  -1   36.14    0.86
   7  -2   1   36.78    0.86
   7  -2   1   36.73    0.89
  -7   2  -1   36.70    0.87
  -7   2  -1   37.38    0.84
   7   2   1   37.40    0.83
   7   2   1   36.45    0.87
  -7   2  -1   37.66    0.96
  -8  -2  -1   13.48    0.37
  -8  -2  -1   13.26    0.44
   8  -2   1   14.73    0.45
   8  -2   1   13.77    0.38
   8  -2   1   13.83    0.38
   8   2   1   13.78    0.35
   8   2   1   15.12    0.44
  -8   2  -1   13.90    0.34
  -8   2  -1   13.80    0.38
   8   2   1   13.61    0.37
  -8   2  -1   14.93    0.45
   9  -2   1    1.96    0.11
   9  -2   1    1.81    0.09
  -9  -2  -1    1.80    0.11
  -9   2  -1    1.97    0.10
   9   2   1    1.95    0.10
  -9   2  -1    1.93    0.10
  10  -2   1    0.15    0.04
 -10   2  -1    0.21    0.04
  10   2   1    0.18    0.04
  11  -3  -1    4.80    0.14
 -11  -3   1    4.83    0.17
  11   3  -1    4.60    0.14
 -11   3   1    4.63    0.15
 -10  -3   1    2.68    0.13
  10  -3  -1    2.40    0.10
 -10   3   1    2.31    0.11
  10   3  -1    2.52    0.11
 -10   3   1    2.47    0.12
   9  -3  -1   13.65    0.38
  -9  -3   1   13.98    0.34
  -9  -3   1   13.57    0.39
  -9  -3   1   13.85    0.35
   9  -3  -1   13.57    0.39
  -9  -3   1   13.18    0.36
   9   3  -1   13.90    0.34
   9   3  -1   13.47    0.36
  -9   3   1   13.50    0.38
   8  -3  -1    4.15    0.17
  -8  -3   1    4.41    0.14
  -8  -3   1    4.16    0.15
   8  -3  -1    4.11    0.18
  -8  -3   1    4.42    0.18
  -8  -3   1    4.21    0.16
  -8   3   1    4.34    0.14
  -8   3   1    4.15    0.17
  -8   3   1    3.80    0.26
   8   3  -1    4.17    0.14
   7  -3  -1   22.73    0.58
   7  -3  -1   22.42    0.56
  -7  -3   1   22.71    0.58
   7  -3  -1   21.77    0.58
  -7  -3   1   22.38    0.54
  -7  -3   1   22.47    0.53
   7  -3  -1   21.98    0.57
  -7  -3   1   22.28    0.54
  -7  -3   1   22.87    0.55
  -7   3   1   22.99    0.53
  -7   3   1   22.26    0.65
  -7   3   1   21.90    0.56
  -6  -3   1    6.05    0.17
   6  -3  -1    5.70    0.20
   6  -3  -1    5.42    0.51
   6  -3  -1    5.58    0.20
  -6  -3   1    5.76    0.18
  -6  -3   1    5.83    0.18
  -6  -3   1    5.68    0.17
   6  -3  -1    5.94    0.19
  -6  -3   1    5.90    0.20
   6  -3  -1    5.63    0.18
  -6   3   1    5.53    0.17
   6   3  -1    5.36    0.18
  -6   3   1    5.56    0.25
  -6   3   1    5.77    0.58
   6   3  -1    5.54    0.41
   6   3  -1    5.90    0.22
  -5  -3   1   21.40    0.52
  -5  -3   1   22.08    0.52
  -5  -3   1   21.79    0.55
   5  -3  -1   21.46    0.55
  -5  -3   1   22.48    0.51
   5  -3  -1   22.02    0.86
   5  -3  -1   21.47    0.53
   5  -3  -1   22.04    0.54
   5  -3  -1   21.49    0.55
  -5  -3   1   21.29    0.52
  -5   3   1   21.83    0.91
  -5   3   1   22.66    0.61
   5   3  -1   22.63    0.78
  -4  -3   1  209.88   12.91
   4  -3  -1  232.62    4.96
   4  -3  -1  229.43    4.96
  -4  -3   1  224.90    4.93
   4  -3  -1  225.65    5.29
  -4   3   1  227.52    5.41
   4   3  -1  245.91   12.28
  -4   3   1  238.26    5.04
   4   3  -1  239.06    5.24
  -3  -3   1  465.00   18.02
  -3   3   1  515.16   11.64
   3   3  -1  517.40   11.48
  -3   3   1  559.28   26.16
   3   3  -1  578.02   17.54
   3   3  -1  526.16   11.34
   2  -3  -1   39.78    0.86
   2  -3  -1   37.99    1.07
  -2   3   1   37.89    0.91
   2   3  -1   37.36    1.01
   2   3  -1   37.88    1.06
  -2   3   1   36.67    1.14
   2   3  -1   38.22    0.86
  -2   3   1   38.44    4.78
   2   3  -1   36.34    0.99
   2   3  -1   42.63    3.06
   1  -3  -1   95.08    2.20
  -1   3   1   93.65    2.02
  -1   3   1   92.28    2.27
   1   3  -1   98.18    4.10
  -1   3   1   82.10    6.75
   1   3  -1   95.13    2.20
   1   3  -1   89.03    2.22
  -1   3   1   86.72    6.96
   1   3  -1   85.70    4.24
   0  -3   1   96.80    2.30
   0  -3  -1   94.48    2.32
   0  -3   1   97.97    2.08
   0   3  -1   98.67    2.33
   0   3  -1  104.38    4.62
   0   3   1   98.89    2.35
   0   3  -1   91.94    2.31
   0   3   1   98.95    2.12
   0   3  -1   88.44    4.82
   0   3   1   88.16    6.69
  -1  -3  -1   23.98    4.08
  -1  -3  -1   28.23    0.90
   1  -3   1   27.13    0.62
   1  -3   1   27.56    0.83
  -1   3  -1   26.55    0.86
   1   3   1   28.31    0.83
   1   3   1   26.65    0.83
   1   3   1   27.62    0.65
   1   3   1   27.82    3.90
  -1   3  -1   30.48    2.98
  -2  -3  -1   51.29    1.31
  -2  -3  -1   50.39    1.11
  -2  -3  -1   44.06    6.06
   2  -3   1   50.77    1.12
   2  -3   1   43.47    5.35
   2  -3   1   50.34    1.38
   2  -3   1   52.06    1.12
  -2   3  -1   50.22    1.43
   2   3   1   51.64    1.31
   2   3   1   52.35    1.34
   2   3   1   54.02    5.62
   2   3   1   52.48    1.12
  -2   3  -1   53.77    4.89
   2   3   1   48.71    1.11
   3  -3   1  153.61    3.44
   3  -3   1  157.46    3.78
  -3  -3  -1  158.29    3.42
   3  -3   1  155.13    3.43
  -3  -3  -1  156.60    3.57
   3   3   1  179.76   11.61
  -3   3  -1  150.73    3.82
   3   3   1  162.87    3.58
   3   3   1  160.20    3.70
   4  -3   1   87.68    1.94
  -4  -3  -1   86.59    1.93
   4  -3   1   86.18    2.34
   4  -3   1   84.08    1.96
   4  -3   1   84.06    1.93
   4  -3   1   88.17    1.94
  -4  -3  -1   89.89    1.91
   4  -3   1   95.12    1.97
  -4   3  -1   91.28    2.02
  -4   3  -1   87.86    2.40
   4   3   1   87.94    2.23
  -5  -3  -1   70.25    1.52
   5  -3   1   66.71    2.02
   5  -3   1   70.93    1.58
   5  -3   1   67.77    1.52
   5  -3   1   69.38    1.55
  -5  -3  -1   69.85    1.54
   5  -3   1   69.49    1.53
  -5  -3  -1   68.80    1.50
  -5  -3  -1   67.99    1.51
   5  -3   1   69.72    1.53
   5  -3   1   67.41    1.53
   5  -3   1   67.26    1.55
  -5  -3  -1   67.64    1.51
  -5   3  -1   67.01    1.51
   5   3   1   67.65    1.50
   5   3   1   68.90    1.88
  -5   3  -1   68.43    1.63
  -5   3  -1   66.02    2.06
   6  -3   1   37.66    0.88
   6  -3   1   38.08    0.92
   6  -3   1   37.83    0.89
   6  -3   1   37.92    0.90
  -6  -3  -1   40.72    0.90
  -6  -3  -1   38.65    0.86
  -6  -3  -1   38.49    0.88
   6  -3   1   37.78    0.89
  -6  -3  -1   38.42    0.90
   6  -3   1   36.88    0.88
  -6  -3  -1   37.24    0.86
  -6   3  -1   37.16    0.99
   6   3   1   37.69    0.86
  -6   3  -1   38.20    0.87
   6   3   1   37.29    0.90
  -7  -3  -1   16.46    0.42
   7  -3   1   15.96    0.45
   7  -3   1   15.97    0.44
   7  -3   1   16.21    0.42
   7  -3   1   16.29    0.42
   7  -3   1   16.38    0.45
  -7  -3  -1   16.79    0.45
  -7  -3  -1   16.58    0.40
   7  -3   1   15.86    0.42
  -7  -3  -1   16.43    0.40
   7   3   1   16.21    0.42
  -7   3  -1   16.38    0.40
   7   3   1   16.18    0.39
  -7   3  -1   16.45    0.54
  -8  -3  -1   17.03    0.43
   8  -3   1   17.15    0.47
  -8  -3  -1   16.71    0.46
   8  -3   1   16.74    0.44
   8  -3   1   17.05    0.45
  -8   3  -1   17.27    0.45
   8   3   1   17.89    0.41
   8   3   1   17.88    0.44
  -8   3  -1   17.22    0.41
   9  -3   1   11.76    0.33
  -9  -3  -1   11.15    0.32
   9   3   1   11.62    0.31
   9   3   1   11.36    0.27
  -9   3  -1   11.21    0.28
  -9   3  -1   11.51    0.32
 -10  -3  -1    8.94    0.24
  10  -3   1    9.18    0.25
 -10   3  -1    8.92    0.24
  10   3   1    9.14    0.24
  10  -4  -1    0.49    0.04
 -10  -4   1    0.53    0.06
  10  -4  -1    0.50    0.05
 -10   4   1    0.55    0.05
  10   4  -1    0.49    0.05
 -10   4   1    0.47    0.04
  10   4  -1    0.60    0.04
  -9  -4   1    7.06    0.21
   9  -4  -1    7.34    0.24
   9  -4  -1    7.12    0.22
  -9  -4   1    6.99    0.23
  -9  -4   1    6.99    0.20
  -9  -4   1    7.01    0.20
  -9   4   1    7.13    0.22
  -8  -4   1    5.21    0.17
   8  -4  -1    5.52    0.19
  -8  -4   1    5.47    0.18
  -8  -4   1    5.91    0.21
   8  -4  -1    5.59    0.21
  -8  -4   1    5.23    0.17
   8  -4  -1    5.24    0.20
  -8   4   1    5.34    0.16
  -8   4   1    5.07    0.19
   8   4  -1    5.30    0.16
  -8   4   1    5.29    0.19
  -8   4   1    5.03    0.48
  -7  -4   1   29.48    0.70
   7  -4  -1   28.45    0.70
   7  -4  -1   29.88    0.74
   7  -4  -1   28.52    0.72
  -7  -4   1   30.33    0.69
  -7  -4   1   29.96    0.70
   7  -4  -1   28.75    0.72
  -7  -4   1   29.74    0.74
  -7  -4   1   30.05    0.69
   7  -4  -1   29.02    0.74
   7   4  -1   28.92    0.68
  -7   4   1   28.97    0.84
  -7   4   1   29.91    0.72
  -7   4   1   30.09    0.69
   6  -4  -1  113.37    2.42
  -6  -4   1  111.74    2.41
   6  -4  -1  106.37    2.42
   6  -4  -1  102.31    2.48
  -6  -4   1  112.42    2.40
   6  -4  -1  108.96    2.43
   6  -4  -1  110.69    2.45
   6  -4  -1  114.16    2.56
  -6  -4   1  114.77    2.41
  -6  -4   1  102.32    2.57
   6   4  -1  107.03    2.39
  -6   4   1  110.63    2.56
  -6   4   1  113.63    2.44
   5  -4  -1    4.70    0.16
  -5  -4   1    4.65    0.18
  -5  -4   1    4.94    0.16
   5  -4  -1    5.12    0.49
  -5  -4   1    4.73    0.16
   5  -4  -1    4.83    0.18
   5  -4  -1    4.73    0.18
   5  -4  -1    4.97    0.18
   5  -4  -1    4.50    0.17
  -5  -4   1    4.81    0.15
  -5  -4   1    4.48    0.15
   5  -4  -1    4.73    0.18
  -5   4   1    4.69    0.24
   5   4  -1    4.56    0.37
  -5   4   1    4.70    0.69
  -4  -4   1    2.47    0.10
   4  -4  -1    1.99    0.30
   4  -4  -1    2.10    0.12
   4  -4  -1    2.03    0.10
   4  -4  -1    2.65    0.15
   4  -4  -1    2.50    0.19
   4  -4  -1    2.02    0.11
  -4   4   1    2.04    0.33
  -4   4   1    1.97    0.14
   4   4  -1    1.71    0.23
   3  -4  -1  275.65    6.37
   3  -4  -1  280.86    5.98
  -3  -4   1  278.05    5.95
  -3   4   1  279.67    6.07
   3   4  -1  284.40   11.57
   3   4  -1  257.85    6.13
   3   4  -1  290.04    6.20
  -3   4   1  272.31    6.52
   3   4  -1  282.53    6.32
   2  -4  -1    1.11    0.20
  -2  -4   1    0.98    0.05
   2  -4  -1    0.90    0.07
   2   4  -1    1.43    1.06
   2   4  -1    1.56    0.20
  -2   4   1    0.87    0.09
   2   4  -1    1.10    0.07
   2   4  -1    0.99    0.17
  -2   4   1    1.21    2.35
  -2   4   1    0.73    0.19
   1  -4  -1    0.72    0.04
  -1  -4   1    0.64    0.04
   1  -4  -1    0.58    0.06
  -1  -4   1    0.65    0.05
  -1   4   1    0.78    0.18
   1   4  -1    0.93    0.87
  -1   4   1    1.23    2.26
  -1   4   1    0.72    0.08
   1   4  -1    0.79    0.94
   1   4  -1    0.83    0.17
   0  -4  -1   38.26    0.87
   0   4  -1   38.41    0.91
   0   4  -1   37.82    1.19
   0   4   1   37.94    0.91
   0   4   1   34.55    5.31
   0   4  -1   32.18    3.30
   0   4  -1   44.87    3.98
   0   4   1   38.76    1.20
   1  -4   1  199.78    4.63
   1  -4   1  200.46    4.27
   1  -4   1  201.04    4.28
  -1  -4  -1  199.82    4.26
  -1   4  -1  197.63    4.72
   1   4   1  205.91    4.62
   1   4   1  200.08    4.64
   1   4   1  202.25    4.27
   1   4   1  196.93   11.70
  -1   4  -1  171.77    9.84
   1   4   1  205.35    4.31
  -2  -4  -1   66.64    1.44
   2  -4   1   65.11    1.46
   2  -4   1   64.14    1.82
   2  -4   1   65.57    1.47
   2   4   1   68.70    7.61
   2   4   1   65.75    1.47
   2   4   1   65.93    1.77
   2   4   1   65.12    1.45
   2   4   1   66.83    1.75
  -2   4  -1   65.10    1.91
   3  -4   1   14.59    0.40
   3  -4   1   14.84    0.70
  -3  -4  -1   14.48    0.38
  -3  -4  -1   14.54    0.38
   3  -4   1   16.02    0.39
  -3  -4  -1   16.64    0.40
   3  -4   1   16.47    0.40
  -3  -4  -1   15.08    0.37
   3  -4   1   14.12    0.42
   3   4   1   14.26    0.62
   3   4   1   15.57    0.58
  -3   4  -1   15.02    0.46
  -3   4  -1   15.88    0.78
   4  -4   1  191.93    4.22
   4  -4   1  188.81    4.22
  -4  -4  -1  190.90    4.19
  -4  -4  -1  221.91    4.34
  -4  -4  -1  193.90    4.18
   4  -4   1  195.22    4.21
   4  -4   1  186.04    4.75
   4  -4   1  197.28    4.20
   4  -4   1  189.09    4.18
  -4  -4  -1  192.55    4.17
   4  -4   1  194.46    4.20
  -4  -4  -1  190.62    4.18
  -4  -4  -1  193.31    4.16
  -4   4  -1  192.75    4.31
   4   4   1  186.31    4.17
   4   4   1  190.57    4.59
   5  -4   1   58.53    1.34
  -5  -4  -1   59.08    1.32
   5  -4   1   58.81    1.37
  -5  -4  -1   57.98    1.31
   5  -4   1   58.43    1.34
   5  -4   1   58.11    1.34
   5  -4   1   60.28    1.35
  -5  -4  -1   60.30    1.30
  -5  -4  -1   60.42    1.34
  -5   4  -1   57.95    1.31
   5   4   1   57.31    1.30
  -5   4  -1   57.83    1.45
  -6  -4  -1   98.41    2.13
  -6  -4  -1   96.91    2.13
  -6  -4  -1  100.92    2.15
   6  -4   1   96.64    2.17
   6  -4   1   96.25    2.19
   6  -4   1   96.71    2.16
   6  -4   1   98.40    2.18
   6  -4   1   95.24    2.17
   6  -4   1   98.06    2.20
  -6  -4  -1   97.82    2.17
   6  -4   1   99.50    2.15
  -6  -4  -1   97.48    2.14
  -6   4  -1   97.49    2.30
  -6   4  -1   96.34    2.13
   6   4   1   97.37    2.12
   6   4   1   95.03    2.15
  -7  -4  -1    5.37    0.17
   7  -4   1    5.40    0.20
   7  -4   1    5.90    0.24
   7  -4   1    5.19    0.19
  -7  -4  -1    5.49    0.17
  -7  -4  -1    5.46    0.17
   7  -4   1    5.34    0.18
   7  -4   1    5.48    0.19
  -7  -4  -1    5.69    0.21
   7  -4   1    5.40    0.19
  -7   4  -1    5.51    0.21
  -7   4  -1    5.46    0.18
   7   4   1    5.27    0.16
  -7   4  -1    4.83    0.29
   7   4   1    5.30    0.18
  -8  -4  -1    2.35    0.10
   8  -4   1    2.32    0.12
   8  -4   1    2.28    0.11
  -8  -4  -1    2.31    0.09
  -8  -4  -1    2.35    0.12
  -8  -4  -1    2.27    0.09
   8  -4   1    2.03    0.10
   8   4   1    2.50    0.10
  -8   4  -1    2.43    0.09
   8   4   1    2.28    0.08
  -8   4  -1    2.30    0.11
   9  -4   1    2.08    0.10
  -9  -4  -1    1.86    0.09
  -9   4  -1    1.92    0.09
   9   4   1    1.98    0.09
  -9   4  -1    1.99    0.11
   9   4   1    1.93    0.06
 -10  -5   1    0.13    0.03
  10  -5  -1    0.15    0.03
  10   5  -1    0.08    0.01
 -10   5   1    0.10    0.02
  10   5  -1    0.08    0.02
  -9  -5   1    5.03    0.15
  -9  -5   1    4.65    0.14
  -9  -5   1    4.85    0.17
   9  -5  -1    5.00    0.17
  -9  -5   1    4.82    0.14
   9  -5  -1    4.87    0.16
  -9   5   1    4.83    0.16
  -9   5   1    5.16    0.16
   8  -5  -1    1.20    0.09
  -8  -5   1    1.35    0.09
   8  -5  -1    1.20    0.08
  -8  -5   1    1.26    0.07
  -8  -5   1    1.29    0.07
  -8  -5   1    1.15    0.07
  -8   5   1    1.31    0.08
   8   5  -1    1.28    0.07
  -8   5   1    1.19    0.09
  -8   5   1    1.22    0.07
  -7  -5   1    3.81    0.16
  -7  -5   1    4.11    0.16
   7  -5  -1    3.74    0.15
   7  -5  -1    3.74    0.17
   7  -5  -1    3.82    0.16
  -7  -5   1    3.97    0.14
  -7  -5   1    4.33    0.16
  -7  -5   1    4.27    0.16
   7  -5  -1    4.22    0.22
   7   5  -1    3.91    0.14
   7   5  -1    3.72    0.13
  -7   5   1    4.12    0.16
  -7   5   1    3.32    0.27
   6  -5  -1   59.40    1.35
  -6  -5   1   59.32    1.31
  -6  -5   1   58.38    1.35
   6  -5  -1   58.43    1.36
  -6  -5   1   58.47    1.30
   6  -5  -1   57.96    1.34
  -6  -5   1   59.40    1.31
  -6  -5   1   57.29    1.32
   6  -5  -1   58.52    1.33
   6  -5  -1   59.27    1.36
   6  -5  -1   58.63    1.36
  -6   5   1   56.89    1.49
  -6   5   1   57.70    1.32
  -6   5   1   58.61    1.31
   6   5  -1   57.01    1.30
  -5  -5   1   12.09    0.34
  -5  -5   1   11.81    0.31
   5  -5  -1   11.75    0.35
   5  -5  -1   11.72    0.33
  -5  -5   1   11.63    0.30
   5  -5  -1   11.33    0.34
   5  -5  -1   11.63    0.34
   5  -5  -1   11.71    0.35
  -5  -5   1   11.33    0.31
   5  -5  -1   12.04    0.40
  -5  -5   1   11.76    0.34
  -5  -5   1   11.59    0.32
  -5   5   1   11.18    0.43
  -5   5   1   10.92    0.31
  -4  -5   1   26.04    0.59
   4  -5  -1   24.78    0.63
  -4  -5   1   25.63    0.60
  -4  -5   1   24.37    0.58
   4  -5  -1   24.91    0.62
   4  -5  -1   24.53    0.64
   4  -5  -1   24.74    0.63
  -4  -5   1   24.37    0.62
   4  -5  -1   24.94    0.61
  -4  -5   1   25.40    0.60
  -4  -5   1   24.57    0.61
   4  -5  -1   25.67    0.64
  -4   5   1   23.90    0.59
  -4   5   1   25.32    0.74
   3  -5  -1   25.72    0.64
   3  -5  -1   25.23    0.61
  -3  -5   1   25.93    0.61
   3  -5  -1   25.19    1.03
   3  -5  -1   26.49    0.64
   3  -5  -1   25.69    0.66
   3  -5  -1   26.22    0.65
  -3  -5   1   26.67    0.63
  -3  -5   1   25.58    0.64
   3  -5  -1   27.13    0.62
   3  -5  -1   25.55    0.59
   3  -5  -1   26.07    0.65
  -3  -5   1   26.30    0.63
  -3   5   1   26.20    0.74
   3   5  -1   26.26    0.92
   3   5  -1   26.60    1.00
  -3   5   1   27.21    1.36
   2  -5  -1   44.82    1.07
   2  -5  -1   47.52    1.07
   2  -5  -1   46.87    1.08
   2  -5  -1   44.47    1.05
  -2  -5   1   45.65    1.05
   2  -5  -1   46.72    1.11
  -2  -5   1   47.15    1.06
  -2  -5   1   46.00    1.06
   2  -5  -1   51.71    1.14
   2  -5  -1   45.56    1.03
   2   5  -1   46.25    1.46
   2   5  -1   45.56    1.09
   2   5  -1   45.48    1.45
  -2   5   1   45.15    1.62
  -1  -5   1   35.16    0.79
  -1  -5   1   32.79    0.77
  -1  -5   1   30.89    0.76
  -1  -5   1   35.52    0.83
  -1  -5   1   33.09    0.74
   1  -5  -1   33.82    0.78
   1  -5  -1   34.00    0.82
   1  -5  -1   32.11    0.74
   1  -5  -1   30.83    0.76
  -1   5   1   32.93    1.25
  -1   5   1   32.33    0.85
   1   5  -1   33.63    0.83
   1   5  -1   32.09    1.17
   0  -5  -1   59.19    1.47
   0  -5   1   64.33    1.40
   0  -5  -1   63.34    1.37
   0  -5  -1   60.63    1.40
   0  -5  -1   60.92    1.38
   0  -5   1   63.36    1.41
   0  -5   1   60.56    1.40
   0  -5   1   64.47    1.40
   0  -5   1   62.30    1.36
   0   5   1   62.83    1.90
   0   5   1   61.32    1.80
   0   5   1   64.19    1.47
   0   5  -1   63.41    1.48
   0   5  -1   62.53    1.90
  -1  -5  -1    5.67    0.20
   1  -5   1    5.82    0.20
  -1  -5  -1    5.25    0.16
  -1  -5  -1    6.04    0.18
   1  -5   1    5.36    0.17
  -1  -5  -1    5.76    0.21
   1  -5   1    5.60    0.18
  -1  -5  -1    5.51    0.19
  -1  -5  -1    5.69    0.19
   1  -5   1    5.56    0.21
   1  -5   1    5.18    0.20
   1   5   1    5.47    0.18
   1   5   1    5.09    0.45
   1   5   1    5.76    0.43
  -1   5  -1    5.53    0.24
  -1   5  -1    5.26    0.49
   1   5   1    5.60    0.21
   2  -5   1   91.82    2.03
   2  -5   1   90.01    2.01
   2  -5   1   91.73    2.05
   2  -5   1   87.68    2.51
  -2  -5  -1   90.05    1.99
  -2  -5  -1   91.52    2.01
   2  -5   1   91.34    2.05
  -2  -5  -1   91.88    2.02
   2  -5   1   92.76    2.04
  -2  -5  -1   93.12    2.04
   2  -5   1   92.45    2.03
  -2  -5  -1   90.88    2.02
   2   5   1   91.37    2.01
  -2   5  -1   94.22    2.14
   2   5   1   91.14    2.01
  -2   5  -1   87.42    2.67
   2   5   1   91.98    2.45
   2   5   1   92.69    2.66
   2   5   1   92.54    2.04
   3  -5   1  109.25    3.39
   3  -5   1  116.20    2.56
  -3  -5  -1  115.48    2.56
  -3  -5  -1  116.43    2.54
   3  -5   1  115.10    2.56
   3  -5   1  114.80    2.54
   3  -5   1  112.77    2.58
   3  -5   1  116.11    2.56
  -3  -5  -1  118.74    2.53
   3  -5   1  116.33    2.58
  -3  -5  -1  115.69    2.53
  -3  -5  -1  116.84    2.54
   3  -5   1  116.62    2.57
  -3   5  -1  117.61    2.68
  -3   5  -1  108.71    3.55
   3   5   1  131.20    3.20
  -4  -5  -1   24.27    0.58
   4  -5   1   24.58    0.62
  -4  -5  -1   24.44    0.57
  -4  -5  -1   24.51    0.58
   4  -5   1   23.61    0.61
   4  -5   1   23.28    0.60
   4  -5   1   24.17    0.61
  -4  -5  -1   23.80    0.56
   4  -5   1   23.88    0.62
   4  -5   1   23.32    0.60
  -4  -5  -1   23.21    0.61
  -4  -5  -1   23.67    0.59
   4  -5   1   24.02    0.58
  -4   5  -1   23.47    0.57
  -4   5  -1   24.36    0.72
   4   5   1   23.20    0.56
   5  -5   1   94.04    2.12
   5  -5   1   96.13    2.12
   5  -5   1   95.50    2.12
   5  -5   1   94.89    2.10
   5  -5   1   94.79    2.14
   5  -5   1   94.31    2.12
  -5  -5  -1   95.79    2.09
   5  -5   1   94.61    2.14
  -5  -5  -1   93.64    2.11
  -5  -5  -1   95.16    2.08
  -5  -5  -1   95.32    2.08
  -5  -5  -1   93.87    2.09
   5   5   1   92.95    2.07
  -5   5  -1   95.92    2.27
  -5   5  -1   95.10    2.08
  -6  -5  -1    2.53    0.12
   6  -5   1    2.61    0.15
  -6  -5  -1    2.89    0.16
  -6  -5  -1    2.73    0.14
   6  -5   1    2.35    0.13
   6  -5   1    2.81    0.15
  -6  -5  -1    2.53    0.11
   6  -5   1    2.40    0.12
  -6   5  -1    2.67    0.21
  -7  -5  -1    7.21    0.20
  -7  -5  -1    7.23    0.21
   7  -5   1    7.23    0.22
   7  -5   1    7.37    0.25
   7  -5   1    7.26    0.23
  -7  -5  -1    7.02    0.23
  -7  -5  -1    7.50    0.21
   7  -5   1    7.28    0.22
   7  -5   1    7.39    0.24
  -7   5  -1    7.26    0.21
   7   5   1    7.20    0.20
  -7   5  -1    7.28    0.22
   7   5   1    7.24    0.22
  -8  -5  -1    2.03    0.08
   8  -5   1    2.07    0.10
  -8  -5  -1    1.85    0.08
  -8  -5  -1    1.99    0.10
  -8  -5  -1    1.96    0.08
  -8   5  -1    2.09    0.10
  -9  -5  -1    0.83    0.05
   9  -5   1    0.86    0.06
  -9   5  -1    0.73    0.04
  -9   5  -1    0.95    0.05
   9   5   1    0.80    0.05
  -9  -6   1    6.01    0.16
  -9  -6   1    6.03    0.16
   9   6  -1    6.08    0.17
   9   6  -1    6.21    0.15
  -9   6   1    6.33    0.17
   8  -6  -1    9.72    0.28
   8  -6  -1    9.47    0.26
  -8  -6   1    9.88    0.25
  -8  -6   1    9.85    0.26
   8  -6  -1    9.83    0.27
  -8  -6   1    9.92    0.26
  -8  -6   1    9.66    0.26
  -8   6   1    9.89    0.24
  -8   6   1    9.70    0.26
   8   6  -1   10.04    0.24
  -7  -6   1   14.28    0.36
  -7  -6   1   13.10    0.40
   7  -6  -1   14.50    0.39
  -7  -6   1   14.02    0.35
  -7  -6   1   13.93    0.35
   7  -6  -1   13.96    0.37
   7  -6  -1   13.84    0.38
  -7  -6   1   13.61    0.36
   7  -6  -1   13.51    0.38
   7   6  -1   13.64    0.34
  -7   6   1   14.14    0.35
  -6  -6   1   11.21    0.30
  -6  -6   1   10.92    0.31
   6  -6  -1   11.22    0.34
   6  -6  -1   10.92    0.33
  -6  -6   1   10.89    0.30
   6  -6  -1   11.17    0.32
  -6  -6   1   11.29    0.30
  -6  -6   1   11.37    0.30
   6  -6  -1   11.33    0.34
  -6   6   1   10.94    0.45
  -6   6   1   11.24    0.30
  -6   6   1   10.62    0.30
   6   6  -1   10.98    0.29
  -5  -6   1   48.01    1.08
  -5  -6   1   47.21    1.07
   5  -6  -1   46.99    1.12
  -5  -6   1   47.43    1.08
  -5  -6   1   46.71    1.08
  -5  -6   1   47.03    1.08
   5  -6  -1   46.82    1.12
   5  -6  -1   47.77    1.11
   5  -6  -1   47.06    1.12
   5  -6  -1   47.26    1.13
  -5   6   1   47.78    1.27
  -5   6   1   47.24    1.08
  -4  -6   1   43.35    1.00
   4  -6  -1   43.90    1.04
   4  -6  -1   43.60    1.04
  -4  -6   1   43.49    1.02
  -4  -6   1   42.43    1.00
   4  -6  -1   44.02    1.03
  -4  -6   1   43.28    0.99
  -4  -6   1   44.24    0.99
   4  -6  -1   43.64    1.05
   4  -6  -1   43.98    1.04
  -4   6   1   43.42    1.18
  -4   6   1   42.60    1.00
  -3  -6   1    9.86    0.27
  -3  -6   1   10.23    0.31
   3  -6  -1    9.96    0.27
   3  -6  -1   10.35    0.32
   3  -6  -1   10.15    0.31
  -3  -6   1   10.49    0.28
   3  -6  -1   10.32    0.29
  -3  -6   1   10.49    0.29
  -3  -6   1   10.50    0.29
   3  -6  -1   10.74    0.32
  -3   6   1   10.25    0.41
  -3   6   1    9.81    0.29
  -2  -6   1   10.17    0.26
  -2  -6   1   10.00    0.31
   2  -6  -1   11.16    0.40
   2  -6  -1    9.73    0.27
   2  -6  -1    9.70    0.25
  -2  -6   1    9.98    0.27
   2  -6  -1    9.94    0.35
  -2  -6   1    9.78    0.29
   2  -6  -1   10.43    0.31
  -2  -6   1    8.62    0.32
  -2   6   1   10.15    0.39
   1  -6  -1   70.33    1.57
  -1  -6   1   69.02    1.53
  -1  -6   1   69.17    1.55
  -1  -6   1   68.47    1.55
  -1  -6   1   67.02    1.58
  -1  -6   1   69.55    1.56
   1  -6  -1   68.58    1.58
   1  -6  -1   69.70    1.57
   1  -6  -1   68.83    1.52
  -1  -6   1   68.62    1.52
  -1  -6   1   68.29    1.55
   1  -6  -1   68.18    1.53
   1  -6  -1   70.38    1.57
   1   6  -1   67.76    2.22
   1   6  -1   72.29    1.65
  -1   6   1   67.78    1.66
   0  -6   1   29.06    0.75
   0  -6   1   29.11    0.69
   0  -6  -1   29.83    0.74
   0  -6   1   28.65    0.69
   0  -6   1   30.10    0.73
   0  -6   1   29.45    0.68
   0  -6  -1   30.62    0.69
   0  -6  -1   30.49    0.73
   0  -6   1   29.37    0.72
   0  -6  -1   29.46    0.72
   0  -6   1   30.05    0.72
   0  -6  -1   29.78    0.73
   0  -6   1   30.97    0.73
   0  -6  -1   30.12    0.70
   0   6  -1   29.95    0.81
   0   6   1   30.81    0.73
   0   6   1   29.80    1.33
   0   6   1   29.79    0.80
   1  -6   1   11.52    0.31
   1  -6   1   12.34    0.35
  -1  -6  -1   11.72    0.34
   1  -6   1   11.46    0.32
  -1  -6  -1   11.96    0.31
   1  -6   1   13.33    0.38
  -1  -6  -1   13.47    0.48
  -1  -6  -1   12.11    0.35
   1  -6   1   12.14    0.32
  -1  -6  -1   11.53    0.34
   1  -6   1   12.14    0.35
  -1  -6  -1   13.87    0.39
   1   6   1   10.45    0.85
   1   6   1   12.25    0.34
  -1   6  -1   11.77    0.43
   1   6   1   12.37    0.39
   2  -6   1    7.00    0.22
  -2  -6  -1    7.31    0.21
   2  -6   1    7.08    0.23
   2  -6   1    6.95    0.24
  -2  -6  -1    6.99    0.24
  -2  -6  -1    7.12    0.22
   2  -6   1    6.76    0.24
  -2  -6  -1    7.20    0.23
  -2  -6  -1    7.26    0.21
   2  -6   1    7.12    0.24
   2  -6   1    7.09    0.26
   2   6   1    6.74    0.22
   2   6   1    6.89    0.21
  -2   6  -1    6.78    0.32
  -3  -6  -1   11.67    0.32
   3  -6   1   11.77    0.32
   3  -6   1   11.61    0.36
  -3  -6  -1   11.52    0.31
   3  -6   1   11.78    0.34
  -3  -6  -1   11.68    0.31
  -3  -6  -1   11.56    0.32
  -3  -6  -1   11.69    0.34
   3  -6   1   11.41    0.35
   3  -6   1   12.08    0.35
  -3   6  -1   11.77    0.45
   3   6   1   11.00    0.31
  -4  -6  -1   22.64    0.56
   4  -6   1   22.23    0.58
   4  -6   1   23.38    0.57
   4  -6   1   22.68    0.59
   4  -6   1   22.64    0.61
  -4  -6  -1   22.77    0.54
  -4  -6  -1   23.28    0.55
   4  -6   1   22.52    0.60
   4  -6   1   22.85    0.59
  -4  -6  -1   22.85    0.57
  -4  -6  -1   22.41    0.55
   4   6   1   22.19    0.54
  -4   6  -1   22.21    0.55
  -4   6  -1   22.67    0.72
  -5  -6  -1    7.22    0.21
   5  -6   1    6.82    0.24
   5  -6   1    7.37    0.25
   5  -6   1    7.38    0.23
   5  -6   1    7.22    0.26
  -5  -6  -1    7.57    0.22
   5  -6   1    7.48    0.24
   5  -6   1    6.99    0.23
  -5  -6  -1    7.35    0.22
  -5  -6  -1    7.27    0.22
  -5   6  -1    6.77    0.21
  -5   6  -1    7.08    0.34
  -5   6  -1    6.99    0.21
   5   6   1    6.90    0.20
   6  -6   1    0.51    0.05
  -6  -6  -1    0.59    0.07
   6  -6   1    0.41    0.07
   6  -6   1    0.56    0.06
   6  -6   1    0.55    0.06
  -6  -6  -1    0.58    0.05
   6  -6   1    0.51    0.07
  -6  -6  -1    0.54    0.05
  -6  -6  -1    0.58    0.05
  -6  -6  -1    0.49    0.05
   6  -6   1    0.57    0.08
  -6   6  -1    0.56    0.06
   6   6   1    0.55    0.05
   6   6   1    0.54    0.06
  -7  -6  -1   11.78    0.30
   7  -6   1   12.43    0.38
   7  -6   1   11.93    0.33
  -7  -6  -1   12.07    0.33
   7  -6   1   11.39    0.30
  -7  -6  -1   11.72    0.30
   7  -6   1   11.88    0.31
  -7  -6  -1   11.92    0.30
  -7   6  -1   11.99    0.31
   7   6   1   12.36    0.30
   8  -6   1    6.48    0.19
  -8  -6  -1    6.12    0.17
  -8   6  -1    6.89    0.16
  -8   6  -1    6.45    0.18
  -8  -7   1    8.40    0.21
   8  -7  -1    8.12    0.22
  -8  -7   1    8.55    0.24
  -8  -7   1    8.22    0.21
   8  -7  -1    7.07    0.20
  -8   7   1    8.66    0.22
   8   7  -1    8.33    0.20
  -7  -7   1    2.27    0.09
  -7  -7   1    2.39    0.09
  -7  -7   1    2.28    0.09
   7  -7  -1    2.23    0.09
   7  -7  -1    2.23    0.10
   7  -7  -1    2.26    0.10
  -7  -7   1    2.25    0.09
  -7   7   1    2.24    0.11
  -7   7   1    2.37    0.09
   7   7  -1    2.29    0.08
   6  -7  -1    2.08    0.10
  -6  -7   1    1.99    0.09
   6  -7  -1    2.11    0.11
  -6  -7   1    2.04    0.09
  -6  -7   1    2.06    0.09
   6  -7  -1    2.10    0.11
   6  -7  -1    2.04    0.10
  -6  -7   1    2.03    0.09
  -6   7   1    2.11    0.11
  -6   7   1    2.09    0.09
   6   7  -1    2.19    0.08
  -5  -7   1    2.22    0.12
  -5  -7   1    2.19    0.10
   5  -7  -1    2.13    0.12
   5  -7  -1    2.28    0.12
   5  -7  -1    2.24    0.12
  -5  -7   1    2.26    0.10
   5  -7  -1    2.25    0.12
  -5  -7   1    2.11    0.10
  -5   7   1    2.26    0.10
  -5   7   1    2.22    0.13
  -4  -7   1   23.74    0.57
   4  -7  -1   23.57    0.61
  -4  -7   1   23.99    0.58
   4  -7  -1   24.22    0.63
  -4  -7   1   24.38    0.60
   4  -7  -1   24.14    0.62
   4  -7  -1   24.82    0.62
  -4  -7   1   23.86    0.59
  -4  -7   1   24.51    0.59
  -4   7   1   23.27    0.75
  -4   7   1   23.54    0.58
  -4   7   1   24.09    0.63
   3  -7  -1   79.57    1.79
   3  -7  -1   80.43    1.80
   3  -7  -1   77.92    1.76
  -3  -7   1   81.11    1.74
   3  -7  -1   79.49    1.79
  -3  -7   1   79.10    1.78
  -3  -7   1   80.21    1.77
  -3  -7   1   82.16    1.77
  -3  -7   1   77.61    1.75
   3  -7  -1   81.51    1.81
  -3   7   1   75.63    1.76
  -3   7   1   75.64    1.94
  -3   7   1   78.16    1.81
   2  -7  -1    0.00    0.03
   2  -7  -1    0.14    0.03
   2  -7  -1    0.12    0.03
  -2  -7   1    0.05    0.03
   2  -7  -1    0.04    0.04
  -2  -7   1   -0.01    0.02
  -2  -7   1    0.06    0.04
  -2  -7   1    0.00    0.03
   2  -7  -1    0.02    0.02
  -2  -7   1    0.17    0.05
   2  -7  -1   -0.02    0.04
  -2   7   1    0.03    0.04
   2   7  -1    0.04    0.05
  -2   7   1   -0.01    0.03
  -2   7   1   -0.02    0.06
  -1  -7   1   49.00    1.13
   1  -7  -1   47.90    1.09
   1  -7  -1   49.18    1.14
  -1  -7   1   47.37    1.10
  -1  -7   1   48.97    1.15
  -1  -7   1   47.91    1.09
   1  -7  -1   49.02    1.14
   1  -7  -1   50.05    1.10
   1  -7  -1   48.68    1.16
  -1  -7   1   48.03    1.13
   1  -7  -1   48.92    1.14
  -1  -7   1   49.26    1.13
  -1   7   1   48.42    1.26
  -1   7   1   48.29    1.15
   1   7  -1   49.24    1.13
   0  -7   1   13.85    0.39
   0  -7   1   13.39    0.35
   0  -7   1   13.68    0.34
   0  -7  -1   13.90    0.40
   0  -7  -1   13.69    0.38
   0  -7  -1   14.40    0.35
   0  -7  -1   13.85    0.36
   0  -7   1   13.87    0.39
   0  -7   1   14.35    0.41
   0  -7   1   13.92    0.38
   0  -7  -1   13.85    0.38
   0  -7   1   13.53    0.39
   0  -7  -1   14.29    0.39
   0   7   1   14.33    0.40
   0   7  -1   14.64    0.50
   0   7   1   13.87    0.48
   1  -7   1   82.42    1.88
   1  -7   1   82.91    1.87
   1  -7   1   83.58    1.84
  -1  -7  -1   82.85    1.86
  -1  -7  -1   83.65    1.88
  -1  -7  -1   84.48    1.86
   1  -7   1   84.64    1.88
   1  -7   1   82.26    1.82
  -1  -7  -1   81.53    1.84
   1  -7   1   82.94    1.90
   1  -7   1   83.52    1.88
  -1  -7  -1   83.53    1.83
  -1   7  -1   79.93    2.01
   1   7   1   87.92    1.87
   1   7   1   82.59    1.86
   2  -7   1   71.70    1.67
   2  -7   1   72.36    1.62
   2  -7   1   73.90    1.66
   2  -7   1   72.92    1.65
  -2  -7  -1   73.88    1.61
  -2  -7  -1   72.89    1.63
  -2  -7  -1   72.93    1.60
  -2  -7  -1   73.35    1.63
   2  -7   1   72.86    1.66
   2  -7   1   69.30    1.64
  -2  -7  -1   74.46    1.65
  -2   7  -1   71.57    1.80
   2   7   1   70.70    1.61
  -3  -7  -1   17.46    0.46
   3  -7   1   17.42    0.47
  -3  -7  -1   17.69    0.44
   3  -7   1   17.56    0.44
   3  -7   1   17.49    0.46
   3  -7   1   16.99    0.49
   3  -7   1   18.00    0.48
  -3  -7  -1   17.71    0.44
  -3  -7  -1   17.33    0.44
  -3  -7  -1   17.90    0.43
   3   7   1   17.19    0.43
  -3   7  -1   16.87    0.60
  -3   7  -1   16.49    0.44
  -4  -7  -1   20.51    0.50
  -4  -7  -1   20.83    0.50
  -4  -7  -1   20.68    0.50
   4  -7   1   20.01    0.54
   4  -7   1   20.91    0.54
   4  -7   1   20.26    0.52
  -4  -7  -1   20.39    0.50
   4  -7   1   20.50    0.51
   4  -7   1   20.53    0.54
   4   7   1   21.11    0.49
  -4   7  -1   21.17    0.51
  -5  -7  -1   12.13    0.31
  -5  -7  -1   12.24    0.31
   5  -7   1   12.43    0.35
  -5  -7  -1   12.28    0.31
   5  -7   1   11.98    0.34
   5  -7   1   12.09    0.35
   5  -7   1   11.99    0.35
  -5  -7  -1   12.10    0.31
   5  -7   1   12.03    0.35
  -5   7  -1   12.24    0.32
   5   7   1   12.13    0.30
   6  -7   1   11.89    0.31
   6  -7   1   11.25    0.29
  -6  -7  -1   12.14    0.29
   6  -7   1   11.52    0.32
  -6  -7  -1   11.40    0.29
   6  -7   1   11.94    0.32
  -6  -7  -1   11.58    0.29
  -6  -7  -1   11.71    0.29
   6   7   1   11.95    0.28
  -6   7  -1   11.78    0.34
   6   7   1   11.81    0.30
  -6   7  -1   11.93    0.30
  -7  -7  -1    0.27    0.03
  -7  -7  -1    0.23    0.03
   7  -7   1    0.25    0.04
   7  -7   1    0.27    0.03
   7  -7   1    0.28    0.04
  -7  -7  -1    0.25    0.03
  -7   7  -1    0.30    0.03
   7   7   1    0.24    0.03
   7  -8  -1    1.94    0.07
  -7  -8   1    1.88    0.06
  -7  -8   1    1.92    0.07
  -7   8   1    2.03    0.07
  -7   8   1    1.94    0.06
   7   8  -1    1.92    0.07
  -6  -8   1    0.91    0.05
   6  -8  -1    0.85    0.06
   6  -8  -1    0.93    0.06
   6  -8  -1    0.86    0.05
  -6  -8   1    0.88    0.05
  -6  -8   1    0.89    0.05
  -6  -8   1    0.91    0.05
   6  -8  -1    0.93    0.06
  -6   8   1    0.90    0.05
  -6   8   1    0.84    0.05
   6   8  -1    0.96    0.05
  -6   8   1    0.84    0.07
   5  -8  -1    3.52    0.13
  -5  -8   1    3.32    0.11
  -5  -8   1    3.44    0.12
  -5  -8   1    3.42    0.11
   5  -8  -1    3.39    0.13
   5  -8  -1    3.38    0.13
   5  -8  -1    3.40    0.13
  -5  -8   1    3.43    0.12
  -5   8   1    3.52    0.12
  -5   8   1    3.34    0.14
  -5   8   1    3.40    0.12
   4  -8  -1   32.25    0.77
  -4  -8   1   31.83    0.73
  -4  -8   1   31.95    0.74
   4  -8  -1   32.49    0.77
  -4  -8   1   32.81    0.74
  -4  -8   1   32.26    0.74
   4  -8  -1   31.84    0.76
  -4  -8   1   32.24    0.81
   4  -8  -1   32.34    0.76
  -4   8   1   32.02    0.74
  -4   8   1   31.53    0.78
   3  -8  -1    0.91    0.07
   3  -8  -1    0.88    0.08
  -3  -8   1    0.77    0.07
  -3  -8   1    0.69    0.06
   3  -8  -1    0.82    0.07
  -3  -8   1    0.80    0.06
  -3  -8   1    0.84    0.06
  -3   8   1    0.86    0.08
  -3   8   1    0.77    0.06
  -3   8   1    0.79    0.08
  -2  -8   1   26.63    0.64
  -2  -8   1   27.22    0.64
   2  -8  -1   26.99    0.67
   2  -8  -1   26.30    0.61
   2  -8  -1   26.82    0.66
  -2  -8   1   26.58    0.62
  -2  -8   1   26.98    0.66
   2  -8  -1   26.84    0.65
  -2  -8   1   26.67    0.62
   2  -8  -1   26.90    0.66
  -2   8   1   27.44    0.64
  -2   8   1   25.46    0.67
   1  -8  -1   30.26    0.74
   1  -8  -1   31.60    0.76
  -1  -8   1   30.32    0.73
   1  -8  -1   30.73    0.71
  -1  -8   1   30.48    0.73
  -1  -8   1   30.20    0.70
  -1  -8   1   30.21    0.70
   1  -8  -1   31.18    0.74
   1  -8  -1   30.74    0.74
   1  -8  -1   29.77    0.69
  -1  -8   1   31.34    0.73
  -1  -8   1   30.77    0.75
  -1   8   1   29.99    0.75
  -1   8   1   30.90    0.76
   1   8  -1   31.09    0.77
  -1   8   1   31.68    0.72
   0  -8  -1    5.40    0.20
   0  -8  -1    5.58    0.19
   0  -8   1    5.41    0.18
   0  -8   1    5.67    0.19
   0  -8   1    5.75    0.16
   0  -8  -1    5.44    0.17
   0  -8  -1    5.41    0.19
   0  -8   1    5.55    0.21
   0  -8  -1    5.38    0.16
   0  -8   1    5.51    0.19
   0   8   1    5.43    0.27
   0   8   1    5.21    0.19
   0   8   1    5.47    0.18
   0   8  -1    5.21    0.19
   1  -8   1    2.90    0.12
  -1  -8  -1    2.85    0.11
   1  -8   1    2.99    0.13
  -1  -8  -1    2.77    0.10
   1  -8   1    2.83    0.13
   1  -8   1    2.93    0.15
  -1  -8  -1    2.93    0.14
  -1  -8  -1    2.87    0.12
  -1  -8  -1    2.82    0.12
  -1   8  -1    2.77    0.14
   1   8   1    3.12    0.12
  -2  -8  -1   11.26    0.29
  -2  -8  -1   10.83    0.31
  -2  -8  -1   10.92    0.28
  -2  -8  -1   11.18    0.30
   2  -8   1   10.77    0.30
   2  -8   1   11.19    0.32
   2  -8   1   11.50    0.32
   2  -8   1   10.85    0.33
  -2  -8  -1   11.25    0.30
  -2   8  -1   10.62    0.34
   2   8   1   11.52    0.29
  -2   8  -1   10.60    0.30
   2   8   1   11.04    0.28
  -3  -8  -1   11.36    0.30
   3  -8   1   11.50    0.32
  -3  -8  -1   11.28    0.29
   3  -8   1   11.19    0.32
  -3  -8  -1   11.37    0.29
   3  -8   1   11.30    0.33
  -3  -8  -1   11.26    0.30
   3  -8   1   11.32    0.31
  -3   8  -1   11.13    0.30
  -3   8  -1   11.05    0.33
   3   8   1   11.53    0.29
   4  -8   1   17.38    0.43
  -4  -8  -1   16.68    0.40
  -4  -8  -1   17.16    0.41
   4  -8   1   16.58    0.41
  -4  -8  -1   16.47    0.40
   4  -8   1   17.04    0.44
  -4  -8  -1   16.62    0.41
   4  -8   1   16.73    0.44
   4   8   1   17.24    0.40
  -4   8  -1   16.80    0.41
  -4   8  -1   16.53    0.45
  -5  -8  -1    6.42    0.18
   5  -8   1    6.36    0.18
  -5  -8  -1    6.74    0.18
   5  -8   1    6.72    0.20
   5  -8   1    6.68    0.20
   5  -8   1    6.77    0.20
  -5  -8  -1    6.70    0.18
  -5  -8  -1    6.69    0.18
  -5   8  -1    6.60    0.18
   5   8   1    6.88    0.17
  -6  -8  -1    1.06    0.05
   6  -8   1    0.97    0.05
   6  -8   1    0.86    0.07
   6  -8   1    0.99    0.05
  -6  -8  -1    1.03    0.05
  -6   8  -1    1.00    0.05
  -6   8  -1    1.11    0.05
   6   8   1    1.08    0.04
  -5  -9   1    0.67    0.03
   5  -9  -1    0.68    0.04
  -5  -9   1    0.70    0.04
   5  -9  -1    0.61    0.03
  -5  -9   1    0.76    0.04
  -5   9   1    0.76    0.04
   4  -9  -1    0.91    0.05
  -4  -9   1    0.89    0.05
   4  -9  -1    0.84    0.05
  -4  -9   1    0.89    0.05
  -4  -9   1    0.79    0.05
   4  -9  -1    0.88    0.06
   4   9  -1    0.79    0.05
  -4   9   1    0.86    0.06
   3  -9  -1    6.67    0.18
   3  -9  -1    6.47    0.19
   3  -9  -1    6.51    0.18
  -3  -9   1    6.53    0.17
  -3  -9   1    6.41    0.17
  -3  -9   1    6.46    0.18
  -3   9   1    6.36    0.17
   3   9  -1    6.39    0.18
  -3   9   1    6.24    0.20
   2  -9  -1   12.52    0.32
  -2  -9   1   12.52    0.30
  -2  -9   1   12.59    0.31
   2  -9  -1   12.68    0.33
  -2  -9   1   12.63    0.31
   2  -9  -1   12.54    0.32
  -2  -9   1   12.46    0.32
  -2   9   1   12.03    0.33
  -2   9   1   12.46    0.31
   1  -9  -1   13.90    0.35
   1  -9  -1   14.08    0.35
   1  -9  -1   13.63    0.32
  -1  -9   1   14.03    0.36
  -1  -9   1   13.95    0.34
   1  -9  -1   13.51    0.36
  -1  -9   1   14.09    0.35
  -1  -9   1   13.54    0.32
  -1   9   1   13.66    0.34
  -1   9   1   13.75    0.35
   0  -9   1    4.91    0.15
   0  -9  -1    4.93    0.16
   0  -9   1    4.99    0.15
   0  -9  -1    4.94    0.14
   0  -9  -1    5.02    0.15
   0  -9  -1    4.86    0.15
   0  -9   1    4.92    0.17
   0   9   1    4.92    0.15
   0   9  -1    4.89    0.15
  -1  -9  -1    2.58    0.09
  -1  -9  -1    2.58    0.10
  -1  -9  -1    2.37    0.09
   1  -9   1    2.61    0.10
   1  -9   1    2.61    0.10
  -1  -9  -1    2.53    0.09
  -1  -9  -1    2.64    0.09
   1  -9   1    2.47    0.09
   1  -9   1    2.54    0.11
  -1   9  -1    2.48    0.10
  -1   9  -1    2.23    0.10
   1   9   1    2.64    0.09
   2  -9   1    1.64    0.08
  -2  -9  -1    1.54    0.06
   2  -9   1    1.56    0.08
  -2  -9  -1    1.64    0.07
   2  -9   1    1.59    0.07
  -2  -9  -1    1.59    0.07
  -2  -9  -1    1.71    0.07
   2  -9   1    1.75    0.08
  -2   9  -1    1.59    0.07
  -3  -9  -1    3.25    0.10
   3  -9   1    3.13    0.09
   3  -9   1    3.18    0.11
  -3  -9  -1    3.20    0.10
   3  -9   1    3.23    0.11
  -3  -9  -1    3.23    0.10
  -3  -9  -1    3.18    0.10
   3  -9   1    3.13    0.11
   3   9   1    3.25    0.09
  -3   9  -1    3.19    0.10
  -4  -9  -1    1.64    0.06
  -4  -9  -1    1.67    0.06
  -4  -9  -1    1.64    0.06
   4  -9   1    1.65    0.07
   4  -9   1    1.69    0.07
   4  -9   1    1.65    0.06
   4   9   1    1.67    0.05
  -4   9  -1    1.67    0.06
 -12   0   2    5.09    0.14
  12   0  -2    5.03    0.14
 -11   0   2    1.19    0.08
  11   0  -2    1.12    0.07
  11   0  -2    1.17    0.07
 -11   0   2    1.13    0.07
  10   0  -2    0.92    0.07
 -10   0   2    0.91    0.08
  10   0  -2    0.94    0.05
 -10   0   2    0.88    0.08
  10   0  -2    0.93    0.08
   9   0  -2  138.11    2.98
  -9   0   2  134.31    2.99
  -9   0   2  135.73    3.00
   9   0  -2  135.79    2.94
  -8   0   2   90.42    2.03
  -8   0   2   92.43    2.01
   8   0  -2   91.38    2.01
  -8   0   2   94.40    2.06
  -7   0   2   -0.01    0.02
   7   0  -2   -0.07    0.14
   7   0  -2    0.07    0.03
  -7   0   2    0.12    0.03
  -7   0   2    0.19    0.04
  -7   0   2    0.02    0.03
   6   0  -2   42.26    1.32
  -6   0   2   44.88    1.01
   6   0  -2   38.01    8.81
  -6   0   2   51.26    7.78
  -6   0   2   45.34    1.01
  -5   0   2   37.47    0.92
   5   0  -2   36.13    5.94
  -5   0   2   37.32    0.91
  -5   0   2   41.21    5.38
  -5   0   2   37.69    0.87
   5   0  -2   39.55    1.02
   4   0  -2    3.72    0.18
  -4   0   2    3.84    0.13
  -4   0   2    3.93    0.18
  -4   0   2    4.20    1.88
   4   0  -2    4.75    2.19
  -3   0   2   48.02    1.05
  -3   0   2   49.87    4.04
  -3   0   2   46.44    1.11
   3   0  -2   43.94    4.29
   3   0  -2   46.23    1.09
  -3   0   2   47.48    1.13
   3   0  -2   47.80    1.13
   2   0  -2  193.47    8.62
  -2   0   2  229.06    4.77
   2   0  -2  231.57    4.86
  -2   0   2  232.47    4.85
  -1   0   2  442.06   13.38
   1   0   2  207.42    8.66
  -1   0  -2  182.47    4.09
   1   0   2  183.99    4.15
  -1   0  -2  178.07    8.76
   1   0   2  189.19    4.08
  -1   0  -2  182.72    4.18
  -2   0  -2  199.64    4.61
   2   0   2  229.47   10.47
  -2   0  -2  195.89   10.78
   2   0   2  207.67    4.56
   2   0   2  193.64    4.39
   3   0   2   56.60    1.25
   3   0   2   54.34    1.23
  -3   0  -2   54.53    1.49
  -3   0  -2   54.85    6.79
   3   0   2   61.29    6.24
   3   0   2   56.29    1.41
   3   0   2   56.40    1.41
   4   0   2    3.84    0.11
   4   0   2    3.76    0.29
   4   0   2    6.64    4.25
  -4   0  -2    4.92    4.68
  -5   0  -2    2.07    0.10
  -5   0  -2    1.82    0.26
   5   0   2    2.04    0.25
   5   0   2    2.16    0.08
   5   0   2    2.24    0.10
  -5   0  -2    2.04    0.08
  -6   0  -2    1.20    0.06
   6   0   2    1.15    0.05
   6   0   2    1.11    0.08
  -6   0  -2    1.13    0.08
   6   0   2    1.33    0.09
  -7   0  -2  100.44    2.28
   7   0   2  103.12    2.29
   7   0   2  104.05    2.28
   7   0   2  103.95    2.29
  -7   0  -2  103.94    2.29
  -8   0  -2    3.50    0.15
   8   0   2    3.76    0.15
   8   0   2    3.78    0.15
  -8   0  -2    3.55    0.15
  -9   0  -2    0.43    0.06
  -9   0  -2    0.44    0.05
   9   0   2    0.52    0.05
   9   0   2    0.41    0.06
 -10   0  -2    2.06    0.08
 -10   0  -2    1.93    0.09
  10   0   2    2.11    0.09
  12  -1  -2    5.42    0.17
 -12  -1   2    5.62    0.16
 -12   1   2    5.72    0.16
 -11  -1   2    3.47    0.14
  11  -1  -2    3.51    0.13
 -11  -1   2    3.42    0.13
  11  -1  -2    3.41    0.13
 -11   1   2    3.60    0.14
 -11   1   2    3.71    0.13
  11   1  -2    3.55    0.13
  11   1  -2    3.49    0.13
  10  -1  -2    2.51    0.12
 -10  -1   2    2.31    0.12
 -10  -1   2    2.26    0.13
  10  -1  -2    2.26    0.12
  10   1  -2    2.43    0.09
 -10   1   2    2.35    0.12
  10   1  -2    2.47    0.11
 -10   1   2    2.44    0.12
  -9  -1   2   32.52    0.79
  -9  -1   2   31.97    0.75
  -9  -1   2   31.84    0.80
  -9  -1   2   32.83    0.76
   9  -1  -2   32.97    0.80
   9  -1  -2   33.30    0.79
   9  -1  -2   32.88    0.73
  -9   1   2   32.98    0.80
  -9   1   2   32.14    0.79
   9   1  -2   33.20    0.75
   9   1  -2   33.26    0.78
  -8  -1   2  199.63    4.35
   8  -1  -2  207.83    4.33
  -8  -1   2  203.13    4.39
  -8  -1   2  203.86    4.38
  -8  -1   2  197.28    4.34
   8  -1  -2  201.20    4.38
  -8  -1   2  203.56    4.37
  -8   1   2  194.44    4.35
  -8   1   2  204.61    4.38
   8   1  -2  198.17    4.33
   8   1  -2  202.83    4.36
   7  -1  -2  162.92    3.55
   7  -1  -2  161.25    3.51
  -7  -1   2  164.76    3.57
  -7  -1   2  171.56    3.55
  -7  -1   2  163.11    3.55
  -7  -1   2  166.22    3.54
   7  -1  -2  163.26    3.95
   7   1  -2  160.31    3.51
  -7   1   2  155.26    3.58
  -7   1   2  161.66    3.50
  -7   1   2  160.88    3.52
  -7   1   2  166.32    3.56
   7   1  -2  164.66    3.89
  -7   1   2  163.50    3.59
   6  -1  -2   27.00    0.86
  -6  -1   2   26.23    0.59
   6  -1  -2   20.34    9.09
  -6   1   2   26.10    0.65
   6   1  -2   26.79    0.82
  -6   1   2   25.65    0.83
  -6   1   2   25.26    0.59
  -6   1   2   26.20    6.99
  -6   1   2   26.01    0.60
   5  -1  -2  588.52   13.22
  -5  -1   2  637.43   22.90
   5  -1  -2  545.28   25.76
   5   1  -2  591.31   13.18
  -5   1   2  670.49   24.45
   5   1  -2  607.10   24.78
  -5   1   2  625.28   13.64
   4  -1  -2  454.84    9.74
   4  -1  -2  441.85    9.77
  -4  -1   2  494.11   16.51
  -4  -1   2  436.27    9.80
   4  -1  -2  398.45   18.77
   4   1  -2  460.04    9.72
   4   1  -2  444.71   17.29
  -4   1   2  487.90   18.16
  -4   1   2  419.82    9.72
  -4   1   2  455.45    9.82
  -3  -1   2  415.50    8.64
   3  -1  -2  350.26   15.62
  -3  -1   2  443.33   13.21
  -3  -1   2  398.22    8.75
   3  -1  -2  408.79    8.80
   3   1  -2  406.76    8.66
  -3   1   2  402.11   15.34
  -3   1   2  412.78    8.70
   3   1  -2  381.46   13.69
  -3   1   2  416.98    8.82
   2  -1  -2  412.88    8.28
   2  -1  -2  339.46   13.99
  -2   1   2  391.65   14.30
   2   1  -2  372.90   11.36
   1  -1   2  669.96   17.98
  -1  -1  -2  530.61   19.68
  -1  -1  -2  569.27   12.83
   1   1   2  600.02   19.46
  -1   1  -2  596.54   18.19
  -2  -1  -2   57.59    1.51
  -2  -1  -2   54.91    5.94
  -2  -1  -2   57.12    1.50
   2  -1   2   59.14    1.31
   2  -1   2   59.67    1.34
   2  -1   2   68.89    5.45
   2   1   2   60.88    1.32
   2   1   2   68.02    5.81
   2   1   2   61.53    1.44
  -2   1  -2   55.99    1.45
  -2   1  -2   57.41    1.55
   2   1   2   62.29    1.47
  -2   1  -2   59.41    5.47
   3  -1   2   48.33    1.09
   3  -1   2   46.23    1.25
  -3  -1  -2   45.03    1.28
   3  -1   2   46.93    1.05
  -3  -1  -2   44.10    6.68
   3  -1   2   53.70    6.04
  -3   1  -2   48.74    6.21
   3   1   2   47.14    1.04
   3   1   2   48.01    1.21
   3   1   2   48.82    1.23
   3   1   2   47.71    1.06
   4  -1   2   23.19    0.79
   4  -1   2   23.19    0.55
  -4  -1  -2   20.06    7.54
  -4   1  -2   22.58    0.77
   4   1   2   22.91    0.75
   4   1   2   27.82    6.76
   5  -1   2   41.21    0.93
  -5  -1  -2   40.42    0.91
   5  -1   2   39.72    0.89
   5  -1   2   41.17    1.27
   5  -1   2   39.16    0.89
   5  -1   2   38.82    0.91
   5  -1   2   40.05    0.90
  -5  -1  -2   38.96    0.87
   5   1   2   37.89    0.93
  -5   1  -2   39.42    0.88
  -5   1  -2   43.20    1.39
  -5   1  -2   34.91    0.91
   5   1   2   38.93    0.87
   5   1   2   39.55    1.21
   6  -1   2    2.18    0.10
  -6  -1  -2    2.22    0.10
   6  -1   2    2.04    0.10
   6  -1   2    2.22    0.11
  -6   1  -2    2.26    0.11
   6   1   2    2.17    0.11
  -6   1  -2    2.09    0.14
   7  -1   2    1.91    0.11
  -7  -1  -2    2.08    0.12
  -7  -1  -2    1.96    0.10
   7  -1   2    1.90    0.11
   7   1   2    1.96    0.07
  -7   1  -2    1.89    0.08
   7   1   2    2.00    0.11
   7   1   2    2.18    0.11
  -7   1  -2    1.91    0.11
  -8  -1  -2   24.93    0.62
  -8  -1  -2   24.18    0.60
   8  -1   2   24.57    0.61
   8  -1   2   24.92    0.62
   8   1   2   24.59    0.60
   8   1   2   25.04    0.61
  -8   1  -2   24.91    0.61
  -8   1  -2   24.53    0.61
   9  -1   2    0.69    0.07
  -9  -1  -2    0.68    0.06
   9  -1   2    0.73    0.06
  -9  -1  -2    0.65    0.07
  -9   1  -2    0.85    0.11
  -9   1  -2    0.74    0.06
   9   1   2    0.63    0.06
   9   1   2    0.68    0.06
 -10  -1  -2    2.21    0.10
  10  -1   2    2.10    0.09
  10   1   2    2.17    0.09
 -10   1  -2    2.03    0.09
 -10   1  -2    2.04    0.08
  11  -2  -2    2.61    0.11
  11  -2  -2    2.63    0.11
 -11  -2   2    2.21    0.10
 -11  -2   2    2.51    0.12
 -11   2   2    2.60    0.11
  11   2  -2    2.58    0.10
 -10  -2   2    1.64    0.09
  10  -2  -2    1.70    0.10
 -10  -2   2    1.86    0.11
  10  -2  -2    1.75    0.10
  10   2  -2    1.90    0.09
  10   2  -2    1.77    0.08
 -10   2   2    1.78    0.10
 -10   2   2    1.70    0.09
 -10   2   2    2.02    0.12
  -9  -2   2    7.19    0.25
  -9  -2   2    7.18    0.22
  -9  -2   2    7.38    0.21
   9  -2  -2    7.03    0.24
   9  -2  -2    7.01    0.24
  -9  -2   2    7.12    0.24
  -9  -2   2    6.95    0.23
  -9   2   2    6.89    0.31
   9   2  -2    6.91    0.20
  -9   2   2    7.35    0.24
   9   2  -2    7.16    0.22
  -8  -2   2   15.23    0.41
   8  -2  -2   15.57    0.43
   8  -2  -2   14.96    0.42
  -8  -2   2   14.80    0.39
  -8  -2   2   15.77    0.43
  -8  -2   2   15.16    0.38
  -8  -2   2   15.22    0.40
   8   2  -2   14.89    0.37
  -8   2   2   15.93    0.46
  -8   2   2   15.58    0.42
  -8   2   2   14.65    0.47
  -8   2   2   15.47    0.36
   7  -2  -2   15.00    0.79
  -7  -2   2   17.11    0.41
  -7  -2   2   16.84    0.45
   7  -2  -2   16.24    0.44
  -7  -2   2   16.61    0.43
   7  -2  -2   16.62    0.38
   7  -2  -2   17.25    0.45
  -7  -2   2   17.12    0.42
  -7  -2   2   16.29    0.41
  -7   2   2   16.52    0.85
   7   2  -2   16.76    0.71
  -7   2   2   16.72    0.44
   7   2  -2   16.16    0.40
  -7   2   2   16.80    0.40
  -7   2   2   16.90    0.53
  -7   2   2   15.91    0.41
   6  -2  -2    1.44    0.25
  -6  -2   2    0.72    0.05
   6  -2  -2    0.78    0.04
  -6  -2   2    0.78    0.05
  -6  -2   2    0.77    0.05
  -6  -2   2    0.86    0.06
   6  -2  -2    0.71    0.06
   6   2  -2    0.79    0.16
  -6   2   2    0.73    0.21
  -6   2   2    0.68    0.08
  -6   2   2    0.68    0.07
   5  -2  -2   57.57    9.45
   5  -2  -2   67.02    1.52
  -5  -2   2   70.17    1.50
  -5  -2   2   69.13    7.33
   5  -2  -2   70.31    1.79
   5   2  -2   65.54    7.44
  -5   2   2   70.79    1.87
  -5   2   2   70.00    1.58
  -5   2   2   72.97    8.32
   5   2  -2   68.28    1.71
   4  -2  -2  105.06    2.49
  -4  -2   2  105.18    6.99
   4  -2  -2   89.95    9.14
  -4  -2   2  103.49    2.26
  -4   2   2  103.96    2.59
  -4   2   2  112.77    8.81
  -4   2   2  107.00    2.34
   4   2  -2  108.30    2.45
   4   2  -2  108.78    7.33
   3  -2  -2   20.09    4.17
   3  -2  -2   23.13    0.70
  -3  -2   2   23.28    0.52
  -3  -2   2   22.75    2.52
   3  -2  -2   21.97    0.74
   3   2  -2   26.04    0.59
   3   2  -2   24.42    0.72
   3   2  -2   23.02    2.61
   3   2  -2   23.66    0.59
  -3   2   2   23.30    0.77
  -3   2   2   22.85    3.84
  -3   2   2   22.57    0.65
  -3   2   2   23.39    0.58
   2  -2  -2  361.29    7.49
   2  -2  -2  341.84    7.67
  -2   2   2  335.26    7.70
   2   2  -2  339.46    7.47
  -2   2   2  341.89    7.46
   2   2  -2  346.37    7.52
   2   2  -2  356.88    7.49
  -2   2   2  326.12   14.62
   1  -2  -2  490.43   10.48
   1   2  -2  486.48   10.40
  -1   2   2  500.15   10.37
  -1   2   2  507.40   10.48
   1   2  -2  500.13   10.38
  -1   2   2  404.59   17.28
  -1   2   2  464.75   18.08
   1  -2   2   87.45    2.05
   1  -2   2   87.90    1.90
  -1  -2  -2   84.69    2.10
   1  -2   2   89.25    5.40
  -1  -2  -2   74.43    6.92
  -1   2  -2   90.75    2.32
   1   2   2   88.09    1.89
   1   2   2   83.59    2.10
  -1   2  -2   87.72    5.27
   1   2   2   84.72    1.86
  -1   2  -2   85.67    2.01
   1   2   2   86.94    6.77
   1   2   2   86.87    2.06
   2  -2   2  220.64    4.95
  -2  -2  -2  199.29   12.95
   2  -2   2  223.35   11.19
  -2  -2  -2  209.83    4.96
   2   2   2  216.01    4.71
   2   2   2  222.93    4.89
  -2   2  -2  227.88   11.13
   2   2   2  237.10   12.39
   2   2   2  223.74    4.91
   2   2   2  218.21    4.72
  -3  -2  -2  416.51    9.44
   3  -2   2  432.54    9.50
  -3  -2  -2  377.08   21.11
   3   2   2  434.38    9.36
   3   2   2  436.17    9.41
   3   2   2  421.60    9.17
   3   2   2  426.35    9.17
   3   2   2  497.31   21.07
  -3   2  -2  427.16    9.52
   4  -2   2   77.50    1.69
   4  -2   2   76.19    1.68
   4  -2   2   75.38    2.05
  -4  -2  -2   77.23    1.67
  -4  -2  -2   75.89    1.70
  -4  -2  -2   77.85    1.72
   4  -2   2   75.12    1.71
   4  -2   2   74.52    1.69
   4   2   2   78.22    1.81
  -4   2  -2   76.78    2.07
   4   2   2   78.26    1.96
   5  -2   2   24.18    0.97
   5  -2   2   23.47    0.58
  -5  -2  -2   23.35    0.57
  -5  -2  -2   23.41    0.53
   5  -2   2   23.38    0.56
  -5  -2  -2   23.55    0.58
   5  -2   2   23.51    0.57
   5  -2   2   22.88    0.55
   5  -2   2   23.53    0.58
   5  -2   2   23.36    0.55
  -5   2  -2   22.53    0.55
  -5   2  -2   22.12    0.94
   5   2   2   23.98    0.87
  -5   2  -2   22.50    0.54
   5   2   2   22.81    0.53
   5   2   2   22.64    0.57
   6  -2   2   16.05    0.42
  -6  -2  -2   16.52    0.39
   6  -2   2   16.89    0.54
   6  -2   2   16.73    0.42
  -6  -2  -2   16.68    0.41
   6  -2   2   16.82    0.45
   6  -2   2   16.59    0.45
  -6  -2  -2   16.14    0.42
  -6  -2  -2   16.77    0.44
   6  -2   2   16.84    0.42
   6   2   2   16.72    0.39
  -6   2  -2   16.77    0.40
   6   2   2   16.26    0.43
  -6   2  -2   15.81    0.50
  -7  -2  -2   84.86    1.92
   7  -2   2   84.73    1.92
   7  -2   2   85.87    1.93
  -7  -2  -2   81.96    1.88
   7  -2   2   85.46    1.88
   7   2   2   85.80    1.90
  -7   2  -2   85.02    1.86
   7   2   2   88.15    1.85
  -7   2  -2   85.70    1.90
   8  -2   2   21.92    0.55
   8  -2   2   22.42    0.57
  -8  -2  -2   22.41    0.56
   8   2   2   21.89    0.54
  -8   2  -2   21.62    0.55
  -8   2  -2   21.87    0.54
  -8   2  -2   21.82    0.50
   8   2   2   22.32    0.55
  -9  -2  -2   15.45    0.45
   9  -2   2   14.03    0.38
   9   2   2   13.56    0.36
  -9   2  -2   13.12    0.34
  -9   2  -2   13.46    0.36
 -10  -2  -2    3.15    0.11
  10  -2   2    3.10    0.11
  10   2   2    3.08    0.10
 -10   2  -2    3.19    0.10
  11  -3  -2    4.19    0.14
 -11  -3   2    4.16    0.15
  11  -3  -2    4.03    0.13
  11   3  -2    4.29    0.13
 -11   3   2    4.39    0.14
  11   3  -2    4.28    0.11
  10  -3  -2    0.63    0.07
 -10  -3   2    0.41    0.06
  10  -3  -2    0.49    0.06
 -10  -3   2    0.52    0.05
  10   3  -2    0.54    0.04
 -10   3   2    0.44    0.05
  10   3  -2    0.57    0.05
 -10   3   2    0.53    0.06
  -9  -3   2    4.70    0.17
  -9  -3   2    5.17    0.17
   9  -3  -2    4.99    0.19
  -9  -3   2    4.96    0.17
  -9  -3   2    5.03    0.16
   9  -3  -2    5.10    0.20
  -9  -3   2    5.28    0.21
  -9   3   2    5.12    0.19
  -9   3   2    4.64    0.17
   8  -3  -2   26.80    0.67
  -8  -3   2   26.62    0.64
  -8  -3   2   26.01    0.64
  -8  -3   2   26.56    0.62
  -8  -3   2   26.59    0.63
  -8  -3   2   27.07    0.68
   8  -3  -2   26.77    0.67
   8   3  -2   26.50    0.62
  -8   3   2   25.60    0.64
  -8   3   2   26.92    0.61
  -8   3   2   25.66    0.66
  -8   3   2   25.98    0.75
  -7  -3   2   14.89    0.37
  -7  -3   2   15.88    0.41
  -7  -3   2   16.58    0.41
   7  -3  -2   15.00    0.43
  -7  -3   2   14.61    0.39
   7  -3  -2   15.88    0.51
  -7  -3   2   14.31    0.40
  -7   3   2   14.47    0.39
  -7   3   2   14.24    0.39
  -7   3   2   14.79    0.48
   7   3  -2   14.52    0.37
  -7   3   2   12.51    0.97
   6  -3  -2   82.46    1.83
  -6  -3   2   84.59    1.80
  -6  -3   2   81.12    1.79
   6  -3  -2   81.74    1.83
  -6  -3   2   82.82    1.83
   6  -3  -2   76.99    1.80
  -6  -3   2   79.60    1.78
   6  -3  -2   79.87    2.26
  -6  -3   2   81.32    1.79
  -6   3   2   80.14    1.78
  -6   3   2   84.71    1.92
  -6   3   2   82.64    1.81
   6   3  -2   83.06    2.13
  -6   3   2   78.63    2.35
   5  -3  -2  222.16    4.82
  -5  -3   2  227.41    4.80
   5  -3  -2  220.43    4.84
   5  -3  -2  223.29    5.21
   5  -3  -2  219.50    4.83
  -5  -3   2  225.40    4.81
  -5   3   2  219.83    5.34
  -5   3   2  229.55    4.92
   5   3  -2  225.90    5.11
   4  -3  -2   33.57    7.66
   4  -3  -2   41.51    1.22
  -4  -3   2   38.60    4.85
   4  -3  -2   44.00    0.97
  -4  -3   2   43.98    0.94
  -4   3   2   43.75    6.87
   4   3  -2   44.70    1.18
  -4   3   2   43.55    1.04
  -4   3   2   43.04    1.36
   4   3  -2   43.97    4.89
   3  -3  -2   68.08    1.71
  -3  -3   2   66.76    1.44
   3  -3  -2   67.91    1.47
  -3  -3   2   57.90    3.89
  -3   3   2   66.15    1.83
   3   3  -2   68.33    1.60
   3   3  -2   64.98    1.58
  -3   3   2   70.39    7.56
   3   3  -2   67.00    3.95
  -3   3   2   65.42    1.53
   3   3  -2   67.83    1.68
   2  -3  -2  108.29    2.46
  -2  -3   2  106.07    2.22
   2   3  -2  106.04    2.42
   2   3  -2   94.51    2.41
  -2   3   2  105.18    2.59
  -2   3   2  105.33    2.29
  -2   3   2   96.32    8.65
   2   3  -2  104.12    2.45
  -2   3   2   96.81    8.41
  -1  -3   2    0.10    0.02
  -1   3   2    0.15    1.36
   1   3  -2    0.09    0.09
  -1   3   2   -0.52    1.52
   1   3  -2    0.01    0.04
  -1   3   2    0.17    0.06
  -1   3   2    0.10    0.07
   0  -3   2   11.83    0.32
   0  -3   2   11.89    0.28
   0  -3   2   12.27    0.47
   0   3  -2   11.84    0.48
   0   3   2   12.12    0.51
   0   3   2    9.56    3.11
   0   3  -2   11.29    1.17
   0   3  -2   10.23    1.26
   0   3   2   12.09    0.29
   0   3   2   11.68    0.45
   0   3   2   11.84    0.32
   0   3   2    9.02    3.42
  -1  -3  -2  243.64    5.24
   1  -3   2  248.77    5.25
  -1  -3  -2  220.07   13.90
   1  -3   2  206.54   10.09
   1  -3   2  252.54    5.54
  -1   3  -2  250.15   13.80
   1   3   2  252.53    5.25
   1   3   2  250.05    5.55
   1   3   2  260.19    5.50
  -1   3  -2  255.39    5.60
   1   3   2  250.23   13.46
   1   3   2  245.84    5.28
  -2  -3  -2   28.65    6.57
   2  -3   2   32.54    1.01
  -2  -3  -2   30.73    1.08
   2  -3   2   32.21    0.75
   2  -3   2   32.80    0.74
  -2  -3  -2   33.18    0.73
   2   3   2   32.31    0.95
   2   3   2   32.27    0.73
  -2   3  -2   33.15    1.07
   2   3   2   33.07    0.75
   2   3   2   36.06    5.88
   2   3   2   33.26    0.97
  -3  -3  -2   10.40    0.55
   3  -3   2   10.86    0.54
   3  -3   2   10.73    0.28
   3  -3   2   10.83    0.28
  -3  -3  -2   10.57    0.26
   3   3   2   10.19    0.26
   3   3   2   10.28    0.47
   3   3   2   10.30    0.43
   4  -3   2    3.70    0.14
   4  -3   2    3.98    0.14
  -4  -3  -2    3.87    0.13
   4  -3   2    4.40    0.17
   4  -3   2    3.57    0.15
  -4  -3  -2    4.18    0.13
   4  -3   2    4.01    0.14
  -4  -3  -2    4.19    0.13
   4  -3   2    3.82    0.13
   4  -3   2    3.24    0.38
  -4  -3  -2    4.25    0.17
   4  -3   2    3.80    0.16
   4   3   2    3.70    0.31
  -4   3  -2    3.57    0.40
   5  -3   2   38.67    0.92
  -5  -3  -2   38.10    0.86
  -5  -3  -2   38.87    0.86
  -5  -3  -2   38.31    0.87
  -5  -3  -2   39.04    0.90
   5  -3   2   38.67    0.89
   5  -3   2   38.37    0.88
   5  -3   2   37.31    0.88
  -5  -3  -2   38.32    0.87
   5  -3   2   38.57    0.92
   5  -3   2   37.23    0.90
   5  -3   2   39.23    0.88
   5  -3   2   38.38    0.89
  -5   3  -2   37.37    0.87
   5   3   2   36.67    0.89
  -5   3  -2   37.57    1.52
   5   3   2   37.00    0.85
  -5   3  -2   37.26    0.86
  -5   3  -2   38.10    0.99
   6  -3   2   44.76    1.03
   6  -3   2   42.61    1.05
   6  -3   2   44.95    1.03
   6  -3   2   45.35    1.07
  -6  -3  -2   44.62    1.01
   6  -3   2   45.43    1.07
  -6  -3  -2   45.05    1.02
  -6  -3  -2   45.44    1.05
   6  -3   2   44.81    1.04
   6  -3   2   44.85    1.04
   6   3   2   46.20    1.00
   6   3   2   45.72    1.05
  -6   3  -2   44.29    1.03
  -6   3  -2   44.63    1.18
  -6   3  -2   45.60    1.02
   7  -3   2   27.87    0.67
   7  -3   2   28.06    0.71
   7  -3   2   28.71    0.68
   7  -3   2   28.01    0.67
  -7  -3  -2   28.12    0.65
  -7  -3  -2   28.33    0.66
   7  -3   2   27.76    0.74
   7   3   2   28.58    0.70
   7   3   2   28.59    0.68
  -7   3  -2   27.83    0.67
  -7   3  -2   29.11    0.69
   8  -3   2    1.14    0.08
   8  -3   2    1.13    0.09
  -8  -3  -2    1.13    0.09
   8   3   2    1.26    0.08
   8   3   2    1.15    0.05
  -8   3  -2    1.24    0.08
  -8   3  -2    1.12    0.06
   8   3   2    1.10    0.07
   9  -3   2    1.32    0.08
  -9  -3  -2    1.30    0.08
   9   3   2    1.34    0.07
  -9   3  -2    1.29    0.07
  11  -4  -2    5.39    0.16
 -11  -4   2    5.81    0.17
  11   4  -2    5.93    0.15
 -11   4   2    5.88    0.16
  10  -4  -2    5.76    0.19
 -10  -4   2    5.75    0.16
 -10  -4   2    6.12    0.20
 -10  -4   2    5.73    0.16
  10  -4  -2    5.85    0.19
 -10   4   2    5.77    0.17
  10   4  -2    6.07    0.16
  10   4  -2    5.91    0.17
 -10   4   2    5.72    0.18
  -9  -4   2    0.52    0.05
  -9  -4   2    0.59    0.08
  -9  -4   2    0.51    0.05
   9  -4  -2    0.63    0.07
   9  -4  -2    0.57    0.08
  -9  -4   2    0.55    0.06
  -9   4   2    0.55    0.06
  -9   4   2    0.51    0.06
   9   4  -2    0.54    0.05
   8  -4  -2   62.85    1.47
  -8  -4   2   62.67    1.42
  -8  -4   2   63.36    1.43
  -8  -4   2   66.08    1.48
  -8  -4   2   63.23    1.42
   8  -4  -2   62.09    1.47
   8   4  -2   65.35    1.44
  -8   4   2   64.71    1.46
  -8   4   2   61.87    1.44
  -8   4   2   64.47    1.41
  -8   4   2   63.42    1.63
   7  -4  -2   18.96    0.51
  -7  -4   2   19.86    0.48
   7  -4  -2   19.07    0.52
  -7  -4   2   20.06    0.49
   7  -4  -2   18.83    0.50
   7  -4  -2   19.52    0.53
  -7  -4   2   20.13    0.48
  -7  -4   2   19.32    0.48
  -7  -4   2   20.03    0.53
   7   4  -2   19.23    0.47
  -7   4   2   20.63    0.67
  -7   4   2   19.52    0.51
  -7   4   2   19.85    0.48
  -7   4   2   19.71    0.51
  -6  -4   2   12.27    0.31
   6  -4  -2   11.77    0.35
   6  -4  -2   11.48    0.33
   6  -4  -2   12.20    0.35
  -6  -4   2   11.79    0.32
  -6  -4   2   12.11    0.32
   6  -4  -2   12.11    0.36
  -6  -4   2   12.26    0.32
   6  -4  -2   11.96    0.35
  -6  -4   2   11.94    0.35
  -6   4   2   12.35    0.44
  -6   4   2   12.05    0.34
  -6   4   2   12.41    0.32
  -5  -4   2   20.51    0.52
   5  -4  -2   20.32    0.50
  -5  -4   2   20.57    0.49
  -5  -4   2   20.64    0.50
   5  -4  -2   20.03    0.51
  -5  -4   2   20.13    0.49
   5  -4  -2   19.86    0.52
  -5  -4   2   20.58    0.48
   5  -4  -2   18.99    0.87
   5  -4  -2   20.61    0.53
   5  -4  -2   20.79    0.52
   5   4  -2   20.67    0.79
  -5   4   2   20.71    1.01
  -5   4   2   20.46    0.61
  -5   4   2   19.69    0.49
   4  -4  -2   83.42    1.79
   4  -4  -2   85.21    1.84
  -4  -4   2   88.46    1.83
   4  -4  -2   78.61    1.85
   4  -4  -2   76.22    1.83
  -4  -4   2   84.16    1.80
  -4  -4   2   80.60    1.81
   4  -4  -2   79.51    2.21
   4  -4  -2   81.28    1.83
   4  -4  -2   89.63    1.87
  -4  -4   2   82.36    1.81
  -4   4   2   81.18    2.39
  -4   4   2   82.10    1.93
   4   4  -2   79.96    2.13
   3  -4  -2  106.52    2.27
  -3  -4   2  103.52    2.23
  -3   4   2  100.39    2.77
  -3   4   2  102.81    2.35
   3   4  -2  104.37    2.58
   3   4  -2  108.24    2.51
   3   4  -2  103.08    2.25
   3   4  -2   94.28    2.47
  -2  -4   2   90.93    1.99
  -2  -4   2   94.22    2.00
   2  -4  -2   90.53    2.00
   2  -4  -2   94.82    2.03
  -2   4   2   94.63    2.10
   2   4  -2   95.01    2.34
  -2   4   2   85.92   10.18
  -2   4   2   89.78    2.49
   2   4  -2   91.56    2.31
   1  -4  -2   44.97    1.05
  -1  -4   2   47.40    1.05
  -1  -4   2   50.54    1.07
  -1   4   2   48.43    1.13
  -1   4   2   48.00    1.47
   1   4  -2   47.54    1.39
  -1   4   2   43.76    6.82
   0  -4   2   76.26    1.71
   0  -4  -2   80.28    1.70
   0  -4   2   78.66    1.71
   0   4   2   73.27    8.32
   0   4   2   77.83    2.11
   0   4  -2   76.76    2.09
   0   4   2   78.62    1.77
   0   4   2   79.11    1.72
   0   4   2   79.06    2.02
   1  -4   2  112.36    2.41
   1  -4   2  111.33    2.79
  -1  -4  -2  113.57    2.39
   1  -4   2  111.71    2.41
   1   4   2  119.52   13.61
  -1   4  -2   92.89    6.50
   1   4   2  111.58    2.44
   1   4   2  111.46    2.79
   2  -4   2   74.10    1.66
  -2  -4  -2   74.98    1.63
  -2  -4  -2   75.47    1.67
   2  -4   2   74.23    2.06
   2  -4   2   72.73    1.64
   2  -4   2   73.24    1.67
   2  -4   2   73.42    1.65
  -2  -4  -2   73.34    1.66
   2  -4   2   74.09    1.66
   2   4   2   73.20    1.65
   2   4   2   75.26    1.66
   2   4   2   75.24    1.97
  -2   4  -2   75.71    2.15
   2   4   2   79.08    2.01
   2   4   2   75.54    1.64
   3  -4   2   42.41    0.99
   3  -4   2   42.12    1.44
  -3  -4  -2   43.85    1.02
  -3  -4  -2   44.17    0.98
   3  -4   2   46.44    1.05
   3  -4   2   46.82    1.03
   3  -4   2   43.11    1.03
  -3  -4  -2   43.32    0.99
   3  -4   2   43.81    1.01
   3  -4   2   44.20    1.03
  -3  -4  -2   42.88    0.99
   3  -4   2   44.47    1.01
   3  -4   2   44.68    1.01
  -3   4  -2   44.57    1.55
   3   4   2   42.34    0.99
   3   4   2   44.35    1.25
   3   4   2   43.34    1.32
   4  -4   2    1.62    0.09
  -4  -4  -2    1.46    0.09
   4  -4   2    1.42    0.08
  -4  -4  -2    1.55    0.08
   4  -4   2    1.69    0.11
   4  -4   2    1.32    0.08
  -4  -4  -2    1.52    0.08
   4  -4   2    1.55    0.09
   4  -4   2    1.46    0.09
   4  -4   2    1.62    0.11
  -4  -4  -2    1.29    0.08
   4  -4   2    1.50    0.09
  -4  -4  -2    1.39    0.07
  -4   4  -2    1.32    0.08
  -4   4  -2    1.61    0.14
  -5  -4  -2   23.40    0.57
   5  -4   2   24.23    0.60
  -5  -4  -2   25.60    0.58
   5  -4   2   23.84    0.63
   5  -4   2   23.88    0.60
  -5  -4  -2   24.20    0.60
   5  -4   2   24.01    0.60
  -5  -4  -2   24.09    0.58
  -5  -4  -2   23.91    0.58
   5  -4   2   23.63    0.59
   5  -4   2   26.88    0.67
   5  -4   2   24.25    0.63
   5   4   2   23.68    0.56
  -5   4  -2   23.57    0.71
  -5   4  -2   23.66    0.57
  -6  -4  -2   26.57    0.60
   6  -4   2   25.09    0.63
   6  -4   2   26.05    0.67
   6  -4   2   25.88    0.64
   6  -4   2   26.17    0.64
   6  -4   2   25.72    0.67
   6  -4   2   25.01    0.62
   6  -4   2   25.87    0.63
  -6  -4  -2   26.17    0.65
  -6  -4  -2   25.88    0.61
  -6  -4  -2   25.63    0.61
   6   4   2   26.25    0.64
   6   4   2   26.02    0.60
  -6   4  -2   25.91    0.61
  -6   4  -2   24.90    0.76
   7  -4   2   26.02    0.67
   7  -4   2   26.01    0.63
  -7  -4  -2   27.18    0.62
  -7  -4  -2   26.64    0.61
   7  -4   2   26.65    0.64
   7  -4   2   26.14    0.66
   7  -4   2   27.27    0.63
  -7  -4  -2   27.21    0.61
  -7  -4  -2   25.88    0.65
   7   4   2   25.57    0.60
  -7   4  -2   26.29    0.62
   7   4   2   26.02    0.63
  -7   4  -2   26.43    0.64
   8  -4   2    2.29    0.11
   8  -4   2    2.32    0.12
  -8  -4  -2    2.71    0.13
  -8   4  -2    2.41    0.09
   8   4   2    2.38    0.08
   8   4   2    2.39    0.09
   8   4   2    2.51    0.10
  -8   4  -2    2.39    0.11
   9  -4   2    2.13    0.09
  -9  -4  -2    2.10    0.09
   9   4   2    2.02    0.08
  -9   4  -2    1.87    0.08
  10  -5  -2   12.68    0.32
 -10  -5   2   12.89    0.31
 -10   5   2   12.69    0.32
  10   5  -2   13.32    0.32
  10   5  -2   13.29    0.30
   9  -5  -2    9.05    0.27
  -9  -5   2    8.57    0.24
  -9  -5   2    9.92    0.31
  -9  -5   2    8.71    0.25
  -9  -5   2    9.06    0.28
   9   5  -2    8.92    0.24
  -9   5   2    8.68    0.25
  -9   5   2    8.80    0.25
  -8  -5   2   10.18    0.32
   8  -5  -2    9.00    0.29
  -8  -5   2    9.01    0.26
  -8  -5   2    9.14    0.29
   8  -5  -2    9.13    0.26
   8  -5  -2    9.13    0.29
  -8  -5   2    9.08    0.26
  -8   5   2    9.06    0.27
  -8   5   2    8.57    0.28
   8   5  -2    9.13    0.24
  -8   5   2    9.15    0.24
   7  -5  -2  104.71    2.34
  -7  -5   2  106.43    2.29
  -7  -5   2  106.12    2.29
  -7  -5   2  105.76    2.29
   7  -5  -2  102.58    2.31
   7  -5  -2  102.88    2.34
  -7  -5   2  104.48    2.30
   7  -5  -2  105.55    2.37
  -7  -5   2  105.18    2.33
  -7   5   2  106.48    2.28
   7   5  -2  106.91    2.31
  -7   5   2  100.53    2.32
  -7   5   2  101.83    2.47
  -7   5   2  101.86    2.30
  -6  -5   2   19.77    0.52
   6  -5  -2   19.63    0.52
   6  -5  -2   19.65    0.53
  -6  -5   2   20.66    0.48
  -6  -5   2   19.45    0.49
   6  -5  -2   19.86    0.51
   6  -5  -2   19.41    0.53
  -6  -5   2   19.96    0.49
  -6  -5   2   19.65    0.49
  -6   5   2   19.51    0.49
  -6   5   2   19.43    0.50
  -6   5   2   19.85    0.64
   5  -5  -2   75.20    1.69
  -5  -5   2   73.89    1.66
  -5  -5   2   77.34    1.66
  -5  -5   2   74.85    1.66
   5  -5  -2   69.11    1.74
   5  -5  -2   77.26    1.70
  -5  -5   2   73.16    1.68
  -5  -5   2   75.93    1.64
   5  -5  -2   73.92    1.64
  -5  -5   2   74.34    1.64
  -5   5   2   72.96    1.65
  -5   5   2   72.43    1.66
  -5   5   2   74.15    1.82
   4  -5  -2    0.34    0.06
   4  -5  -2    0.32    0.04
   4  -5  -2    0.40    0.28
  -4  -5   2    0.32    0.04
  -4  -5   2    0.35    0.04
  -4  -5   2    0.39    0.06
  -4  -5   2    0.41    0.05
   4  -5  -2    0.33    0.05
   4  -5  -2    0.41    0.06
   4  -5  -2    0.34    0.06
   4  -5  -2    0.32    0.06
  -4  -5   2    0.48    0.07
  -4  -5   2    0.49    0.05
   4   5  -2    0.47    0.22
  -4   5   2    0.24    0.06
  -4   5   2    0.57    0.06
  -4   5   2    0.15    0.33
   3  -5  -2    0.64    0.06
   3  -5  -2    1.04    0.08
  -3  -5   2    0.73    0.06
   3  -5  -2    0.74    0.07
   3  -5  -2    0.76    0.07
  -3  -5   2    0.74    0.06
   3  -5  -2    0.90    0.05
  -3  -5   2    0.69    0.05
  -3  -5   2    0.86    0.08
  -3   5   2    0.86    0.49
  -3   5   2    0.56    0.06
  -3   5   2    0.73    0.10
   3   5  -2    0.92    0.26
   3   5  -2    0.59    0.22
  -2  -5   2   23.01    0.55
   2  -5  -2   23.07    0.57
   2  -5  -2   21.63    0.59
  -2  -5   2   22.17    0.54
  -2  -5   2   22.35    0.56
   2  -5  -2   22.50    0.53
  -2  -5   2   22.18    0.53
   2  -5  -2   22.73    0.57
  -2  -5   2   23.09    0.54
  -2   5   2   23.65    0.70
  -2   5   2   21.45    1.03
   2   5  -2   21.58    0.89
   2   5  -2   23.98    0.60
   2   5  -2   22.96    0.93
  -1  -5   2   35.75    0.81
  -1  -5   2   35.40    0.93
  -1  -5   2   36.81    0.84
   1  -5  -2   37.66    0.87
  -1  -5   2   35.54    0.85
  -1  -5   2   37.36    0.85
   1  -5  -2   38.18    0.84
   1   5  -2   36.71    0.91
  -1   5   2   36.32    0.93
  -1   5   2   36.29    1.35
   1   5  -2   35.40    1.23
  -1   5   2   36.50    0.86
  -1   5   2   36.79    1.24
   1   5  -2   36.18    1.29
   0  -5   2   44.58    1.02
   0  -5  -2   43.71    1.03
   0  -5   2   42.43    0.97
   0  -5   2   43.46    1.04
   0  -5   2   44.48    1.01
   0  -5   2   43.55    1.03
   0  -5   2   46.62    1.06
   0  -5  -2   44.89    0.99
   0  -5  -2   43.81    1.00
   0  -5  -2   44.49    1.02
   0   5   2   44.48    1.51
   0   5   2   44.77    1.41
   0   5  -2   42.47    1.49
   0   5   2   44.70    1.02
   0   5  -2   42.90    1.09
   0   5   2   43.68    1.08
  -1  -5  -2   17.83    0.45
   1  -5   2   18.55    0.47
   1  -5   2   18.05    0.49
   1  -5   2   19.07    0.47
  -1  -5  -2   18.55    0.47
   1  -5   2   18.59    0.49
   1  -5   2   18.45    0.45
  -1  -5  -2   18.89    0.44
  -1  -5  -2   18.46    0.48
  -1  -5  -2   18.56    0.47
   1  -5   2   19.11    0.47
   1   5   2   18.18    0.47
   1   5   2   19.05    0.51
   1   5   2   17.86    0.84
  -1   5  -2   18.50    0.93
   1   5   2   18.69    0.80
   1   5   2   18.62    0.47
  -1   5  -2   18.88    0.55
  -2  -5  -2   45.94    1.04
  -2  -5  -2   46.67    1.03
   2  -5   2   46.67    1.08
   2  -5   2   45.93    1.05
   2  -5   2   45.68    1.09
  -2  -5  -2   46.46    1.05
   2  -5   2   46.00    1.07
   2  -5   2   46.62    1.07
  -2  -5  -2   46.45    1.07
   2  -5   2   46.05    1.56
   2  -5   2   46.37    1.07
  -2  -5  -2   46.78    1.05
   2  -5   2   45.21    1.07
   2  -5   2   47.56    1.04
   2   5   2   44.73    1.44
   2   5   2   44.81    1.05
   2   5   2   44.14    1.48
  -2   5  -2   46.25    1.70
  -2   5  -2   46.48    1.17
   2   5   2   44.89    1.04
   3  -5   2   24.40    0.62
  -3  -5  -2   24.76    0.59
   3  -5   2   24.16    0.59
  -3  -5  -2   25.10    0.60
   3  -5   2   24.09    0.62
  -3  -5  -2   28.63    0.64
   3  -5   2   24.63    0.62
   3   5   2   23.73    0.59
  -3   5  -2   25.27    0.73
  -4  -5  -2   31.17    0.72
   4  -5   2   31.37    0.76
  -4  -5  -2   31.44    0.73
   4  -5   2   31.94    0.74
   4  -5   2   30.68    0.76
   4  -5   2   30.67    0.78
  -4  -5  -2   31.35    0.73
   4  -5   2   31.05    0.76
   4  -5   2   31.14    0.75
   4  -5   2   30.75    0.78
  -4  -5  -2   30.49    0.74
  -4  -5  -2   31.23    0.73
  -4   5  -2   29.83    0.72
  -4   5  -2   32.50    0.91
   4   5   2   29.50    0.71
  -5  -5  -2    5.69    0.18
   5  -5   2    5.70    0.19
   5  -5   2    5.66    0.21
  -5  -5  -2    5.61    0.18
   5  -5   2    5.51    0.20
   5  -5   2    5.76    0.19
  -5  -5  -2    5.67    0.18
  -5  -5  -2    5.35    0.19
   5  -5   2    5.60    0.22
   5  -5   2    5.70    0.21
  -5  -5  -2    5.53    0.17
   5  -5   2    5.52    0.22
   5   5   2    5.52    0.17
  -5   5  -2    5.55    0.18
  -5   5  -2    5.39    0.29
  -6  -5  -2    0.34    0.06
  -6  -5  -2    0.35    0.04
   6  -5   2    0.35    0.07
  -6  -5  -2    0.31    0.04
   6  -5   2    0.28    0.06
   6  -5   2    0.30    0.05
   6  -5   2    0.32    0.05
   6   5   2    0.28    0.04
  -6   5  -2    0.33    0.04
   6   5   2    0.41    0.06
   7  -5   2    8.21    0.25
   7  -5   2    8.28    0.23
   7  -5   2    7.97    0.24
  -7  -5  -2    8.32    0.21
   7  -5   2    8.15    0.26
  -7  -5  -2    8.17    0.22
  -7  -5  -2    7.92    0.25
   7  -5   2    8.36    0.23
  -7  -5  -2    7.90    0.21
  -7   5  -2    8.02    0.22
   7   5   2    7.98    0.23
   7   5   2    8.26    0.21
  -7   5  -2    8.09    0.24
   8  -5   2    0.03    0.03
  -8  -5  -2    0.00    0.02
   8  -5   2    0.02    0.03
   8   5   2    0.02    0.02
   8   5   2    0.04    0.01
  -8   5  -2    0.05    0.03
  -8   5  -2    0.03    0.02
  -9  -6   2    3.97    0.12
  -9  -6   2    4.18    0.13
   9  -6  -2    3.99    0.13
  -9  -6   2    4.14    0.12
  -9  -6   2    3.99    0.12
   9  -6  -2    3.98    0.13
  -9   6   2    4.26    0.13
   8  -6  -2    3.06    0.14
  -8  -6   2    3.02    0.11
  -8  -6   2    2.86    0.12
  -8  -6   2    3.08    0.11
  -8  -6   2    3.18    0.11
  -8   6   2    3.04    0.13
  -8   6   2    3.19    0.12
  -8   6   2    2.88    0.15
  -8   6   2    3.18    0.12
  -8   6   2    3.10    0.10
   8   6  -2    3.09    0.10
   7  -6  -2   10.99    0.32
  -7  -6   2   11.23    0.29
   7  -6  -2   10.88    0.31
   7  -6  -2   10.84    0.31
  -7  -6   2   10.62    0.31
  -7  -6   2   11.11    0.30
   7  -6  -2   10.46    0.32
  -7  -6   2   11.07    0.29
  -7   6   2   11.10    0.29
  -7   6   2   10.49    0.32
   7   6  -2   11.02    0.28
  -6  -6   2   43.02    1.02
   6  -6  -2   45.02    1.08
   6  -6  -2   44.08    1.04
  -6  -6   2   42.66    1.00
   6  -6  -2   42.59    1.03
  -6  -6   2   44.47    1.01
  -6  -6   2   42.59    1.02
   6  -6  -2   45.09    1.06
  -6   6   2   43.03    1.05
  -6   6   2   46.48    1.02
   5  -6  -2   25.55    0.65
  -5  -6   2   25.67    0.61
  -5  -6   2   25.39    0.62
  -5  -6   2   25.15    0.63
   5  -6  -2   25.02    0.59
   5  -6  -2   25.42    0.65
  -5  -6   2   25.40    0.62
   5  -6  -2   25.51    0.65
   5  -6  -2   25.60    0.66
  -5  -6   2   25.69    0.61
  -5  -6   2   25.75    0.60
  -5   6   2   25.33    0.61
  -5   6   2   25.05    0.78
  -5   6   2   25.50    0.66
  -4  -6   2    8.33    0.25
   4  -6  -2    8.75    0.28
   4  -6  -2    8.45    0.28
  -4  -6   2    9.03    0.25
   4  -6  -2    8.31    0.28
  -4  -6   2    8.60    0.25
  -4  -6   2    8.76    0.27
  -4  -6   2    8.74    0.24
   4  -6  -2    8.18    0.27
   4  -6  -2    8.61    0.24
  -4   6   2    8.20    0.25
  -4   6   2    8.23    0.37
  -4   6   2    8.36    0.29
  -3  -6   2    3.90    0.14
   3  -6  -2    3.84    0.16
  -3  -6   2    3.40    0.13
  -3  -6   2    3.34    0.14
   3  -6  -2    3.38    0.16
   3  -6  -2    3.30    0.12
   3  -6  -2    3.14    0.15
  -3  -6   2    3.63    0.12
   3  -6  -2    3.33    0.15
  -3  -6   2    3.31    0.15
  -3   6   2    4.42    0.24
  -3   6   2    3.16    0.13
   2  -6  -2    2.75    0.12
  -2  -6   2    2.62    0.12
  -2  -6   2    2.81    0.16
  -2  -6   2    2.63    0.10
  -2  -6   2    2.61    0.16
   2  -6  -2    3.02    0.14
   2  -6  -2    2.83    0.13
   2  -6  -2    2.76    0.10
  -2  -6   2    2.67    0.11
  -2  -6   2    2.78    0.13
  -2   6   2    2.81    0.14
  -2   6   2    2.91    0.13
  -2   6   2    2.78    0.19
   2   6  -2    2.78    0.17
   1  -6  -2  162.36    3.51
  -1  -6   2  153.97    3.44
   1  -6  -2  170.00    3.53
  -1  -6   2  157.38    3.51
  -1  -6   2  156.70    3.47
   1  -6  -2  166.76    3.57
   1  -6  -2  153.58    3.44
  -1  -6   2  163.40    3.47
  -1  -6   2  154.71    3.43
   1  -6  -2  157.61    3.48
  -1  -6   2  162.24    3.51
   1  -6  -2  159.43    3.46
  -1  -6   2  157.81    3.47
  -1   6   2  152.24    3.45
   1   6  -2  157.22    3.57
  -1   6   2  157.78    3.59
  -1   6   2  163.17    3.49
   0  -6   2   19.62    0.47
   0  -6  -2   20.04    0.48
   0  -6  -2   21.21    0.57
   0  -6   2   19.08    0.53
   0  -6   2   20.40    0.51
   0  -6   2   20.42    0.52
   0  -6   2   20.42    0.52
   0  -6  -2   20.98    0.52
   0  -6   2   19.71    0.49
   0   6   2   19.12    0.50
   0   6   2   20.06    0.52
   0   6   2   21.24    0.60
   0   6  -2   19.48    0.60
  -1  -6  -2   62.02    1.36
   1  -6   2   61.54    1.39
  -1  -6  -2   62.90    1.37
   1  -6   2   62.22    1.40
   1  -6   2   61.50    1.40
   1  -6   2   61.18    1.41
  -1  -6  -2   62.32    1.38
   1  -6   2   60.23    1.42
  -1  -6  -2   61.07    1.41
   1  -6   2   61.29    1.40
  -1  -6  -2   62.59    1.39
   1   6   2   58.75    1.37
   1   6   2   59.00    1.39
   1   6   2   59.69    1.38
  -1   6  -2   60.42    1.52
   2  -6   2  106.67    2.34
  -2  -6  -2  105.00    2.35
  -2  -6  -2  106.00    2.32
   2  -6   2  109.91    2.36
   2  -6   2  104.99    2.36
  -2  -6  -2  105.57    2.32
  -2  -6  -2  106.55    2.33
   2  -6   2  106.53    2.35
   2  -6   2  105.84    2.38
   2  -6   2  105.31    2.32
  -2  -6  -2  105.10    2.31
   2  -6   2  105.48    2.35
   2   6   2  103.54    2.31
   2   6   2  101.44    2.31
  -2   6  -2  104.41    2.80
  -3  -6  -2   50.64    1.16
   3  -6   2   51.32    1.20
  -3  -6  -2   50.35    1.16
   3  -6   2   51.19    1.20
  -3  -6  -2   51.03    1.16
   3  -6   2   52.06    1.20
  -3  -6  -2   50.97    1.15
   3  -6   2   51.53    1.18
   3  -6   2   51.45    1.17
  -3  -6  -2   52.55    1.19
   3  -6   2   51.02    1.22
   3  -6   2   51.52    1.21
  -3   6  -2   50.69    1.34
   3   6   2   50.91    1.15
   4  -6   2   11.27    0.35
  -4  -6  -2   11.42    0.31
   4  -6   2   11.23    0.34
  -4  -6  -2   11.49    0.30
   4  -6   2   11.06    0.32
  -4  -6  -2   11.42    0.31
   4  -6   2   10.94    0.33
   4  -6   2   11.15    0.33
   4  -6   2   10.58    0.35
   4  -6   2   11.02    0.34
  -4  -6  -2   11.27    0.30
  -4   6  -2   10.97    0.33
  -4   6  -2   11.62    0.45
   4   6   2   11.38    0.30
   5  -6   2   20.88    0.52
   5  -6   2   20.42    0.50
   5  -6   2   20.47    0.53
  -5  -6  -2   20.55    0.50
  -5  -6  -2   20.29    0.49
  -5  -6  -2   20.57    0.50
   5  -6   2   21.04    0.56
   5  -6   2   20.64    0.54
  -5  -6  -2   20.62    0.50
   5  -6   2   21.01    0.55
   5   6   2   20.70    0.49
  -5   6  -2   20.63    0.51
  -5   6  -2   21.27    0.50
   6  -6   2    1.21    0.08
   6  -6   2    1.20    0.08
   6  -6   2    1.08    0.09
  -6  -6  -2    1.21    0.07
  -6  -6  -2    1.33    0.07
  -6  -6  -2    1.23    0.06
   6  -6   2    1.26    0.08
   6  -6   2    1.12    0.09
   6   6   2    1.20    0.08
  -6   6  -2    1.25    0.07
  -6   6  -2    1.16    0.07
   6   6   2    1.23    0.06
  -7  -6  -2    8.19    0.20
  -7  -6  -2    7.65    0.20
  -7  -6  -2    7.80    0.20
   7  -6   2    8.17    0.23
   7  -6   2    7.95    0.23
  -7   6  -2    8.14    0.21
  -7   6  -2    7.67    0.23
   7   6   2    8.14    0.21
   7   6   2    8.03    0.19
   8  -6   2    5.02    0.14
  -8   6  -2    4.68    0.14
   8   6   2    5.11    0.13
  -8  -7   2    0.91    0.05
   8  -7  -2    1.07    0.09
  -8  -7   2    0.83    0.05
  -8  -7   2    0.92    0.05
   8  -7  -2    0.85    0.05
   8   7  -2    0.82    0.04
  -8   7   2    0.90    0.06
  -8   7   2    0.98    0.04
  -7  -7   2    0.63    0.05
   7  -7  -2    0.54    0.05
   7  -7  -2    0.72    0.06
  -7  -7   2    0.61    0.05
  -7  -7   2    0.61    0.05
  -7  -7   2    0.79    0.06
   7  -7  -2    0.66    0.06
  -7   7   2    0.60    0.06
  -7   7   2    0.62    0.06
  -7   7   2    0.61    0.06
   7   7  -2    0.51    0.04
  -7   7   2    0.64    0.06
  -6  -7   2    4.43    0.15
   6  -7  -2    4.50    0.17
  -6  -7   2    4.34    0.15
   6  -7  -2    4.61    0.17
  -6  -7   2    4.53    0.15
   6  -7  -2    4.62    0.17
  -6  -7   2    4.60    0.15
   6  -7  -2    4.47    0.16
  -6   7   2    4.84    0.24
  -6   7   2    4.58    0.15
  -5  -7   2    2.92    0.12
  -5  -7   2    2.97    0.12
  -5  -7   2    3.00    0.12
   5  -7  -2    2.94    0.14
  -5  -7   2    3.00    0.12
   5  -7  -2    2.95    0.14
   5  -7  -2    3.02    0.14
   5  -7  -2    2.98    0.14
  -5   7   2    2.97    0.12
  -5   7   2    2.82    0.15
  -4  -7   2    1.33    0.08
   4  -7  -2    1.05    0.09
  -4  -7   2    1.06    0.08
  -4  -7   2    0.96    0.07
  -4  -7   2    1.07    0.07
   4  -7  -2    1.10    0.09
  -4  -7   2    1.22    0.07
   4  -7  -2    1.05    0.09
   4  -7  -2    1.07    0.09
   4  -7  -2    1.15    0.07
  -4   7   2    1.04    0.07
  -4   7   2    1.02    0.09
  -4   7   2    0.98    0.15
   3  -7  -2    2.49    0.14
  -3  -7   2    2.43    0.11
  -3  -7   2    2.36    0.11
  -3  -7   2    2.23    0.12
   3  -7  -2    2.29    0.12
   3  -7  -2    2.38    0.10
   3  -7  -2    2.48    0.09
  -3  -7   2    2.44    0.11
   3  -7  -2    2.23    0.13
   3  -7  -2    2.23    0.12
  -3  -7   2    2.48    0.10
  -3   7   2    2.25    0.20
  -3   7   2    2.37    0.11
  -3   7   2    2.10    0.13
  -2  -7   2   25.30    0.61
   2  -7  -2   24.61    0.58
   2  -7  -2   25.48    0.63
  -2  -7   2   25.22    0.62
  -2  -7   2   24.67    0.61
   2  -7  -2   24.90    0.62
  -2  -7   2   24.71    0.63
   2  -7  -2   24.43    0.59
  -2  -7   2   24.69    0.59
   2  -7  -2   25.22    0.64
  -2  -7   2   24.79    0.58
   2  -7  -2   25.24    0.63
  -2   7   2   23.34    0.74
  -2   7   2   24.41    0.59
  -2   7   2   24.76    0.60
  -1  -7   2   45.59    1.06
   1  -7  -2   45.80    1.08
   1  -7  -2   46.18    1.07
  -1  -7   2   44.82    1.07
   1  -7  -2   46.82    1.05
   1  -7  -2   46.43    1.08
   1  -7  -2   45.82    1.03
  -1  -7   2   47.61    1.10
  -1  -7   2   44.84    1.07
  -1  -7   2   44.86    1.03
  -1  -7   2   45.58    1.02
  -1  -7   2   47.01    1.08
   1  -7  -2   46.30    1.09
  -1   7   2   45.94    1.05
  -1   7   2   46.07    1.09
   1   7  -2   45.58    1.20
  -1   7   2   46.15    1.20
   0  -7   2   58.40    1.35
   0  -7   2   55.67    1.32
   0  -7   2   54.63    1.27
   0  -7   2   57.55    1.28
   0  -7   2   58.13    1.33
   0  -7  -2   57.78    1.32
   0  -7  -2   58.16    1.31
   0  -7  -2   56.71    1.28
   0  -7  -2   58.28    1.34
   0  -7   2   57.05    1.31
   0  -7  -2   57.58    1.30
   0  -7   2   56.80    1.32
   0   7   2   60.06    1.39
   0   7  -2   58.12    1.46
   0   7   2   58.46    1.33
   0   7   2   57.13    1.29
   1  -7   2    1.83    0.09
   1  -7   2    1.93    0.11
  -1  -7  -2    1.70    0.09
  -1  -7  -2    1.78    0.11
  -1  -7  -2    1.72    0.09
  -1  -7  -2    1.61    0.09
   1  -7   2    1.80    0.12
   1  -7   2    1.76    0.11
  -1  -7  -2    1.48    0.09
   1  -7   2    1.88    0.11
   1  -7   2    1.71    0.10
   1   7   2    1.66    0.10
   1   7   2    1.68    0.09
  -1   7  -2    1.81    0.18
   1   7   2    1.70    0.10
   2  -7   2   24.71    0.60
  -2  -7  -2   28.10    0.72
  -2  -7  -2   26.50    0.62
  -2  -7  -2   23.61    0.65
   2  -7   2   24.36    0.61
   2  -7   2   24.57    0.66
   2  -7   2   24.70    0.64
  -2  -7  -2   24.84    0.59
   2  -7   2   24.98    0.72
   2   7   2   24.20    0.59
   2   7   2   23.88    0.59
   3  -7   2    4.54    0.18
  -3  -7  -2    4.47    0.16
  -3  -7  -2    4.53    0.15
   3  -7   2    4.49    0.16
   3  -7   2    4.76    0.18
  -3  -7  -2    4.59    0.16
   3  -7   2    4.57    0.19
  -3  -7  -2    4.36    0.15
   3  -7   2    4.42    0.18
   3  -7   2    4.27    0.16
   3   7   2    4.53    0.15
   4  -7   2    0.53    0.06
   4  -7   2    0.44    0.06
  -4  -7  -2    0.44    0.05
   4  -7   2    0.41    0.07
  -4  -7  -2    0.49    0.05
   4  -7   2    0.44    0.06
  -4  -7  -2    0.47    0.05
  -4  -7  -2    0.55    0.05
   4  -7   2    0.32    0.05
   4  -7   2    0.55    0.07
   4   7   2    0.49    0.05
  -4   7  -2    0.46    0.05
   5  -7   2    3.08    0.15
   5  -7   2    2.90    0.13
   5  -7   2    2.90    0.13
  -5  -7  -2    2.89    0.10
  -5  -7  -2    3.05    0.11
  -5  -7  -2    2.92    0.10
  -5   7  -2    2.93    0.11
   5   7   2    2.93    0.12
   6  -7   2    0.63    0.06
  -6  -7  -2    0.52    0.04
  -6  -7  -2    0.61    0.04
  -6  -7  -2    0.61    0.04
   6  -7   2    0.56    0.05
   6  -7   2    0.56    0.05
   6   7   2    0.61    0.04
  -6   7  -2    0.63    0.05
   6   7   2    0.57    0.07
   7  -7   2    0.19    0.03
   7   7   2    0.21    0.03
  -7   7  -2    0.24    0.02
  -7  -8   2    2.43    0.08
   7  -8  -2    2.36    0.08
  -7  -8   2    2.50    0.08
  -7  -8   2    2.43    0.08
   7  -8  -2    2.36    0.08
   7   8  -2    2.47    0.07
  -7   8   2    2.57    0.08
  -7   8   2    2.50    0.07
  -6  -8   2    1.77    0.07
  -6  -8   2    1.74    0.07
   6  -8  -2    1.69    0.07
  -6  -8   2    1.81    0.07
   6  -8  -2    1.67    0.08
  -6  -8   2    1.77    0.07
   6  -8  -2    1.74    0.08
  -6   8   2    1.73    0.07
  -6   8   2    1.78    0.08
  -6   8   2    1.85    0.09
   6   8  -2    1.92    0.07
   5  -8  -2    1.01    0.07
   5  -8  -2    1.04    0.08
  -5  -8   2    1.07    0.06
  -5  -8   2    1.05    0.06
  -5  -8   2    1.03    0.06
   5  -8  -2    0.96    0.07
  -5  -8   2    0.96    0.06
   5  -8  -2    0.96    0.07
  -5   8   2    1.01    0.06
  -5   8   2    0.96    0.06
  -5   8   2    1.00    0.08
  -5   8   2    1.01    0.08
  -4  -8   2    2.50    0.10
  -4  -8   2    2.46    0.09
  -4  -8   2    2.42    0.10
  -4  -8   2    2.51    0.10
   4  -8  -2    2.48    0.11
  -4  -8   2    2.45    0.10
   4  -8  -2    2.47    0.12
   4  -8  -2    2.35    0.11
   4  -8  -2    2.38    0.12
  -4   8   2    2.38    0.13
  -4   8   2    2.37    0.10
  -4   8   2    2.59    0.10
  -4   8   2    2.52    0.13
   3  -8  -2   30.94    0.73
  -3  -8   2   29.40    0.70
  -3  -8   2   30.92    0.71
   3  -8  -2   31.20    0.74
  -3  -8   2   30.36    0.72
  -3  -8   2   30.88    0.72
  -3  -8   2   30.39    0.73
   3  -8  -2   31.06    0.74
   3  -8  -2   29.96    0.75
  -3   8   2   30.42    0.72
  -3   8   2   32.31    0.79
  -3   8   2   31.06    0.71
  -3   8   2   30.53    0.76
  -2  -8   2   20.01    0.49
  -2  -8   2   19.99    0.49
  -2  -8   2   20.38    0.51
   2  -8  -2   19.32    0.46
   2  -8  -2   19.69    0.47
   2  -8  -2   19.46    0.50
   2  -8  -2   19.98    0.50
  -2  -8   2   19.45    0.47
  -2  -8   2   19.17    0.46
   2  -8  -2   20.35    0.52
  -2   8   2   19.68    0.52
  -2   8   2   19.04    0.52
  -2   8   2   19.69    0.48
   1  -8  -2    2.33    0.12
  -1  -8   2    2.27    0.11
   1  -8  -2    2.33    0.09
   1  -8  -2    2.33    0.11
  -1  -8   2    2.32    0.10
  -1  -8   2    2.37    0.09
  -1  -8   2    2.20    0.12
   1  -8  -2    2.36    0.10
   1  -8  -2    2.29    0.11
  -1  -8   2    2.20    0.11
  -1   8   2    2.29    0.12
   1   8  -2    2.29    0.12
  -1   8   2    2.38    0.12
  -1   8   2    2.26    0.10
   0  -8  -2   13.16    0.34
   0  -8   2   13.43    0.38
   0  -8  -2   13.11    0.33
   0  -8  -2   12.96    0.37
   0  -8  -2   12.97    0.35
   0  -8   2   13.02    0.36
   0  -8  -2   12.70    0.35
   0  -8   2   12.74    0.34
   0  -8   2   12.99    0.36
   0   8  -2   13.61    0.43
   0   8   2   12.99    0.34
   0   8   2   13.29    0.36
   0   8   2   13.11    0.36
   1  -8   2    9.32    0.27
   1  -8   2    9.19    0.26
  -1  -8  -2    9.23    0.26
   1  -8   2    9.20    0.27
  -1  -8  -2    9.12    0.26
   1  -8   2    9.17    0.29
  -1  -8  -2    9.33    0.25
  -1  -8  -2    9.10    0.24
  -1  -8  -2    8.96    0.27
   1   8   2    9.39    0.25
   1   8   2    9.20    0.25
  -2  -8  -2    1.20    0.07
  -2  -8  -2    1.36    0.07
  -2  -8  -2    1.18    0.07
   2  -8   2    1.11    0.09
   2  -8   2    1.18    0.08
   2  -8   2    1.32    0.08
   2  -8   2    1.18    0.09
  -2  -8  -2    1.21    0.08
  -2  -8  -2    1.28    0.07
   2   8   2    1.27    0.07
  -3  -8  -2    3.25    0.11
   3  -8   2    3.62    0.15
   3  -8   2    3.76    0.16
  -3  -8  -2    3.45    0.11
  -3  -8  -2    3.41    0.12
   3  -8   2    3.21    0.11
   3  -8   2    3.59    0.17
   3   8   2    3.18    0.11
  -3   8  -2    3.41    0.12
   4  -8   2    1.58    0.09
   4  -8   2    1.46    0.08
   4  -8   2    1.47    0.08
  -4  -8  -2    1.50    0.07
  -4  -8  -2    1.51    0.06
  -4  -8  -2    1.46    0.07
  -4  -8  -2    1.42    0.07
  -4   8  -2    1.54    0.07
  -4   8  -2    1.43    0.09
   4   8   2    1.50    0.06
  -5  -8  -2    9.91    0.24
   5  -8   2   10.33    0.28
  -5  -8  -2   10.35    0.26
   5  -8   2   10.77    0.29
  -5   8  -2   10.49    0.25
   5   8   2   10.48    0.25
   5   8   2   10.37    0.25
  -5  -9   2    2.83    0.09
  -5  -9   2    2.92    0.08
   5  -9  -2    2.87    0.09
  -5  -9   2    2.93    0.08
   5  -9  -2    2.62    0.10
  -5   9   2    2.93    0.08
  -4  -9   2    4.94    0.13
  -4  -9   2    5.09    0.14
   4  -9  -2    4.98    0.15
   4  -9  -2    4.90    0.14
   4  -9  -2    5.29    0.16
  -4  -9   2    5.08    0.14
  -4   9   2    4.81    0.16
  -4   9   2    5.03    0.14
  -3  -9   2    3.29    0.10
   3  -9  -2    3.23    0.11
   3  -9  -2    3.14    0.12
  -3  -9   2    3.35    0.11
  -3  -9   2    3.35    0.13
  -3  -9   2    3.25    0.10
   3  -9  -2    3.24    0.11
  -3   9   2    3.04    0.12
  -3   9   2    3.27    0.10
  -2  -9   2    2.04    0.08
   2  -9  -2    2.02    0.07
  -2  -9   2    2.05    0.09
  -2  -9   2    1.84    0.07
   2  -9  -2    2.06    0.09
  -2  -9   2    2.07    0.08
   2  -9  -2    2.02    0.09
   2  -9  -2    2.07    0.08
  -2   9   2    1.91    0.09
  -2   9   2    2.00    0.08
   1  -9  -2    3.15    0.11
  -1  -9   2    3.07    0.10
   1  -9  -2    3.09    0.12
  -1  -9   2    3.23    0.11
  -1  -9   2    3.06    0.12
   1  -9  -2    3.03    0.10
   1  -9  -2    3.18    0.11
  -1   9   2    3.21    0.10
  -1   9   2    3.33    0.16
   0  -9  -2    9.81    0.24
   0  -9   2    9.85    0.25
   0  -9  -2    9.75    0.27
   0  -9   2    9.69    0.27
   0  -9  -2    9.08    0.27
   0  -9  -2    9.98    0.25
   0  -9   2    9.99    0.26
   0  -9  -2    9.88    0.26
   0  -9   2    9.69    0.25
   0   9   2   10.21    0.27
   0   9   2   10.14    0.25
   1  -9   2    0.61    0.04
  -1  -9  -2    0.52    0.04
   1  -9   2    0.62    0.05
  -1  -9  -2    0.61    0.04
   1  -9   2    0.53    0.05
   1  -9   2    0.58    0.05
  -1  -9  -2    0.58    0.04
  -1  -9  -2    0.56    0.04
   1   9   2    0.55    0.04
  -2  -9  -2    3.02    0.09
  -2  -9  -2    2.92    0.09
  -2  -9  -2    3.02    0.10
   2  -9   2    2.97    0.10
   2  -9   2    3.03    0.11
   2  -9   2    3.05    0.11
  -2   9  -2    2.77    0.10
   2   9   2    3.04    0.09
   3  -9   2    0.05    0.02
   3  -9   2    0.05    0.02
  -3  -9  -2    0.03    0.01
  -3  -9  -2    0.01    0.02
  -3  -9  -2    0.06    0.02
   3  -9   2    0.02    0.02
  -3   9  -2    0.07    0.02
   3   9   2    0.03    0.01
 -12   0   3    0.06    0.03
 -12   0   3    0.00    0.02
  12   0  -3    0.02    0.02
 -11   0   3    1.96    0.10
  11   0  -3    1.89    0.10
  11   0  -3    2.30    0.15
  10   0  -3   16.52    0.43
 -10   0   3   16.32    0.44
  10   0  -3   16.60    0.39
 -10   0   3   16.13    0.45
 -10   0   3   16.14    0.42
  -9   0   3  189.74    4.11
   9   0  -3  187.37    4.12
  -9   0   3  190.64    4.09
  -9   0   3  191.14    4.15
  -9   0   3  188.70    4.14
   9   0  -3  190.03    4.08
   8   0  -3  140.97    3.11
  -8   0   3  150.73    3.17
  -8   0   3  142.00    3.14
  -8   0   3  143.51    3.17
   8   0  -3  141.87    3.14
  -8   0   3  145.22    3.12
   7   0  -3   20.84    0.53
  -7   0   3   21.95    0.54
  -7   0   3   23.84    0.56
  -7   0   3   21.00    0.52
   7   0  -3   21.86    0.80
  -7   0   3   23.75    0.62
   7   0  -3   21.20    0.54
   6   0  -3   32.11    0.93
  -6   0   3   31.87    0.74
  -6   0   3   38.21    6.69
  -6   0   3   31.83    0.77
   6   0  -3   31.39    8.12
  -5   0   3  479.44   10.21
  -5   0   3  477.98   10.32
   5   0  -3  482.26   10.33
   5   0  -3  423.56   21.04
   5   0  -3  474.33   10.30
  -5   0   3  522.54   19.78
  -4   0   3  153.41    3.25
  -4   0   3  161.67    8.96
   4   0  -3  130.85    9.42
  -4   0   3  148.21    3.34
  -4   0   3  152.50    3.38
   4   0  -3  149.54    3.30
   4   0  -3  150.86    3.39
   3   0  -3   34.15    0.79
   3   0  -3   33.56    0.92
  -3   0   3   34.14    0.90
  -3   0   3   33.67    0.80
  -3   0   3   34.75    0.79
   2   0  -3   37.06    1.00
  -2   0   3   35.31    3.65
  -2   0   3   37.61    0.85
  -2   0   3   38.24    0.98
   0   0   3   20.44    0.48
   0   0  -3   20.33    0.68
   0   0   3   21.66    0.65
   0   0  -3   19.11    3.05
   0   0   3   21.74    0.51
   0   0   3   21.63    2.92
   0   0   3   22.40    0.53
  -1   0  -3   26.33    4.06
   1   0   3   30.04    0.86
   1   0   3   33.46    3.97
   1   0   3   30.75    0.71
   1   0   3   30.63    0.77
   1   0   3   30.39    0.68
  -1   0  -3   29.20    0.78
   2   0   3  171.61    3.70
  -2   0  -3  149.56   11.14
   2   0   3  172.15    3.66
   2   0   3  176.77    3.92
   2   0   3  184.55   10.63
   2   0   3  167.86    3.82
   3   0   3   72.83    1.82
   3   0   3   68.04    1.55
   3   0   3   71.40    1.58
   3   0   3   80.77    8.30
   3   0   3   69.46    1.55
  -3   0  -3   66.00   11.24
   3   0   3   68.72    1.76
   4   0   3   27.76    0.65
   4   0   3   27.32    0.65
   4   0   3   27.55    0.64
   4   0   3   28.63    0.68
   4   0   3   27.29    0.91
   4   0   3   28.59    0.64
  -5   0  -3   21.97    0.93
   5   0   3   22.31    0.55
  -5   0  -3   22.48    0.52
   5   0   3   22.04    0.52
   5   0   3   21.87    0.91
  -5   0  -3   23.11    0.55
   5   0   3   22.66    0.56
   6   0   3    1.25    0.09
   6   0   3    1.17    0.08
  -6   0  -3    1.22    0.06
  -6   0  -3    1.17    0.09
   7   0   3    1.55    0.16
  -7   0  -3    1.43    0.12
  -8   0  -3   14.56    0.37
  -8   0  -3   14.56    0.39
   8   0   3   14.09    0.38
   8   0   3   14.20    0.39
  -9   0  -3    0.25    0.04
  -9   0  -3    0.24    0.04
   9   0   3    0.23    0.04
   9   0   3    0.24    0.04
 -12  -1   3    3.82    0.15
  12  -1  -3    3.79    0.12
 -12  -1   3    3.58    0.11
  12   1  -3    3.79    0.12
  12   1  -3    3.81    0.13
 -12   1   3    3.66    0.13
  11  -1  -3    4.87    0.18
 -11  -1   3    4.98    0.18
  11  -1  -3    4.91    0.17
 -11  -1   3    5.21    0.19
 -11   1   3    5.03    0.18
 -11   1   3    5.01    0.17
  11   1  -3    5.15    0.16
  11   1  -3    4.91    0.14
 -10  -1   3    5.82    0.21
  10  -1  -3    5.71    0.21
 -10  -1   3    5.67    0.17
 -10  -1   3    5.55    0.18
 -10  -1   3    5.79    0.22
  10  -1  -3    5.76    0.20
 -10   1   3    5.77    0.20
  10   1  -3    5.81    0.19
  10   1  -3    5.82    0.17
 -10   1   3    5.64    0.21
  -9  -1   3   55.54    1.24
  -9  -1   3   56.83    1.30
  -9  -1   3   56.02    1.29
   9  -1  -3   54.55    1.27
   9  -1  -3   56.51    1.22
  -9  -1   3   55.24    1.25
  -9   1   3   54.23    1.28
  -9   1   3   55.45    1.29
  -9   1   3   54.85    1.25
   9   1  -3   54.60    1.26
   9   1  -3   56.30    1.24
  -8  -1   3   37.46    0.89
  -8  -1   3   44.18    1.00
   8  -1  -3   37.91    0.91
  -8  -1   3   38.94    0.92
   8  -1  -3   37.25    0.90
  -8  -1   3   38.41    0.88
  -8   1   3   37.51    0.90
  -8   1   3   37.63    0.92
   8   1  -3   38.07    0.89
  -8   1   3   37.84    0.89
  -8   1   3   42.46    0.96
   8   1  -3   37.46    0.87
   7  -1  -3   42.32    0.96
  -7  -1   3   43.26    0.97
   7  -1  -3   40.40    1.29
  -7  -1   3   43.05    1.00
  -7  -1   3   44.22    0.98
  -7  -1   3   42.47    0.97
  -7  -1   3   43.31    1.01
  -7   1   3   41.90    0.99
  -7   1   3   43.08    1.03
  -7   1   3   43.73    1.00
   7   1  -3   43.04    1.25
  -7   1   3   43.45    0.97
   6  -1  -3  193.78   18.02
   6  -1  -3  217.87    5.05
  -6  -1   3  225.11    4.78
  -6   1   3  221.47    4.85
  -6   1   3  219.64    4.78
  -6   1   3  224.30    4.78
  -6   1   3  246.85   15.78
   6   1  -3  224.01    5.01
  -6   1   3  228.76    5.08
  -5  -1   3   59.49    1.34
   5  -1  -3   62.25    1.52
   5  -1  -3   56.00    8.19
   5  -1  -3   57.06    1.56
  -5  -1   3   66.45    6.19
  -5   1   3   64.57    1.40
  -5   1   3   63.50    7.01
  -5   1   3   60.41    1.34
  -5   1   3   60.55    1.59
   5   1  -3   62.03    1.49
   5   1  -3   56.46    6.99
  -4  -1   3  772.28   23.76
  -4  -1   3  667.84   14.74
   4  -1  -3  579.94   24.92
   4  -1  -3  697.52   14.93
  -4   1   3  684.39   14.68
   4   1  -3  617.30   22.55
  -4   1   3  715.06   15.24
  -4   1   3  718.77   24.68
   4   1  -3  696.20   14.67
  -3  -1   3  197.37    4.37
   3  -1  -3  184.96    4.49
  -3  -1   3  215.61    8.22
   3  -1  -3  203.51    4.35
  -3  -1   3  198.40    4.28
  -3   1   3  190.92   10.67
   3   1  -3  197.43    4.41
  -3   1   3  197.87    4.31
   3   1  -3  200.98    4.32
  -3   1   3  201.98    4.51
  -3   1   3  202.00    4.31
  -3   1   3  194.91    4.26
  -2  -1   3  101.61    4.91
   2  -1  -3   97.68    2.39
  -2  -1   3   94.01    5.02
  -2  -1   3  102.80    2.30
  -2  -1   3  101.58    2.18
   2   1  -3  105.85    2.20
   2   1  -3   99.45    2.33
  -2   1   3  103.84    2.18
   2   1  -3  105.19    2.21
  -2   1   3   92.87    6.98
  -2   1   3  100.71    2.37
  -2   1   3  102.52    2.16
  -2   1   3   83.25    6.71
  -2   1   3  102.88    2.19
   0  -1  -3  159.04    9.81
   0  -1   3  187.61    4.08
   0  -1   3  195.75    7.82
   0  -1   3  181.31    3.88
   0  -1  -3  170.57    4.14
   0   1   3  176.09    3.81
   0   1  -3  163.97    8.11
   0   1   3  176.11    3.84
   0   1   3  177.63    4.00
   0   1  -3  175.51    3.84
   0   1   3  171.37    9.60
   1  -1   3    5.89    0.25
   1  -1   3    5.36    0.29
   1  -1   3    5.37    0.17
  -1  -1  -3    5.07    0.26
  -1  -1  -3    4.67    0.32
   1  -1   3    5.28    0.15
   1  -1   3    5.45    1.73
  -1  -1  -3    4.97    2.41
   1   1   3    5.55    0.22
   1   1   3    5.38    0.15
  -1   1  -3    5.05    2.19
  -1   1  -3    5.09    0.23
   1   1   3    5.37    0.28
   1   1   3    5.02    2.23
   1   1   3    5.78    0.17
   2  -1   3   22.49    0.54
   2  -1   3   21.69    0.67
  -2  -1  -3   18.62    5.06
   2  -1   3   23.44    6.21
   2  -1   3   22.13    0.51
   2  -1   3   21.43    0.72
   2   1   3   20.93    0.50
   2   1   3   21.59    0.53
  -2   1  -3   22.57    6.71
   2   1   3   25.73    4.62
   2   1   3   21.18    0.70
   2   1   3   22.32    0.64
   3  -1   3   39.61    0.91
   3  -1   3   40.89    0.95
   3  -1   3   40.01    1.15
  -3  -1  -3   36.27    8.03
   3  -1   3   39.76    0.90
   3   1   3   47.81    7.11
   3   1   3   40.01    1.11
   3   1   3   40.02    0.90
   3   1   3   39.22    0.92
   3   1   3   41.33    1.14
  -4  -1  -3   92.99    2.00
   4  -1   3   94.31    2.39
   4  -1   3   94.52    2.02
   4  -1   3   93.82    2.02
  -4  -1  -3   92.94    2.04
   4   1   3   91.75    2.00
   4   1   3   93.04    2.32
  -4   1  -3   90.59    2.00
   4   1   3   87.06    2.10
   5  -1   3    3.10    0.12
  -5  -1  -3    3.15    0.13
   5  -1   3    3.18    0.12
  -5  -1  -3    3.07    0.10
   5  -1   3    3.28    0.13
   5  -1   3    3.00    0.13
   5  -1   3    3.15    0.14
   5  -1   3    3.11    0.12
   5  -1   3    3.82    0.12
  -5   1  -3    3.41    0.11
  -5   1  -3    3.11    0.44
   5   1   3    3.08    0.13
  -5   1  -3    3.51    0.13
   6  -1   3   15.30    0.39
   6  -1   3   15.60    0.43
  -6  -1  -3   16.08    0.42
   6  -1   3   15.65    0.42
  -6   1  -3   15.69    0.38
   6   1   3   14.97    0.42
   6   1   3   15.23    0.41
  -6   1  -3   15.76    0.41
   7  -1   3   45.89    1.09
  -7  -1  -3   40.80    0.99
   7  -1   3   42.98    1.02
   7   1   3   45.37    1.03
   7   1   3   42.56    1.02
  -7   1  -3   43.56    0.97
  -7   1  -3   42.98    1.03
  -8  -1  -3    3.36    0.12
   8  -1   3    3.53    0.14
  -8  -1  -3    3.22    0.14
   8  -1   3    3.33    0.14
   8   1   3    3.43    0.14
  -8   1  -3    3.41    0.13
  -8   1  -3    3.32    0.14
   8   1   3    3.33    0.13
   9  -1   3    0.58    0.05
   9  -1   3    0.56    0.05
  -9  -1  -3    0.46    0.05
  -9   1  -3    0.46    0.04
  -9   1  -3    0.58    0.05
   9   1   3    0.45    0.05
 -12  -2   3    1.04    0.06
  12  -2  -3    1.06    0.05
  12   2  -3    1.02    0.05
 -12   2   3    1.18    0.09
  11  -2  -3    3.71    0.14
 -11  -2   3    3.55    0.21
  11  -2  -3    3.68    0.14
 -11  -2   3    3.67    0.13
  11   2  -3    3.64    0.13
  10  -2  -3   10.06    0.29
 -10  -2   3    9.77    0.31
 -10  -2   3    9.41    0.27
 -10  -2   3    9.71    0.28
  10  -2  -3    9.54    0.30
 -10  -2   3    9.72    0.26
  10   2  -3   10.00    0.25
 -10   2   3    9.52    0.26
 -10   2   3    9.31    0.29
  10   2  -3    9.78    0.27
  -9  -2   3    6.74    0.23
  -9  -2   3    6.74    0.20
   9  -2  -3    6.65    0.23
  -9  -2   3    6.89    0.25
   9  -2  -3    6.77    0.24
  -9  -2   3    6.79    0.22
  -9  -2   3    6.63    0.21
   9   2  -3    6.61    0.21
  -9   2   3    6.87    0.22
  -9   2   3    6.57    0.23
   9   2  -3    6.63    0.19
  -9   2   3    6.56    0.21
  -8  -2   3  114.70    2.50
  -8  -2   3  112.19    2.45
   8  -2  -3  115.18    2.50
   8  -2  -3  110.38    2.48
   8  -2  -3  111.52    2.42
  -8  -2   3  112.77    2.48
  -8  -2   3  112.80    2.46
  -8  -2   3  113.25    2.45
   8   2  -3  114.64    2.47
  -8   2   3  109.73    2.55
  -8   2   3  108.83    2.47
  -8   2   3  106.76    2.46
  -8   2   3  113.82    2.48
  -7  -2   3    8.25    0.22
  -7  -2   3    8.18    0.24
  -7  -2   3    8.10    0.25
   7  -2  -3    8.24    0.26
   7  -2  -3    7.92    0.21
   7  -2  -3    7.69    0.25
  -7  -2   3    8.13    0.26
  -7  -2   3    8.09    0.23
   7  -2  -3    7.83    0.55
  -7   2   3    8.43    0.62
  -7   2   3    7.98    0.23
  -7   2   3    7.85    0.42
   7   2  -3    7.67    0.22
  -7   2   3    9.62    0.26
  -7   2   3    8.20    0.21
   7   2  -3    7.89    0.46
   6  -2  -3  129.69    2.91
  -6  -2   3  135.46    2.92
  -6  -2   3  132.24    2.92
  -6  -2   3  133.12    2.93
   6  -2  -3  131.78    2.95
   6  -2  -3  133.09    3.27
  -6   2   3  133.49    3.36
  -6   2   3  131.76    2.94
  -6   2   3  137.09    3.02
  -6   2   3  159.42   15.71
  -6   2   3  131.11    2.91
   6   2  -3  136.31    3.18
  -6   2   3  137.72    2.93
  -5  -2   3   92.13    2.01
  -5  -2   3   94.53    7.56
   5  -2  -3   93.40    2.28
   5   2  -3   83.81    8.11
  -5   2   3   93.74    2.41
   5   2  -3   93.25    2.20
  -5   2   3   92.96    2.10
  -5   2   3   97.50    9.70
  -5   2   3   92.25    2.03
   4  -2  -3   13.30    4.88
  -4  -2   3   16.38    0.38
  -4  -2   3   16.11    0.38
   4  -2  -3   16.15    0.54
  -4  -2   3   16.20    2.65
  -4   2   3   17.14    0.45
   4   2  -3   13.87    3.02
   4   2  -3   16.91    0.52
  -4   2   3   16.86    0.66
  -4   2   3   14.83    0.51
  -4   2   3   19.80    4.70
  -4   2   3   16.35    0.40
  -3  -2   3   78.51    1.75
   3  -2  -3   79.27    1.89
  -3  -2   3   85.14    4.89
  -3   2   3   83.17    1.76
   3   2  -3   79.32    1.93
  -3   2   3   80.19    2.06
   3   2  -3   82.07    1.88
   3   2  -3   79.03    1.90
  -3   2   3   75.66    7.40
  -3   2   3   79.04    1.85
  -3   2   3   80.04    1.80
  -2  -2   3  247.14    5.18
  -2  -2   3  253.63    5.36
  -2   2   3  249.84    5.31
   2   2  -3  246.67    5.33
  -2   2   3  242.69    5.20
   2   2  -3  245.01    5.35
  -2   2   3  232.54   13.08
   2   2  -3  239.49    5.40
  -2   2   3  211.81   12.76
  -2   2   3  253.96    5.52
  -2   2   3  241.52    5.24
  -1  -2   3   42.16    0.96
  -1  -2   3   42.18    1.06
   1  -2  -3   39.69    1.22
  -1  -2   3   42.01    0.92
  -1  -2   3   42.28    1.11
  -1   2   3   41.92    1.06
  -1   2   3   42.20    1.04
  -1   2   3   41.75    0.94
  -1   2   3   42.40    1.19
  -1   2   3   37.20    4.96
  -1   2   3   45.48    0.98
   1   2  -3   42.58    1.05
   0  -2   3  433.59   12.46
   0  -2  -3  362.91   17.68
   0  -2  -3  411.85    9.19
   0  -2   3  407.44    8.81
   0  -2   3  406.96    8.75
   0   2   3  415.99    8.71
   0   2   3  409.08    8.86
   0   2   3  395.87    8.76
   0   2  -3  402.02    8.71
   0   2  -3  371.74   12.70
   0   2   3  395.12   17.43
   1  -2   3  111.45    2.49
   1  -2   3  131.68    9.53
   1  -2   3  121.64    2.51
  -1  -2  -3   97.96    9.33
   1  -2   3  115.42    2.71
   1  -2   3  111.92    2.53
   1   2   3  113.33    2.52
   1   2   3  115.70    2.76
   1   2   3  114.65    2.49
   1   2   3  117.71    9.20
   1   2   3  115.85    2.64
   2  -2   3   17.73    0.46
   2  -2   3   17.12    0.42
   2  -2   3   17.54    0.42
  -2  -2  -3   16.61    5.89
  -2  -2  -3   17.21    0.41
   2  -2   3   17.89    0.64
   2   2   3   18.08    0.44
   2   2   3   17.14    0.62
   2   2   3   17.70    0.58
   2   2   3   17.39    0.41
   2   2   3   19.08    4.86
  -3  -2  -3   96.75   13.41
   3  -2   3  109.84    2.74
   3  -2   3  110.27    2.38
   3  -2   3  110.96    2.38
  -3  -2  -3  107.96    2.36
   3  -2   3  108.68    2.44
   3   2   3  107.45    2.37
   3   2   3  109.81    2.63
   3   2   3  109.34    2.38
   3   2   3  126.32   12.36
   3   2   3  106.15    2.62
   4  -2   3   43.12    1.03
   4  -2   3   43.31    1.00
   4  -2   3   45.94    1.44
  -4  -2  -3   44.67    0.98
   4  -2   3   44.37    1.04
   4  -2   3   44.13    1.01
   4  -2   3   47.06    1.03
  -4  -2  -3   44.46    1.02
   4  -2   3   43.51    1.01
   4  -2   3   44.09    1.01
  -4   2  -3   44.27    1.45
   4   2   3   45.23    1.23
   4   2   3   44.36    0.98
   4   2   3   45.86    1.32
   4   2   3   43.77    1.03
   5  -2   3   79.95    1.78
   5  -2   3   77.83    1.77
   5  -2   3   80.52    1.78
   5  -2   3   80.74    1.78
  -5  -2  -3   79.95    1.75
   5   2   3   86.04    1.86
  -5   2  -3   78.53    1.76
  -5   2  -3   79.48    1.78
  -6  -2  -3   36.72    0.91
   6  -2   3   38.17    0.88
   6  -2   3   37.62    0.88
   6  -2   3   37.87    0.88
  -6  -2  -3   38.25    0.90
   6  -2   3   39.03    0.89
   6  -2   3   38.71    0.92
   6  -2   3   38.68    0.92
  -6   2  -3   38.08    0.89
   6   2   3   38.57    0.90
  -6   2  -3   37.47    0.99
  -6   2  -3   38.46    0.87
   7  -2   3    9.40    0.29
   7  -2   3    8.72    0.24
  -7  -2  -3    9.06    0.28
   7  -2   3    9.12    0.29
   7   2   3    9.06    0.27
  -7   2  -3    9.04    0.24
  -7   2  -3    8.87    0.26
   7   2   3    9.12    0.27
   8  -2   3    2.17    0.11
  -8  -2  -3    2.20    0.11
   8   2   3    2.33    0.11
   8   2   3    2.24    0.10
  -8   2  -3    2.20    0.10
  -8   2  -3    2.18    0.10
  -9  -2  -3    2.40    0.10
   9  -2   3    2.24    0.10
  -9   2  -3    2.43    0.09
   9   2   3    2.46    0.09
  11  -3  -3    2.20    0.10
  11  -3  -3    2.19    0.09
 -11  -3   3    2.23    0.08
 -11  -3   3    2.16    0.11
  11   3  -3    2.23    0.08
  11   3  -3    2.27    0.09
 -11   3   3    2.15    0.10
  10  -3  -3    1.03    0.08
 -10  -3   3    0.93    0.09
  10  -3  -3    0.99    0.08
 -10  -3   3    0.98    0.07
 -10  -3   3    0.90    0.07
 -10  -3   3    1.02    0.08
 -10  -3   3    0.93    0.06
  10   3  -3    1.01    0.07
 -10   3   3    0.93    0.07
  10   3  -3    0.98    0.06
 -10   3   3    0.80    0.07
  -9  -3   3    5.57    0.21
  -9  -3   3    6.18    0.28
  -9  -3   3    5.47    0.19
   9  -3  -3    5.77    0.22
   9  -3  -3    5.65    0.20
  -9  -3   3    4.95    0.19
  -9  -3   3    5.03    0.17
  -9   3   3    5.33    0.19
  -9   3   3    6.04    0.26
  -8  -3   3   45.00    1.05
   8  -3  -3   46.18    1.10
  -8  -3   3   46.39    1.10
  -8  -3   3   46.09    1.06
   8  -3  -3   47.70    1.09
  -8  -3   3   45.42    1.04
  -8  -3   3   45.93    1.07
  -8   3   3   45.77    1.02
  -8   3   3   44.36    1.08
  -8   3   3   45.58    1.06
  -8   3   3   49.83    1.32
  -8   3   3   46.52    1.08
   8   3  -3   45.23    1.03
  -7  -3   3   21.37    0.51
  -7  -3   3   20.79    0.54
  -7  -3   3   21.26    0.51
  -7  -3   3   21.94    0.52
   7  -3  -3   21.47    0.55
  -7  -3   3   21.71    0.56
   7  -3  -3   20.91    0.56
  -7  -3   3   20.77    0.52
  -7   3   3   21.49    0.50
  -7   3   3   21.00    0.63
  -7   3   3   19.71    1.09
  -7   3   3   21.59    0.54
  -7   3   3   21.07    0.53
   6  -3  -3   20.04    0.53
  -6  -3   3   20.69    0.53
  -6  -3   3   21.03    0.50
  -6  -3   3   20.72    0.53
  -6  -3   3   21.04    0.50
   6  -3  -3   20.70    0.86
   6  -3  -3   20.29    0.49
   6  -3  -3   20.40    0.53
  -6  -3   3   21.16    0.49
   6   3  -3   20.39    0.74
  -6   3   3   19.81    0.51
  -6   3   3   20.58    0.60
  -6   3   3   20.53    0.49
  -6   3   3   21.03    0.96
  -6   3   3   21.19    0.52
  -5  -3   3    8.73    4.92
   5  -3  -3    8.92    0.27
  -5  -3   3    8.73    0.24
   5  -3  -3    8.99    0.61
  -5  -3   3    8.62    0.24
  -5  -3   3    9.55    0.23
   5  -3  -3    8.89    0.23
  -5   3   3    9.10    0.58
   5   3  -3    8.75    0.41
   5   3  -3    6.26    3.56
  -5   3   3    8.63    0.24
  -5   3   3    9.11    0.26
  -5   3   3    9.20    0.32
   4  -3  -3   41.39    1.21
  -4  -3   3   43.59    0.95
  -4   3   3   42.43    1.39
   4   3  -3   42.18    1.16
  -4   3   3   43.00    1.05
  -4   3   3   43.82    0.98
   3  -3  -3   76.26    1.66
  -3  -3   3   77.84    1.67
   3  -3  -3   77.46    1.90
   3   3  -3   77.35    1.97
  -3   3   3   68.98    8.77
  -3   3   3   78.68    1.68
   3   3  -3   77.59    1.85
  -3   3   3   75.61    2.08
  -3   3   3   74.79    1.74
   3   3  -3   77.25    1.88
  -3   3   3   71.69    8.49
  -2  -3   3  269.81    5.70
   2  -3  -3  268.29    5.67
  -2  -3   3  272.67    5.66
  -2   3   3  271.75    5.69
   2   3  -3  269.34    5.90
   2   3  -3  275.60    5.91
  -2   3   3  244.49   15.33
  -2   3   3  236.40   15.18
  -2   3   3  269.13    5.75
  -1   3   3  461.77    9.76
  -1   3   3  456.33    9.94
  -1   3   3  420.18   20.26
   0  -3   3  345.34    7.29
   0   3   3  306.58   16.79
   0   3   3  326.30    7.05
   0   3   3  324.27    7.22
   0   3   3  338.30    7.38
   0   3   3  319.49    7.03
   1  -3   3  113.43    2.81
   1  -3   3  117.53    2.57
   1  -3   3  117.14    2.52
   1  -3   3  117.47    2.52
  -1  -3  -3  102.82   11.32
   1   3   3  116.70    2.52
   1   3   3  120.21    2.87
   1   3   3  116.02    2.53
   1   3   3  122.05   10.90
   1   3   3  114.38    2.73
   2  -3   3  147.23    3.14
   2  -3   3  145.98    3.20
   2  -3   3  145.40    3.51
   2  -3   3  148.71    3.14
  -2  -3  -3  123.56   14.17
  -2  -3  -3  152.93    3.12
   2   3   3  139.32    3.13
   2   3   3  142.36    3.15
   2   3   3  146.96    3.46
  -2   3  -3  146.69    3.58
   2   3   3  149.25    3.13
   3  -3   3    3.18    0.35
  -3  -3  -3    2.89    0.12
   3  -3   3    2.74    0.11
   3  -3   3    3.23    0.13
   3  -3   3    2.85    0.11
   3  -3   3    2.82    0.13
  -3  -3  -3    2.87    0.12
  -3  -3  -3    2.91    0.10
   3  -3   3    2.92    0.12
   3  -3   3    2.80    0.11
   3   3   3    3.47    0.31
  -3   3  -3    2.90    0.35
   3   3   3    3.40    0.28
   3   3   3    3.22    0.10
  -4  -3  -3   50.84    1.14
  -4  -3  -3   51.31    1.15
   4  -3   3   51.23    1.19
   4  -3   3   51.64    1.16
   4  -3   3   50.47    1.15
   4  -3   3   52.44    1.17
   4  -3   3   49.37    1.70
  -4  -3  -3   51.39    1.16
   4  -3   3   51.59    1.16
   4  -3   3   51.56    1.16
   4  -3   3   51.48    1.19
  -4  -3  -3   50.38    1.14
  -4  -3  -3   52.23    1.14
  -4   3  -3   49.51    1.14
  -4   3  -3   49.95    1.71
   4   3   3   50.01    1.51
   4   3   3   53.34    1.13
   5  -3   3   50.21    1.15
   5  -3   3   51.09    1.18
   5  -3   3   50.48    1.15
  -5  -3  -3   42.94    1.16
   5  -3   3   50.29    1.13
  -5  -3  -3   50.56    1.11
  -5  -3  -3   51.49    1.15
   5  -3   3   50.85    1.14
   5  -3   3   51.40    1.18
   5  -3   3   50.05    1.14
   5   3   3   50.31    1.11
  -5   3  -3   49.60    1.26
  -5   3  -3   50.69    1.12
  -5   3  -3   50.27    1.13
   5   3   3   49.71    1.16
  -6  -3  -3   64.58    1.46
   6  -3   3   62.74    1.43
   6  -3   3   63.80    1.47
   6  -3   3   62.22    1.44
  -6  -3  -3   65.46    1.40
   6  -3   3   64.65    1.45
   6  -3   3   64.13    1.48
   6  -3   3   64.02    1.43
   6   3   3   64.12    1.40
  -6   3  -3   62.62    1.43
   6   3   3   64.43    1.45
  -6   3  -3   65.31    1.42
  -6   3  -3   61.99    1.57
   7  -3   3    2.82    0.14
   7  -3   3    3.05    0.11
  -7  -3  -3    2.91    0.13
   7  -3   3    3.01    0.12
   7  -3   3    2.87    0.14
   7   3   3    2.78    0.12
   7   3   3    2.93    0.13
   7   3   3    2.89    0.08
  -7   3  -3    2.84    0.12
  -7   3  -3    2.88    0.11
   8  -3   3    4.33    0.16
  -8  -3  -3    4.47    0.16
   8  -3   3    4.36    0.15
  -8   3  -3    4.55    0.17
  -8   3  -3    4.38    0.12
   8   3   3    4.32    0.14
   8   3   3    4.51    0.15
   9  -3   3    3.38    0.11
  -9  -3  -3    3.29    0.11
  -9   3  -3    3.55    0.12
   9   3   3    3.42    0.11
  11  -4  -3   14.43    0.36
 -11  -4   3   14.30    0.36
  11   4  -3   14.78    0.33
  11   4  -3   14.36    0.34
  10  -4  -3    0.50    0.06
  10  -4  -3    0.44    0.07
 -10  -4   3    0.43    0.04
 -10  -4   3    0.52    0.05
 -10  -4   3    0.47    0.05
 -10  -4   3    0.50    0.07
 -10   4   3    0.48    0.05
  10   4  -3    0.55    0.05
 -10   4   3    0.52    0.08
  -9  -4   3   12.30    0.36
  -9  -4   3   11.98    0.33
   9  -4  -3   12.48    0.35
   9  -4  -3   11.97    0.36
  -9  -4   3   12.19    0.32
  -9   4   3   12.14    0.33
  -9   4   3   12.53    0.35
   9   4  -3   11.84    0.31
   8  -4  -3   28.96    0.73
   8  -4  -3   29.46    0.72
  -8  -4   3   28.75    0.69
  -8  -4   3   29.21    0.73
  -8  -4   3   29.50    0.69
  -8  -4   3   29.38    0.68
   8   4  -3   28.23    0.67
  -8   4   3   29.20    0.66
  -8   4   3   27.92    0.70
  -8   4   3   28.31    0.70
  -8   4   3   28.72    0.71
  -8   4   3   28.05    0.83
  -7  -4   3    8.38    0.24
  -7  -4   3    8.19    0.25
   7  -4  -3    8.29    0.27
   7  -4  -3    8.35    0.28
   7  -4  -3    8.17    0.25
   7  -4  -3    8.19    0.24
  -7  -4   3    8.58    0.25
  -7  -4   3    8.64    0.29
  -7  -4   3    8.56    0.24
  -7   4   3    8.44    0.26
  -7   4   3    8.80    0.24
  -7   4   3    9.79    0.45
  -7   4   3    8.68    0.27
   6  -4  -3   39.80    0.95
  -6  -4   3   40.36    0.96
   6  -4  -3   39.15    0.94
  -6  -4   3   39.67    0.92
  -6  -4   3   39.28    0.91
  -6  -4   3   40.19    0.92
   6  -4  -3   39.33    0.92
  -6  -4   3   40.28    0.91
   6  -4  -3   39.55    0.90
   6  -4  -3   46.07    1.72
   6  -4  -3   40.26    0.96
  -6   4   3   40.04    0.95
  -6   4   3   40.09    0.91
  -6   4   3   38.90    0.93
  -6   4   3   39.82    1.06
   5  -4  -3   14.08    0.40
   5  -4  -3   15.50    0.35
   5  -4  -3   13.81    0.38
  -5  -4   3   13.76    0.35
  -5  -4   3   14.46    0.36
  -5  -4   3   13.92    0.35
   5  -4  -3   14.07    0.39
  -5  -4   3   13.34    0.35
  -5  -4   3   13.84    0.38
   5  -4  -3   13.50    0.70
   5  -4  -3   13.42    0.37
   5   4  -3   14.04    0.62
  -5   4   3   13.48    0.46
  -5   4   3   13.20    0.37
  -5   4   3   13.03    0.82
  -5   4   3   14.26    0.39
  -5   4   3   13.12    0.35
  -4  -4   3  131.65    2.80
   4  -4  -3  129.09    2.78
   4  -4  -3  129.13    3.19
   4  -4  -3  121.33    2.84
   4  -4  -3  128.73    2.81
   4  -4  -3  130.57    2.84
  -4   4   3  130.73    3.46
  -4   4   3  122.18    2.79
  -4   4   3  133.18    2.83
   4   4  -3  130.71    3.13
   3  -4  -3    7.55    0.20
  -3  -4   3    7.41    0.20
  -3  -4   3    7.28    0.20
   3   4  -3    7.43    0.42
  -3   4   3    7.43    0.23
  -3   4   3    8.13    0.29
  -3   4   3    7.07    0.51
  -2  -4   3   39.77    0.87
   2  -4  -3   39.53    0.87
  -2  -4   3   38.78    0.90
  -2   4   3   38.29    0.97
  -2   4   3   39.42    1.34
   2   4  -3   37.33    1.16
  -2   4   3   39.83    0.91
   2   4  -3   38.56    1.19
  -1  -4   3   64.86    1.44
  -1  -4   3   63.91    1.44
   1  -4  -3   64.08    1.43
  -1   4   3   65.41    1.52
  -1   4   3   62.44    1.72
  -1   4   3   64.93    1.46
  -1   4   3   71.63    2.43
   1   4  -3   64.83    1.81
   0  -4   3   66.30    1.50
   0  -4   3   67.63    1.50
   0  -4  -3   66.44    1.49
   0   4   3   67.77    1.51
   0   4   3   68.64    1.56
   0   4   3   69.71    1.81
   0   4   3   69.47    2.02
   0   4   3   67.70    1.51
   0   4  -3   66.82    1.91
   1  -4   3   15.69    0.38
   1  -4   3   15.47    0.40
   1  -4   3   15.99    0.40
   1  -4   3   15.82    0.40
  -1  -4  -3   16.25    0.38
   1  -4   3   15.84    0.70
  -1  -4  -3   15.37    0.39
  -1  -4  -3   15.44    0.41
   1  -4   3   15.40    0.42
   1   4   3   15.39    0.40
   1   4   3   15.37    0.75
   1   4   3   15.55    0.43
   1   4   3   15.84    0.40
   1   4   3   15.81    0.63
  -1   4  -3   15.89    0.75
   2  -4   3   30.95    0.72
  -2  -4  -3   31.36    0.73
   2  -4   3   30.73    0.70
   2  -4   3   29.55    0.71
  -2  -4  -3   31.29    0.69
   2  -4   3   30.22    0.73
   2  -4   3   30.20    0.71
   2  -4   3   29.45    1.11
  -2  -4  -3   29.32    0.71
   2  -4   3   29.87    0.74
   2  -4   3   28.50    0.73
  -2  -4  -3   29.45    0.70
  -2  -4  -3   30.55    0.70
  -2   4  -3   29.15    1.16
   2   4   3   30.41    0.70
   2   4   3   29.68    0.72
   2   4   3   30.20    0.71
   2   4   3   31.90    0.76
   2   4   3   29.55    0.71
   2   4   3   30.57    1.00
   3  -4   3  164.07    3.52
  -3  -4  -3  164.95    3.49
  -3  -4  -3  164.15    3.50
   3  -4   3  161.37    3.52
  -3  -4  -3  160.08    3.50
   3  -4   3  159.40    4.11
   3  -4   3  162.82    3.55
   3  -4   3  164.91    3.55
   3  -4   3  160.40    3.50
  -3  -4  -3  160.79    3.50
   3  -4   3  162.28    3.52
   3  -4   3  163.46    3.50
  -3  -4  -3  158.54    3.51
   3   4   3  156.99    3.49
   3   4   3  160.68    3.92
  -4  -4  -3  127.59    2.72
   4  -4   3  122.53    2.72
   4  -4   3  125.24    2.76
   4  -4   3  122.79    2.72
  -4  -4  -3  126.03    2.71
   4  -4   3  124.19    2.73
   4  -4   3  124.77    2.74
  -4  -4  -3  125.95    2.73
   4  -4   3  122.79    2.77
   4  -4   3  123.24    2.74
  -4  -4  -3  127.74    2.70
  -4  -4  -3  124.94    2.71
   4   4   3  124.45    2.70
  -4   4  -3  120.45    2.70
   5  -4   3    1.52    0.10
   5  -4   3    1.58    0.10
  -5  -4  -3    1.49    0.08
   5  -4   3    1.56    0.11
  -5  -4  -3    1.45    0.07
  -5  -4  -3    1.58    0.09
   5  -4   3    1.40    0.09
  -5  -4  -3    1.79    0.08
  -5  -4  -3    1.59    0.10
   5  -4   3    1.52    0.09
   5   4   3    1.41    0.10
   5   4   3    1.46    0.07
   6  -4   3   12.57    0.35
  -6  -4  -3   12.34    0.32
   6  -4   3   12.81    0.34
  -6  -4  -3   12.62    0.34
   6  -4   3   12.56    0.37
   6  -4   3   12.78    0.35
   6  -4   3   12.50    0.35
   6  -4   3   12.76    0.38
  -6  -4  -3   12.55    0.31
  -6  -4  -3   13.00    0.36
  -6   4  -3   12.93    0.33
   6   4   3   13.10    0.31
   6   4   3   12.82    0.35
   7  -4   3    0.99    0.06
   7  -4   3    0.88    0.08
  -7  -4  -3    0.96    0.07
   7  -4   3    0.86    0.06
   7  -4   3    0.91    0.08
   7   4   3    0.96    0.07
  -7   4  -3    0.97    0.07
   7   4   3    0.97    0.04
   7   4   3    0.89    0.06
  -7   4  -3    0.91    0.06
   8  -4   3    3.14    0.12
  -8  -4  -3    3.13    0.12
  -8   4  -3    3.29    0.09
   8   4   3    3.25    0.11
  -8   4  -3    3.22    0.12
   8   4   3    3.34    0.10
 -10  -5   3    0.37    0.04
  10  -5  -3    0.35    0.04
 -10  -5   3    0.36    0.04
 -10  -5   3    0.39    0.04
 -10  -5   3    0.28    0.04
  10   5  -3    0.35    0.04
 -10   5   3    0.37    0.07
  10   5  -3    0.36    0.03
 -10   5   3    0.30    0.04
  -9  -5   3    1.84    0.09
  -9  -5   3    1.86    0.08
   9  -5  -3    1.77    0.10
  -9  -5   3    1.81    0.10
  -9  -5   3    1.75    0.09
  -9   5   3    1.77    0.09
  -9   5   3    1.84    0.09
   9   5  -3    1.81    0.09
  -8  -5   3    5.82    0.19
  -8  -5   3    6.15    0.22
   8  -5  -3    5.76    0.22
  -8  -5   3    5.60    0.18
   8  -5  -3    5.95    0.21
  -8  -5   3    5.81    0.19
   8   5  -3    5.91    0.17
  -8   5   3    5.99    0.23
  -8   5   3    5.91    0.20
  -8   5   3    5.91    0.17
  -8   5   3    5.67    0.20
  -8   5   3    5.78    0.20
  -7  -5   3   23.62    0.57
   7  -5  -3   23.15    0.60
  -7  -5   3   23.89    0.61
  -7  -5   3   23.27    0.56
  -7  -5   3   23.70    0.57
  -7  -5   3   22.61    0.56
   7  -5  -3   23.57    0.62
   7  -5  -3   22.87    0.58
  -7   5   3   22.36    0.72
  -7   5   3   23.41    0.55
  -7   5   3   23.47    0.60
  -7   5   3   22.83    0.58
  -6  -5   3   85.07    1.94
   6  -5  -3   85.81    1.94
   6  -5  -3   86.02    1.93
  -6  -5   3   87.77    1.90
   6  -5  -3   87.31    1.96
  -6  -5   3   87.66    1.91
   6  -5  -3   84.33    1.93
  -6  -5   3   88.57    1.90
   6  -5  -3   83.94    1.90
  -6  -5   3   86.02    1.91
  -6   5   3   86.22    2.09
  -6   5   3   83.37    1.91
  -6   5   3   87.74    1.90
  -6   5   3   87.65    1.95
   5  -5  -3   36.87    0.89
  -5  -5   3   35.59    0.85
  -5  -5   3   36.05    0.87
   5  -5  -3   36.03    0.84
   5  -5  -3   34.02    0.89
  -5  -5   3   36.82    0.85
   5  -5  -3   36.85    0.88
  -5  -5   3   38.19    0.84
   5  -5  -3   36.40    0.82
  -5  -5   3   36.99    0.84
   5  -5  -3   37.29    0.91
  -5   5   3   36.12    0.88
  -5   5   3   35.78    1.00
  -4  -5   3  154.49    3.42
   4  -5  -3  153.14    3.40
   4  -5  -3  156.32    3.44
   4  -5  -3  156.93    3.43
   4  -5  -3  156.91    3.38
  -4  -5   3  160.87    3.39
  -4  -5   3  156.85    3.40
  -4  -5   3  152.90    3.42
   4  -5  -3  161.98    3.45
   4  -5  -3  161.69    3.43
  -4  -5   3  159.89    3.39
  -4  -5   3  159.84    3.40
  -4   5   3  155.68    3.44
  -4   5   3  151.04    3.40
  -4   5   3  152.99    3.56
   4   5  -3  155.49    3.87
  -3  -5   3   89.82    2.04
  -3  -5   3   93.66    2.01
   3  -5  -3   93.79    2.05
  -3  -5   3   92.27    2.02
   3  -5  -3   90.67    2.02
  -3  -5   3   89.40    2.01
  -3  -5   3   90.16    2.00
  -3  -5   3   91.48    2.03
  -3  -5   3   90.96    2.01
   3  -5  -3   93.59    2.05
   3  -5  -3   93.91    2.06
   3  -5  -3   91.16    2.00
   3  -5  -3   90.92    2.04
   3   5  -3  100.16    2.65
  -3   5   3   87.03    2.01
   3   5  -3   92.21    2.47
   3   5  -3   96.09    3.29
  -3   5   3   92.62    2.06
  -3   5   3   89.53    2.15
  -3   5   3   87.31    2.73
  -2  -5   3   25.75    0.60
  -2  -5   3   25.06    0.62
  -2  -5   3   24.92    0.61
  -2  -5   3   25.63    0.63
   2  -5  -3   25.89    0.60
   2  -5  -3   24.82    0.63
   2  -5  -3   25.65    0.61
  -2  -5   3   25.50    0.61
  -2  -5   3   25.76    0.61
   2  -5  -3   25.78    0.64
   2  -5  -3   26.10    0.63
   2  -5  -3   25.84    0.64
  -2  -5   3   25.50    0.65
   2   5  -3   25.91    0.99
  -2   5   3   25.31    0.99
  -2   5   3   26.67    0.73
  -2   5   3   25.91    0.65
  -2   5   3   25.53    1.16
   2   5  -3   25.31    1.03
  -2   5   3   26.84    0.64
   2   5  -3   25.60    0.67
  -1  -5   3    8.55    0.24
  -1  -5   3    8.45    0.25
   1  -5  -3    8.34    0.26
   1  -5  -3    8.20    0.25
  -1  -5   3    7.75    0.24
  -1  -5   3    7.67    0.28
  -1  -5   3    8.23    0.26
  -1  -5   3    7.75    0.22
   1  -5  -3    8.39    0.24
  -1  -5   3    8.58    0.24
   1  -5  -3    8.30    0.25
   1  -5  -3    8.25    0.25
  -1  -5   3    8.17    0.21
  -1   5   3    7.93    0.23
  -1   5   3    8.52    0.25
   1   5  -3    7.82    0.57
  -1   5   3    7.89    0.61
  -1   5   3    8.01    0.52
   0  -5   3   18.14    0.46
   0  -5   3   18.01    0.44
   0  -5   3   17.91    0.48
   0  -5  -3   18.12    0.46
   0  -5  -3   17.70    0.47
   0  -5   3   18.00    0.47
   0  -5   3   18.28    0.46
   0  -5   3   17.98    0.47
   0  -5  -3   18.35    0.44
   0  -5  -3   18.35    0.45
   0   5   3   18.20    0.46
   0   5   3   18.15    0.47
   0   5   3   16.60    0.87
   0   5   3   17.90    0.52
   0   5  -3   16.80    0.89
   0   5   3   18.81    0.81
  -1  -5  -3   18.66    0.44
   1  -5   3   18.39    0.47
  -1  -5  -3   18.51    0.46
   1  -5   3   18.31    0.47
   1  -5   3   18.06    0.46
  -1  -5  -3   18.30    0.45
   1  -5   3   18.50    0.48
  -1  -5  -3   18.81    0.48
   1  -5   3   18.46    0.47
  -1  -5  -3   18.41    0.46
   1  -5   3   18.43    0.50
   1  -5   3   17.50    0.44
   1  -5   3   17.91    0.45
   1   5   3   17.79    0.92
   1   5   3   17.41    0.44
   1   5   3   17.76    0.80
   1   5   3   18.00    0.46
   1   5   3   18.43    0.47
  -1   5  -3   18.35    0.97
   1   5   3   18.96    0.52
  -2  -5  -3   25.69    0.60
   2  -5   3   26.60    0.66
   2  -5   3   25.48    0.63
   2  -5   3   25.93    0.63
   2  -5   3   24.91    0.60
  -2  -5  -3   25.46    0.61
   2  -5   3   25.27    0.62
   2  -5   3   28.94    0.66
  -2  -5  -3   25.77    0.61
  -2  -5  -3   24.65    0.61
   2   5   3   24.35    0.61
   2   5   3   24.45    0.61
   2   5   3   25.24    0.61
   2   5   3   24.94    0.60
   3  -5   3    4.20    0.19
   3  -5   3    4.14    0.15
  -3  -5  -3    4.27    0.15
  -3  -5  -3    4.08    0.14
   3  -5   3    4.34    0.17
   3  -5   3    3.88    0.17
   3  -5   3    4.12    0.17
   3  -5   3    4.07    0.15
  -3  -5  -3    4.08    0.15
  -3   5  -3    4.38    0.26
   3   5   3    3.73    0.14
  -4  -5  -3   38.51    0.93
   4  -5   3   39.98    0.93
   4  -5   3   40.48    0.99
  -4  -5  -3   40.66    0.93
  -4  -5  -3   40.82    0.92
   4  -5   3   40.05    0.96
  -4  -5  -3   40.70    0.92
   4  -5   3   40.13    0.98
  -4  -5  -3   40.40    0.92
   4  -5   3   41.15    0.95
   4  -5   3   41.52    0.96
  -4   5  -3   40.04    1.09
  -4   5  -3   39.53    0.92
   4   5   3   40.12    0.91
  -5  -5  -3   44.10    0.98
  -5  -5  -3   43.29    0.98
   5  -5   3   44.16    1.03
  -5  -5  -3   42.26    0.99
   5  -5   3   44.33    1.05
   5  -5   3   44.10    1.02
  -5  -5  -3   42.45    1.00
   5  -5   3   43.12    1.01
   5  -5   3   44.24    1.04
  -5  -5  -3   42.66    0.98
   5  -5   3   44.19    1.00
   5   5   3   43.75    1.02
   5   5   3   44.13    0.97
  -5   5  -3   42.50    1.16
  -5   5  -3   42.77    0.98
   6  -5   3    4.19    0.15
  -6  -5  -3    4.25    0.13
   6  -5   3    4.13    0.16
  -6  -5  -3    4.03    0.15
   6  -5   3    4.20    0.17
   6  -5   3    4.26    0.15
  -6  -5  -3    3.99    0.13
   6  -5   3    4.15    0.17
  -6   5  -3    4.13    0.14
   6   5   3    4.22    0.12
   6   5   3    4.19    0.15
   7  -5   3    8.80    0.26
  -7  -5  -3    8.34    0.24
   7  -5   3    8.63    0.26
   7   5   3    8.88    0.24
  -7   5  -3    9.24    0.23
  -7   5  -3    8.94    0.24
   7   5   3    8.95    0.21
   7   5   3    9.40    0.24
   8  -5   3    0.43    0.04
   8   5   3    0.40    0.03
  -8   5  -3    0.36    0.04
  10  -6  -3    1.33    0.06
 -10   6   3    1.40    0.06
  10   6  -3    1.40    0.05
   9  -6  -3    0.34    0.04
  -9  -6   3    0.28    0.04
   9  -6  -3    0.27    0.04
  -9  -6   3    0.35    0.04
  -9  -6   3    0.34    0.04
  -9  -6   3    0.31    0.04
   9   6  -3    0.33    0.03
  -9   6   3    0.28    0.04
  -8  -6   3    8.19    0.23
  -8  -6   3    8.22    0.23
  -8  -6   3    8.08    0.23
  -8  -6   3    8.02    0.24
   8  -6  -3    8.09    0.25
  -8   6   3    7.95    0.24
  -8   6   3    8.07    0.24
  -8   6   3    7.72    0.25
   8   6  -3    8.27    0.21
  -8   6   3    8.18    0.21
   7  -6  -3   32.17    0.80
   7  -6  -3   32.41    0.77
  -7  -6   3   32.73    0.76
  -7  -6   3   33.21    0.76
   7  -6  -3   32.91    0.79
  -7  -6   3   31.88    0.78
  -7  -6   3   32.76    0.77
   7  -6  -3   32.26    0.78
  -7  -6   3   34.17    0.76
  -7   6   3   32.31    0.80
  -7   6   3   31.90    0.78
  -7   6   3   33.80    0.75
   6  -6  -3   39.57    0.97
  -6  -6   3   40.78    0.95
   6  -6  -3   43.45    1.05
  -6  -6   3   43.49    1.00
   6  -6  -3   40.81    0.93
  -6  -6   3   39.91    0.97
  -6   6   3   42.73    1.22
  -6   6   3   40.93    1.00
   5  -6  -3   26.71    0.67
   5  -6  -3   27.46    0.67
   5  -6  -3   27.18    0.67
   5  -6  -3   26.05    0.68
  -5  -6   3   26.09    0.65
  -5  -6   3   27.14    0.64
  -5  -6   3   26.67    0.64
   5  -6  -3   26.59    0.63
  -5  -6   3   26.17    0.63
  -5  -6   3   26.93    0.64
  -5  -6   3   26.46    0.63
  -5   6   3   26.49    0.64
  -5   6   3   26.49    0.69
  -5   6   3   25.99    0.81
  -4  -6   3   11.57    0.31
   4  -6  -3   11.40    0.31
  -4  -6   3   11.13    0.32
   4  -6  -3   11.80    0.34
  -4  -6   3   11.63    0.30
   4  -6  -3   11.33    0.33
   4  -6  -3   11.59    0.35
  -4  -6   3   11.56    0.31
  -4  -6   3   11.76    0.32
   4  -6  -3   11.59    0.34
  -4   6   3   11.05    0.35
  -4   6   3   10.47    0.31
  -4   6   3   10.77    0.44
  -3  -6   3  101.83    2.25
   3  -6  -3  102.87    2.25
   3  -6  -3  103.81    2.27
   3  -6  -3  104.02    2.31
  -3  -6   3  105.97    2.27
   3  -6  -3  103.53    2.29
  -3  -6   3  100.78    2.26
  -3  -6   3  102.70    2.27
  -3  -6   3  101.89    2.30
  -3  -6   3  104.33    2.28
   3  -6  -3  104.93    2.30
   3  -6  -3  102.87    2.31
  -3   6   3  105.94    2.32
  -3   6   3   99.70    2.26
  -3   6   3  102.05    2.44
  -2  -6   3   34.03    0.80
  -2  -6   3   33.12    0.80
   2  -6  -3   32.56    0.77
  -2  -6   3   32.62    0.77
  -2  -6   3   32.66    0.82
   2  -6  -3   34.35    0.82
  -2  -6   3   34.73    0.83
   2  -6  -3   33.15    0.81
   2  -6  -3   34.29    0.83
   2  -6  -3   34.02    0.82
   2  -6  -3   34.52    0.79
  -2  -6   3   34.21    0.81
  -2   6   3   33.20    0.79
  -2   6   3   33.63    0.93
  -2   6   3   34.02    0.83
   2   6  -3   34.88    0.89
  -1  -6   3   14.65    0.38
  -1  -6   3   14.26    0.39
   1  -6  -3   14.79    0.40
   1  -6  -3   14.39    0.38
   1  -6  -3   15.39    0.37
  -1  -6   3   13.73    0.35
   1  -6  -3   14.39    0.40
   1  -6  -3   14.39    0.41
  -1  -6   3   13.89    0.38
  -1  -6   3   14.62    0.42
  -1  -6   3   14.08    0.35
  -1  -6   3   14.53    0.40
   1  -6  -3   14.22    0.38
  -1  -6   3   13.93    0.40
  -1  -6   3   14.13    0.36
  -1   6   3   13.66    0.47
   1   6  -3   14.08    0.47
  -1   6   3   14.35    0.37
  -1   6   3   14.61    0.41
  -1   6   3   14.28    0.40
   0  -6   3   36.26    0.86
   0  -6  -3   35.94    0.84
   0  -6  -3   36.18    0.86
   0  -6  -3   36.67    0.83
   0  -6   3   35.25    0.83
   0  -6  -3   36.04    0.85
   0  -6  -3   35.54    0.87
   0  -6   3   35.05    0.86
   0  -6   3   36.20    0.87
   0  -6   3   35.64    0.84
   0  -6   3   36.72    0.89
   0  -6   3   34.82    0.86
   0   6   3   36.69    0.85
   0   6   3   37.19    0.95
   0   6   3   35.95    0.86
   0   6  -3   35.89    0.97
   0   6   3   36.22    0.87
  -1  -6  -3   15.70    0.41
  -1  -6  -3   16.26    0.41
   1  -6   3   16.21    0.41
  -1  -6  -3   16.28    0.40
  -1  -6  -3   16.07    0.42
   1  -6   3   15.74    0.41
   1  -6   3   15.44    0.43
   1  -6   3   15.93    0.44
   1  -6   3   16.18    0.46
   1  -6   3   16.27    0.43
   1  -6   3   15.77    0.43
   1   6   3   15.25    0.40
   1   6   3   16.33    0.42
   1   6   3   15.35    0.42
   2  -6   3   42.12    0.95
   2  -6   3   41.33    0.97
  -2  -6  -3   41.10    0.99
  -2  -6  -3   41.71    0.97
   2  -6   3   42.22    0.99
  -2  -6  -3   43.51    0.96
   2  -6   3   41.85    1.02
  -2  -6  -3   41.10    0.96
   2  -6   3   41.99    1.00
   2  -6   3   41.87    1.00
  -2  -6  -3   41.59    0.96
   2  -6   3   43.61    0.97
   2  -6   3   42.49    1.00
   2   6   3   40.62    0.96
  -2   6  -3   41.05    1.12
   2   6   3   41.89    0.95
   3  -6   3   29.00    0.74
   3  -6   3   30.42    0.71
   3  -6   3   29.28    0.74
  -3  -6  -3   29.78    0.70
  -3  -6  -3   30.59    0.69
   3  -6   3   26.08    0.77
   3  -6   3   30.03    0.73
   3  -6   3   30.31    0.75
  -3  -6  -3   30.16    0.70
  -3  -6  -3   29.64    0.70
   3   6   3   29.95    0.69
  -3   6  -3   30.21    0.87
   4  -6   3    0.41    0.05
   4  -6   3    0.31    0.06
  -4  -6  -3    0.43    0.04
   4  -6   3    0.56    0.09
   4  -6   3    0.36    0.06
  -4  -6  -3    0.38    0.05
   4  -6   3    0.58    0.07
  -4  -6  -3    0.46    0.05
  -4  -6  -3    0.62    0.06
   4  -6   3    0.42    0.06
  -4   6  -3    0.43    0.05
   5  -6   3    0.02    0.03
   5  -6   3    0.03    0.03
   5  -6   3    0.25    0.06
  -5  -6  -3    0.12    0.03
   5  -6   3    0.02    0.03
  -5  -6  -3    0.03    0.02
  -5  -6  -3    0.12    0.03
   5  -6   3    0.03    0.03
  -5  -6  -3    0.08    0.03
  -5   6  -3    0.04    0.03
   5   6   3    0.00    0.03
   5   6   3    0.03    0.02
  -6  -6  -3    5.24    0.15
  -6  -6  -3    5.42    0.15
   6  -6   3    5.48    0.17
   6  -6   3    5.55    0.17
   6  -6   3    5.24    0.18
   6  -6   3    5.15    0.17
   6  -6   3    5.42    0.18
  -6   6  -3    5.31    0.16
   6   6   3    5.42    0.14
  -6   6  -3    5.39    0.16
   6   6   3    5.51    0.17
   7  -6   3    4.83    0.15
   7  -6   3    4.68    0.14
  -7   6  -3    4.71    0.16
  -7   6  -3    5.05    0.14
   7   6   3    4.79    0.13
  -9  -7   3    1.13    0.05
   9  -7  -3    1.03    0.05
   9   7  -3    1.11    0.04
  -9   7   3    1.09    0.05
   8  -7  -3    2.47    0.09
  -8  -7   3    2.45    0.09
  -8  -7   3    2.51    0.09
   8  -7  -3    2.45    0.10
  -8  -7   3    2.51    0.09
  -8   7   3    2.51    0.10
  -8   7   3    2.45    0.13
   8   7  -3    2.56    0.08
   7  -7  -3    7.42    0.22
  -7  -7   3    7.43    0.21
  -7  -7   3    7.71    0.22
  -7  -7   3    7.39    0.21
   7  -7  -3    7.19    0.24
  -7  -7   3    7.33    0.20
  -7   7   3    7.15    0.23
  -7   7   3    7.48    0.23
  -7   7   3    7.42    0.20
  -6  -7   3    9.16    0.25
  -6  -7   3    8.81    0.25
   6  -7  -3    8.88    0.27
   6  -7  -3    8.97    0.28
  -6  -7   3    8.87    0.25
  -6  -7   3    9.12    0.25
   6  -7  -3    9.18    0.27
  -6   7   3    9.81    0.35
  -6   7   3    9.44    0.27
  -6   7   3    9.38    0.29
  -6   7   3    9.20    0.25
   5  -7  -3    4.43    0.17
   5  -7  -3    4.69    0.14
  -5  -7   3    4.42    0.15
  -5  -7   3    4.50    0.15
  -5  -7   3    4.57    0.16
   5  -7  -3    4.38    0.18
  -5  -7   3    4.47    0.15
  -5  -7   3    4.72    0.15
   5  -7  -3    4.51    0.17
   5  -7  -3    4.33    0.17
  -5   7   3    4.45    0.15
  -5   7   3    4.38    0.19
  -5   7   3    4.77    0.17
   4  -7  -3    9.64    0.30
   4  -7  -3    9.70    0.30
  -4  -7   3    9.69    0.26
  -4  -7   3    9.45    0.26
  -4  -7   3    9.81    0.27
  -4  -7   3    9.92    0.28
  -4  -7   3    9.78    0.27
   4  -7  -3    9.59    0.29
   4  -7  -3    9.80    0.30
   4  -7  -3    9.27    0.26
  -4   7   3    9.39    0.28
  -4   7   3    9.02    0.41
  -4   7   3    9.60    0.27
  -4   7   3    9.58    0.31
   3  -7  -3   18.58    0.45
   3  -7  -3   19.69    0.53
   3  -7  -3   19.90    0.51
   3  -7  -3   20.24    0.56
   3  -7  -3   19.56    0.51
  -3  -7   3   19.85    0.49
  -3  -7   3   18.73    0.48
  -3  -7   3   18.30    0.46
  -3   7   3   18.69    0.52
  -3   7   3   18.59    0.63
  -3   7   3   17.95    0.52
  -3   7   3   18.50    0.49
  -2  -7   3    2.02    0.11
   2  -7  -3    2.14    0.10
   2  -7  -3    2.12    0.11
   2  -7  -3    1.99    0.09
  -2  -7   3    1.96    0.09
  -2  -7   3    2.05    0.11
  -2  -7   3    1.92    0.10
   2  -7  -3    1.98    0.11
  -2  -7   3    2.06    0.12
   2  -7  -3    1.90    0.12
  -2  -7   3    2.01    0.09
  -2  -7   3    1.94    0.11
  -2   7   3    1.84    0.12
  -2   7   3    2.08    0.13
  -2   7   3    1.97    0.10
  -2   7   3    2.01    0.18
  -1  -7   3   47.21    1.11
   1  -7  -3   48.22    1.13
   1  -7  -3   49.82    1.10
   1  -7  -3   48.82    1.11
   1  -7  -3   48.91    1.08
  -1  -7   3   47.11    1.11
   1  -7  -3   49.74    1.12
  -1  -7   3   48.19    1.14
  -1  -7   3   48.17    1.12
  -1  -7   3   45.77    1.07
  -1  -7   3   46.73    1.10
  -1   7   3   49.72    1.14
   1   7  -3   47.58    1.24
  -1   7   3   47.05    1.24
  -1   7   3   47.61    1.13
  -1   7   3   48.22    1.09
   0  -7   3   24.80    0.62
   0  -7   3   25.11    0.63
   0  -7  -3   24.39    0.60
   0  -7  -3   25.33    0.62
   0  -7   3   25.34    0.61
   0  -7  -3   25.07    0.60
   0  -7  -3   24.95    0.59
   0  -7  -3   24.74    0.63
   0  -7   3   25.09    0.62
   0   7   3   24.59    0.59
   0   7   3   24.61    0.62
   0   7  -3   23.67    0.74
   0   7   3   24.24    0.62
   1  -7   3   18.13    0.48
   1  -7   3   17.83    0.45
  -1  -7  -3   19.20    0.47
   1  -7   3   17.84    0.50
   1  -7   3   18.41    0.49
  -1  -7  -3   17.95    0.45
   1  -7   3   18.40    0.45
  -1  -7  -3   18.04    0.44
   1  -7   3   18.67    0.48
  -1  -7  -3   17.92    0.50
  -1  -7  -3   18.54    0.46
   1   7   3   17.54    0.45
   1   7   3   17.67    0.44
   1   7   3   18.33    0.46
   1   7   3   18.01    0.46
  -1   7  -3   16.79    0.60
  -2  -7  -3    8.80    0.27
   2  -7   3    8.86    0.25
   2  -7   3    8.92    0.30
   2  -7   3    8.93    0.25
   2  -7   3    9.02    0.28
  -2  -7  -3    9.02    0.25
   2  -7   3    8.83    0.28
  -2  -7  -3    8.92    0.25
  -2  -7  -3    8.70    0.24
   2  -7   3    8.82    0.28
  -2  -7  -3    9.00    0.25
   2   7   3    8.48    0.24
   2   7   3    8.86    0.24
   3  -7   3    3.26    0.14
   3  -7   3    3.57    0.15
   3  -7   3    3.34    0.13
  -3  -7  -3    3.37    0.12
  -3  -7  -3    3.58    0.13
  -3  -7  -3    3.38    0.12
   3  -7   3    3.41    0.15
   3  -7   3    3.59    0.16
  -3  -7  -3    3.21    0.12
   3  -7   3    3.18    0.12
   3   7   3    3.31    0.11
  -3   7  -3    3.22    0.13
  -4  -7  -3    0.11    0.02
   4  -7   3    0.11    0.04
   4  -7   3    0.10    0.04
  -4  -7  -3    0.11    0.03
   4  -7   3    0.11    0.05
   4  -7   3    0.09    0.03
   4  -7   3    0.08    0.03
  -4  -7  -3    0.13    0.03
  -4  -7  -3    0.09    0.03
   4   7   3    0.06    0.02
  -4   7  -3    0.06    0.03
   5  -7   3    7.33    0.22
   5  -7   3    7.70    0.23
  -5  -7  -3    7.42    0.19
   5  -7   3    7.55    0.22
   5  -7   3    7.45    0.23
  -5  -7  -3    7.70    0.20
  -5  -7  -3    7.40    0.20
   5   7   3    7.77    0.19
   5   7   3    7.77    0.21
  -5   7  -3    7.74    0.20
   6  -7   3    0.24    0.03
   6  -7   3    0.19    0.03
   6  -7   3    0.18    0.03
  -6   7  -3    0.27    0.03
  -7  -8   3    1.65    0.09
   7  -8  -3    1.61    0.07
   7  -8  -3    1.58    0.06
  -7  -8   3    1.55    0.07
  -7  -8   3    1.65    0.06
  -7   8   3    1.57    0.07
  -7   8   3    1.72    0.07
  -6  -8   3    1.19    0.05
  -6  -8   3    1.23    0.06
   6  -8  -3    1.08    0.06
   6  -8  -3    1.15    0.07
   6  -8  -3    1.06    0.06
  -6  -8   3    1.19    0.06
  -6  -8   3    1.11    0.06
  -6   8   3    1.13    0.08
  -6   8   3    1.20    0.07
  -6   8   3    1.17    0.06
  -6   8   3    1.26    0.06
   5  -8  -3    8.64    0.25
   5  -8  -3    8.27    0.23
  -5  -8   3    8.30    0.22
  -5  -8   3    8.17    0.22
  -5  -8   3    8.35    0.22
   5  -8  -3    8.28    0.23
  -5  -8   3    8.04    0.26
  -5   8   3    8.00    0.26
  -5   8   3    8.19    0.23
  -5   8   3    8.58    0.22
  -5   8   3    8.42    0.26
   4  -8  -3   14.95    0.40
   4  -8  -3   14.22    0.34
  -4  -8   3   14.32    0.36
  -4  -8   3   13.94    0.35
   4  -8  -3   14.22    0.38
  -4  -8   3   14.08    0.36
   4  -8  -3   14.25    0.41
  -4  -8   3   14.65    0.36
  -4   8   3   14.41    0.36
  -4   8   3   14.18    0.40
  -4   8   3   14.63    0.36
  -4   8   3   13.97    0.40
   3  -8  -3    5.17    0.17
  -3  -8   3    5.19    0.16
   3  -8  -3    5.17    0.18
  -3  -8   3    5.18    0.15
  -3  -8   3    5.40    0.17
   3  -8  -3    5.32    0.18
   3  -8  -3    5.23    0.16
  -3  -8   3    5.04    0.16
  -3  -8   3    5.19    0.17
  -3   8   3    5.38    0.17
  -3   8   3    5.20    0.20
  -3   8   3    5.02    0.19
   2  -8  -3    4.77    0.17
  -2  -8   3    4.64    0.17
  -2  -8   3    4.79    0.16
  -2  -8   3    4.78    0.16
   2  -8  -3    4.66    0.17
   2  -8  -3    4.48    0.16
   2  -8  -3    4.84    0.15
  -2  -8   3    4.73    0.15
  -2  -8   3    4.68    0.15
   2  -8  -3    4.45    0.14
  -2   8   3    4.64    0.18
  -2   8   3    4.64    0.15
   1  -8  -3   13.27    0.34
  -1  -8   3   12.77    0.33
  -1  -8   3   13.28    0.35
   1  -8  -3   13.05    0.36
   1  -8  -3   12.83    0.35
   1  -8  -3   12.91    0.34
  -1  -8   3   12.72    0.36
   1  -8  -3   12.89    0.32
  -1  -8   3   13.03    0.35
  -1   8   3   13.22    0.36
   1   8  -3   12.89    0.36
  -1   8   3   12.91    0.36
  -1   8   3   13.53    0.33
   0  -8   3    6.50    0.21
   0  -8   3    6.68    0.23
   0  -8  -3    6.58    0.20
   0  -8  -3    6.78    0.20
   0  -8   3    6.40    0.21
   0  -8   3    6.45    0.19
   0  -8  -3    6.69    0.20
   0  -8  -3    6.58    0.21
   0  -8  -3    6.50    0.19
   0   8   3    6.57    0.20
   0   8   3    6.74    0.19
   0   8   3    6.82    0.21
   0   8   3    6.43    0.21
   1  -8   3    1.53    0.07
   1  -8   3    1.60    0.10
   1  -8   3    1.49    0.09
  -1  -8  -3    1.55    0.08
  -1  -8  -3    1.61    0.08
  -1  -8  -3    1.60    0.08
  -1  -8  -3    1.61    0.08
   1  -8   3    1.62    0.09
   1  -8   3    1.61    0.09
  -1  -8  -3    1.72    0.09
   1   8   3    1.67    0.08
   1   8   3    1.65    0.08
   2  -8   3    2.91    0.15
  -2  -8  -3    2.82    0.10
  -2  -8  -3    2.85    0.10
   2  -8   3    2.73    0.12
   2  -8   3    2.74    0.13
   2  -8   3    2.71    0.10
  -2  -8  -3    2.79    0.10
  -2  -8  -3    2.77    0.10
   2  -8   3    2.81    0.14
   2   8   3    2.78    0.10
   3  -8   3    3.20    0.12
  -3  -8  -3    2.92    0.10
   3  -8   3    3.05    0.12
   3  -8   3    3.12    0.13
  -3  -8  -3    2.75    0.13
  -3  -8  -3    3.10    0.10
  -3  -8  -3    3.09    0.10
   3   8   3    3.12    0.10
  -3   8  -3    3.05    0.11
  -4  -8  -3   13.45    0.32
   4  -8   3   14.09    0.34
   4  -8   3   13.60    0.35
  -4  -8  -3   13.43    0.32
   4  -8   3   13.74    0.34
  -4  -8  -3   13.70    0.32
  -4   8  -3   13.58    0.33
   4   8   3   14.08    0.32
   4   8   3   13.90    0.34
  -5  -9   3    1.45    0.05
  -5  -9   3    1.34    0.05
   5  -9  -3    1.53    0.06
  -5   9   3    1.50    0.05
   4  -9  -3    3.49    0.11
   4  -9  -3    3.52    0.11
  -4  -9   3    3.57    0.10
   4  -9  -3    3.49    0.10
  -4  -9   3    3.59    0.10
  -4   9   3    3.71    0.10
  -4   9   3    3.77    0.15
   3  -9  -3   10.40    0.27
   3  -9  -3   10.89    0.27
  -3  -9   3   10.78    0.26
   3  -9  -3   10.69    0.28
  -3  -9   3   10.49    0.26
  -3  -9   3   10.63    0.26
  -3   9   3   10.56    0.26
  -3   9   3   10.43    0.28
   2  -9  -3   13.53    0.32
  -2  -9   3   13.96    0.33
   2  -9  -3   13.73    0.34
   2  -9  -3   13.28    0.33
  -2  -9   3   13.39    0.34
   2  -9  -3   13.61    0.34
  -2  -9   3   13.58    0.32
  -2   9   3   13.69    0.32
   1  -9  -3   11.69    0.30
   1  -9  -3   11.73    0.29
   1  -9  -3   11.82    0.29
  -1  -9   3   11.46    0.28
   1  -9  -3   11.74    0.28
  -1  -9   3   11.41    0.29
  -1  -9   3   11.69    0.30
  -1   9   3   12.25    0.29
  -1   9   3   12.24    0.29
   0  -9  -3    0.05    0.02
   0  -9  -3    0.07    0.02
   0  -9   3    0.05    0.03
   0  -9   3    0.06    0.02
   0  -9  -3    0.06    0.03
   0  -9  -3    0.05    0.02
   0  -9   3    0.05    0.02
   0  -9   3    0.07    0.02
   0   9   3    0.04    0.02
   0   9   3    0.05    0.02
   1  -9   3    8.07    0.22
  -1  -9  -3    7.64    0.20
  -1  -9  -3    8.35    0.21
  -1  -9  -3    8.03    0.20
   1  -9   3    8.37    0.23
  -1  -9  -3    7.66    0.20
   1  -9   3    8.05    0.21
   1   9   3    8.36    0.20
   2  -9   3    0.49    0.04
   2  -9   3    0.53    0.04
  -2  -9  -3    0.52    0.03
   2  -9   3    0.46    0.04
  -2  -9  -3    0.52    0.03
  -2  -9  -3    0.53    0.04
   2   9   3    0.55    0.03
 -12   0   4    1.01    0.06
 -12   0   4    1.01    0.07
  12   0  -4    0.95    0.06
  11   0  -4    4.04    0.15
 -11   0   4    3.75    0.15
  11   0  -4    3.97    0.11
 -11   0   4    3.70    0.15
  11   0  -4    4.01    0.16
 -10   0   4   21.79    0.55
  10   0  -4   23.43    0.53
  10   0  -4   22.35    0.56
 -10   0   4   23.04    0.59
 -10   0   4   21.80    0.58
   9   0  -4   23.90    0.60
  -9   0   4   24.19    0.63
  -9   0   4   25.07    0.59
  -9   0   4   24.51    0.60
  -9   0   4   25.12    0.63
   9   0  -4   24.67    0.58
  -8   0   4    5.99    0.19
   8   0  -4    5.85    0.54
  -8   0   4    6.03    0.20
  -8   0   4    6.24    0.19
  -8   0   4    5.92    0.22
  -8   0   4    6.08    0.21
   8   0  -4    5.92    0.18
   8   0  -4    5.86    0.19
  -7   0   4   24.19    0.61
  -7   0   4   25.65    0.64
  -7   0   4   24.87    0.60
  -7   0   4   23.02    0.59
   7   0  -4   25.08    0.84
  -7   0   4   24.34    0.59
  -7   0   4   24.19    0.61
  -6   0   4    6.93    0.31
  -6   0   4    6.37    0.19
  -6   0   4    6.77    0.22
  -6   0   4    9.43    5.44
   6   0  -4    6.53    0.32
  -5   0   4    6.97    0.33
   5   0  -4    7.10    0.28
  -5   0   4    6.86    0.19
   5   0  -4    4.63    3.23
  -5   0   4    6.62    0.32
  -5   0   4    7.54    3.26
   5   0  -4    6.57    0.36
  -4   0   4    0.86    0.11
   4   0  -4    0.46    1.81
  -3   0   4  125.80    8.27
  -3   0   4  137.93    2.89
  -3   0   4  137.47    3.19
  -3   0   4  125.71    8.55
  -2   0   4   91.96    1.91
  -2   0   4   92.27    1.95
  -2   0   4   87.13    6.63
  -2   0   4   73.15    6.35
  -2   0   4   93.35    2.15
   2   0  -4   87.69    2.20
  -1   0   4   62.34    1.41
  -1   0   4   63.15    1.61
  -1   0   4   64.08    1.37
  -1   0   4   61.28    5.48
   0   0  -4   85.17    1.99
   0   0   4   90.80    1.98
   0   0   4   88.92    1.95
   0   0   4   93.05    7.04
   0   0   4   88.20    2.17
   0   0   4   88.31    1.90
   0   0  -4   76.83    7.22
  -1   0  -4  142.46    3.44
   1   0   4  156.27    3.58
   1   0   4  154.23    3.41
   1   0   4  157.82    3.28
  -1   0  -4  137.35   10.98
   1   0   4  148.93    3.28
   1   0   4  162.42   10.24
   1   0   4  155.25    3.32
   2   0   4   49.77    1.29
   2   0   4   50.46    1.41
   2   0   4   47.77    1.10
   2   0   4   50.46    1.14
   2   0   4   48.30    1.10
   3   0   4   12.35    0.54
   3   0   4   14.09    0.37
  -3   0  -4   12.28    0.31
   3   0   4   12.68    0.32
   3   0   4   12.77    0.59
   3   0   4   12.32    0.32
   4   0   4    6.99    0.21
   4   0   4    6.93    0.20
  -4   0  -4    7.09    0.19
   4   0   4    6.85    0.23
   4   0   4    7.02    0.20
   4   0   4    7.27    0.54
   4   0   4    7.53    0.25
   4   0   4    6.81    0.21
   5   0   4    7.02    0.21
   5   0   4    7.22    0.22
   5   0   4    7.47    0.23
   5   0   4    7.59    0.24
   5   0   4    7.41    0.23
  -5   0  -4    7.45    0.20
  -5   0  -4    7.34    0.23
   6   0   4    3.53    0.16
  -6   0  -4    3.69    0.15
   6   0   4    3.55    0.15
  -6   0  -4    3.59    0.11
   7   0   4    0.20    0.05
   7   0   4    0.26    0.05
  -7   0  -4    0.16    0.04
  -8   0  -4   10.71    0.28
   8   0   4   11.57    0.30
  -8   0  -4   10.68    0.30
   8   0   4   11.07    0.30
   9   0   4    4.83    0.14
  -9   0  -4    5.02    0.14
 -12  -1   4    0.53    0.05
  12  -1  -4    0.54    0.05
  12   1  -4    0.52    0.05
 -12   1   4    0.54    0.05
  11  -1  -4    0.19    0.04
 -11  -1   4    0.23    0.05
 -11  -1   4    0.26    0.04
 -11  -1   4    0.27    0.05
  11  -1  -4    0.24    0.04
 -11   1   4    0.29    0.05
  11   1  -4    0.21    0.03
  11   1  -4    0.29    0.05
 -11   1   4    0.26    0.05
 -10  -1   4    9.94    0.32
  10  -1  -4   10.31    0.29
 -10  -1   4   10.14    0.29
  10  -1  -4   10.30    0.25
  10  -1  -4    9.99    0.31
 -10  -1   4   10.50    0.28
 -10  -1   4   10.45    0.31
 -10   1   4    9.52    0.27
  10   1  -4   10.24    0.27
  10   1  -4    9.93    0.28
 -10   1   4    9.99    0.31
 -10   1   4   10.10    0.30
  -9  -1   4   82.49    1.81
   9  -1  -4   78.75    1.78
  -9  -1   4   79.39    1.78
   9  -1  -4   81.00    1.75
  -9  -1   4   80.68    1.82
  -9  -1   4   80.70    1.76
   9   1  -4   78.53    1.77
  -9   1   4   78.40    1.80
  -9   1   4   78.98    1.77
  -9   1   4   77.53    1.77
  -9   1   4   79.83    1.80
   9   1  -4   79.62    1.75
   8  -1  -4   83.54    1.85
  -8  -1   4   80.45    1.95
   8  -1  -4   80.15    2.32
  -8  -1   4   83.91    1.85
  -8  -1   4   85.01    1.89
  -8  -1   4   85.91    1.84
  -8  -1   4   83.03    1.90
  -8   1   4   83.31    1.87
   8   1  -4   82.16    1.82
  -8   1   4   85.40    1.85
   8   1  -4   83.47    1.84
   8   1  -4   82.18    2.23
  -8   1   4   82.55    1.85
   7  -1  -4   17.73    0.73
  -7  -1   4   18.20    0.45
  -7  -1   4   18.02    0.47
  -7  -1   4   17.70    0.47
  -7  -1   4   17.97    0.44
   7  -1  -4   17.47    0.43
  -7  -1   4   17.70    0.44
  -7   1   4   17.62    0.45
  -7   1   4   17.53    0.46
  -7   1   4   18.33    0.50
  -7   1   4   17.42    0.70
   7   1  -4   18.30    0.67
  -6  -1   4   57.62    1.33
  -6  -1   4   60.74    1.32
   6  -1  -4   60.93    1.56
  -6   1   4   59.05    1.62
  -6   1   4   59.72    1.32
  -6   1   4   62.13    1.40
   6   1  -4   60.31    1.50
  -6   1   4   58.38    1.33
  -5  -1   4   27.78    0.74
  -5  -1   4   28.56    0.67
   5  -1  -4   29.90    0.85
  -5  -1   4   30.85    4.47
   5  -1  -4   21.68    6.66
  -5  -1   4   28.44    0.65
  -5   1   4   27.76    0.66
  -5   1   4   30.67    5.85
  -5   1   4   28.99    0.66
  -5   1   4   29.12    0.72
   5   1  -4   28.08    0.75
   5   1  -4   27.54    0.78
  -5   1   4   28.72    0.92
  -4  -1   4   37.98    0.91
  -4  -1   4   42.64    4.16
  -4  -1   4   39.99    1.03
  -4  -1   4   38.36    0.88
   4  -1  -4   39.03    0.97
  -4   1   4   39.41    0.95
   4   1  -4   42.14    0.95
  -4   1   4   39.30    1.15
  -4   1   4   41.13    0.95
   4   1  -4   37.88    1.08
  -4   1   4   39.81    0.89
  -4   1   4   38.17    5.69
  -3  -1   4   61.08    1.36
  -3  -1   4   61.67    1.51
  -3  -1   4   63.07    4.66
  -3  -1   4   56.05    4.82
  -3   1   4   56.35    6.41
   3   1  -4   60.49    1.34
  -3   1   4   56.65    6.59
   3   1  -4   61.08    1.37
  -3   1   4   62.22    1.60
  -3   1   4   60.68    1.33
  -3   1   4   61.87    1.38
  -2  -1   4   15.93    0.54
  -2  -1   4   15.99    0.36
  -2  -1   4   16.06    2.46
  -2  -1   4   16.27    0.40
  -2  -1   4   13.17    2.38
   2   1  -4   14.30    0.58
  -2   1   4   14.21    3.48
  -2   1   4   12.09    3.44
  -2   1   4   14.97    0.57
  -2   1   4   15.69    0.43
  -2   1   4   15.73    0.37
  -1  -1   4  336.13    7.39
  -1  -1   4  334.49    7.20
  -1  -1   4  343.26   12.34
  -1   1   4  339.51    7.16
  -1   1   4  327.82    7.43
  -1   1   4  319.27   15.36
   1   1  -4  330.70    7.17
  -1   1   4  338.01    7.19
   0  -1   4  119.32    2.63
   0  -1   4  121.60    2.58
   0  -1   4  119.93    2.85
   0  -1   4  126.14    7.28
   0  -1  -4  106.70    9.38
   0  -1   4  126.43    2.71
   0   1   4  117.76    8.94
   0   1   4  120.37    2.87
   0   1  -4  105.88    7.81
   0   1  -4  115.79    2.67
   0   1   4  124.01    2.63
   0   1   4  123.12    2.59
   0   1   4  122.60    2.66
   1  -1   4   29.80    0.71
  -1  -1  -4   24.66    5.61
   1  -1   4   29.90    0.83
  -1  -1  -4   28.00    0.93
   1  -1   4   29.64    0.93
   1  -1   4   32.67    4.44
   1   1   4   28.47    0.68
   1   1   4   29.70    0.71
   1   1   4   29.71    0.67
  -1   1  -4   23.89    4.99
   1   1   4   30.47    0.94
   1   1   4   30.43    5.27
   1   1   4   30.55    0.79
   2  -1   4  185.79    4.35
   2  -1   4  184.96    3.99
   2  -1   4  185.04    3.99
   2  -1   4  182.91    4.24
   2  -1   4  183.90    4.04
   2   1   4  201.85   13.90
   2   1   4  184.13    3.99
   2   1   4  181.86    4.18
   2   1   4  181.96    4.03
   2   1   4  183.52    4.32
   3  -1   4    3.76    0.13
   3  -1   4    3.53    0.16
   3  -1   4    3.35    0.12
   3  -1   4    3.73    0.13
   3  -1   4    3.64    0.31
   3   1   4    3.60    0.12
   3   1   4    3.85    0.10
   3   1   4    3.62    0.15
   3   1   4    3.63    0.38
   3   1   4    3.54    0.12
   3   1   4    3.88    0.28
   4  -1   4   18.67    0.44
   4  -1   4   18.00    0.44
   4  -1   4   17.48    0.43
   4  -1   4   17.34    0.81
   4  -1   4   17.91    0.47
   4  -1   4   17.29    0.46
   4  -1   4   17.75    0.44
  -4  -1  -4   18.10    0.41
   4  -1   4   18.54    0.46
   4   1   4   17.58    0.40
   4   1   4   17.79    0.46
   4   1   4   17.66    0.43
   4   1   4   18.34    0.47
   4   1   4   17.92    0.43
  -4   1  -4   17.82    0.42
   4   1   4   16.90    0.73
   4   1   4   17.20    0.43
   4   1   4   18.18    0.44
   5  -1   4   40.10    0.92
   5  -1   4   39.45    0.93
   5  -1   4   40.30    0.92
   5  -1   4   40.43    0.96
   5  -1   4   40.01    0.92
   5  -1   4   39.55    0.95
  -5  -1  -4   40.86    0.89
  -5  -1  -4   41.81    0.95
   5  -1   4   39.80    0.92
   5   1   4   40.05    0.95
   5   1   4   41.07    0.94
  -5   1  -4   40.22    0.91
  -5   1  -4   40.61    0.94
  -6  -1  -4    9.92    0.29
   6  -1   4    9.88    0.30
   6  -1   4    9.95    0.31
  -6  -1  -4   10.14    0.30
   6   1   4    9.78    0.30
   6   1   4    9.97    0.29
  -6   1  -4   10.28    0.29
  -6   1  -4   10.33    0.26
   7  -1   4   10.28    0.30
  -7  -1  -4   10.38    0.30
   7  -1   4   10.40    0.31
  -7  -1  -4   10.08    0.28
  -7   1  -4   10.35    0.29
   7   1   4   10.43    0.30
   7   1   4   10.41    0.29
  -7   1  -4   10.20    0.25
   8  -1   4    6.82    0.20
  -8  -1  -4    6.69    0.21
   8  -1   4    6.52    0.20
  -8   1  -4    6.69    0.20
  -8   1  -4    6.84    0.20
   8   1   4    6.70    0.20
   8   1   4    6.86    0.20
  -9  -1  -4    0.22    0.03
   9   1   4    0.21    0.04
 -12  -2   4    2.09    0.09
  12  -2  -4    2.23    0.09
  12   2  -4    2.28    0.09
 -12   2   4    2.20    0.09
 -11  -2   4    3.51    0.11
 -11  -2   4    3.22    0.12
 -11  -2   4    3.21    0.14
 -11  -2   4    3.11    0.12
  11  -2  -4    3.37    0.12
  11  -2  -4    3.28    0.14
  11   2  -4    3.37    0.12
 -11   2   4    3.25    0.14
  11   2  -4    3.31    0.11
  10  -2  -4    1.16    0.08
 -10  -2   4    1.14    0.08
 -10  -2   4    1.01    0.09
  10  -2  -4    1.03    0.08
 -10  -2   4    1.07    0.08
 -10   2   4    1.26    0.07
 -10   2   4    0.93    0.09
  10   2  -4    1.16    0.07
  10   2  -4    1.22    0.07
  -9  -2   4   37.84    0.90
  -9  -2   4   37.52    0.88
  -9  -2   4   38.55    0.92
   9  -2  -4   38.11    0.84
  -9  -2   4   38.94    0.94
   9  -2  -4   39.02    0.91
  -9  -2   4   38.44    0.89
   9  -2  -4   38.38    0.93
   9   2  -4   38.61    0.88
  -9   2   4   37.44    0.90
  -9   2   4   38.05    0.92
   9   2  -4   37.81    0.87
  -9   2   4   37.90    0.89
  -8  -2   4   20.02    0.50
  -8  -2   4   20.13    0.50
   8  -2  -4   19.97    0.53
  -8  -2   4   20.26    0.49
  -8  -2   4   20.66    0.53
   8  -2  -4   20.22    0.52
  -8  -2   4   19.74    0.54
   8  -2  -4   20.09    0.47
  -8   2   4   19.96    0.50
  -8   2   4   19.24    0.58
  -8   2   4   18.84    0.51
   8   2  -4   19.08    0.47
  -8   2   4   20.23    0.52
   7  -2  -4   68.17    1.94
  -7  -2   4   67.86    1.52
  -7  -2   4   67.94    1.55
   7  -2  -4   67.40    1.50
   7  -2  -4   68.61    1.55
  -7  -2   4   69.24    1.51
  -7  -2   4   69.01    1.52
  -7  -2   4   68.04    1.56
   7   2  -4   68.85    1.80
  -7   2   4   70.51    1.63
  -7   2   4   68.79    1.53
  -7   2   4   67.53    1.53
  -7   2   4   67.39    1.98
  -7   2   4   68.24    1.48
  -7   2   4   68.49    1.54
  -7   2   4   67.15    1.52
   6  -2  -4   49.73    1.24
   6  -2  -4   50.29    1.42
  -6  -2   4   50.14    1.13
  -6  -2   4   50.44    1.16
  -6   2   4   51.48    1.14
  -6   2   4   51.07    1.14
  -6   2   4   48.75    1.10
  -6   2   4   47.44    1.14
   6   2  -4   49.58    1.32
  -6   2   4   48.91    1.15
  -6   2   4   51.26    1.22
  -6   2   4   53.60    1.79
   5  -2  -4  115.95    2.77
  -5  -2   4  114.55    2.55
  -5  -2   4  123.77    7.84
  -5  -2   4  118.17    2.55
  -5   2   4  116.08    2.64
  -5   2   4  121.19   11.55
  -5   2   4  115.08    2.57
   5   2  -4  115.93    2.70
  -5   2   4  119.32    3.00
  -5   2   4  118.04    2.56
  -4  -2   4   95.77    2.12
  -4  -2   4   99.64    2.10
  -4  -2   4  103.04    5.33
   4  -2  -4   94.15    2.26
  -4   2   4  103.94   13.58
  -4   2   4   97.64    2.13
   4   2  -4   92.00    2.31
   4   2  -4   90.67    2.31
  -4   2   4   96.29    2.50
  -4   2   4   96.10    2.18
  -4   2   4   99.49    2.11
   4   2  -4   96.10    2.22
  -4   2   4   93.31    2.22
  -3  -2   4  117.04    2.52
  -3  -2   4  119.14    2.68
  -3  -2   4  115.77    2.48
  -3   2   4  100.66    9.77
   3   2  -4  117.10    2.60
  -3   2   4  107.64   10.08
   3   2  -4  116.58    2.64
  -3   2   4  120.20    2.50
  -3   2   4  119.86    2.56
   3   2  -4  109.29    2.75
  -3   2   4  112.80    2.50
  -3   2   4  116.62    2.86
  -3   2   4  116.97    2.57
  -2  -2   4  197.70    4.13
  -2  -2   4  194.40    4.17
  -2  -2   4  199.33    4.37
  -2   2   4  173.31   12.63
   2   2  -4  195.36    4.26
  -2   2   4  195.52    4.20
  -2   2   4  198.25    4.23
  -2   2   4  204.49    4.15
   2   2  -4  193.33    4.25
  -2   2   4  193.71    4.23
  -2   2   4  196.40    4.50
  -2   2   4  160.34   12.36
  -1  -2   4  800.68   23.69
   1   2  -4  979.74   20.21
  -1   2   4  994.27   37.58
  -1   2   4 1000.00   20.26
   0  -2   4  607.93   12.96
   0  -2   4  641.47   18.47
   0  -2  -4  537.46   25.27
   0  -2   4  607.36   12.84
   0   2  -4  543.33   19.26
   0   2   4  591.29   24.75
   0   2   4  632.52   13.03
   0   2  -4  570.49   12.77
   0   2   4  580.92   12.85
   0   2   4  604.21   12.76
  -1  -2  -4   78.54    1.54
   1  -2   4   69.22    1.76
   1  -2   4   66.75    1.56
  -1  -2  -4   60.50    9.46
   1  -2   4   67.05    1.51
   1  -2   4   67.94    1.51
   1   2   4   68.31    8.45
   1   2   4   67.22    1.83
   1   2   4   67.78    1.55
   1   2   4   68.43    1.66
   2  -2   4   14.96    0.40
   2  -2   4   14.64    0.37
   2  -2   4   14.33    0.41
  -2  -2  -4   14.65    0.35
   2  -2   4   14.43    0.37
   2  -2   4   14.79    0.37
   2  -2   4   14.38    0.61
  -2  -2  -4   14.42    7.52
   2   2   4   14.42    0.35
   2   2   4   14.58    0.37
   2   2   4   15.13    0.36
   2   2   4   17.40    7.20
   2   2   4   14.63    0.63
   2   2   4   14.47    0.39
   2   2   4   14.02    0.53
  -3  -2  -4   33.70    0.76
  -3  -2  -4   33.61    0.75
   3  -2   4   32.51    1.15
   3  -2   4   33.32    0.78
   3  -2   4   34.50    0.79
   3  -2   4   34.64    0.79
   3  -2   4   34.65    0.79
   3  -2   4   34.74    0.85
   3   2   4   34.22    0.77
   3   2   4   33.65    0.75
   3   2   4   33.98    0.80
   3   2   4   33.50    0.78
   3   2   4   34.41    1.05
   3   2   4   33.35    0.80
   3   2   4   35.42    1.15
   3   2   4   33.29    0.78
  -4  -2  -4   25.52    0.57
   4  -2   4   24.95    0.59
   4  -2   4   25.04    0.63
  -4  -2  -4   25.61    0.61
  -4  -2  -4   25.54    0.56
   4  -2   4   25.32    0.60
   4  -2   4   25.57    0.60
   4  -2   4   25.72    0.64
   4  -2   4   24.43    0.60
   4  -2   4   25.27    0.61
   4   2   4   25.13    0.57
  -4   2  -4   24.45    0.58
   4   2   4   25.62    0.63
   4   2   4   23.04    0.58
  -5  -2  -4   12.77    0.35
   5  -2   4   11.92    0.36
   5  -2   4   12.24    0.32
   5  -2   4   11.77    0.33
   5  -2   4   12.32    0.33
   5  -2   4   12.46    0.34
   5  -2   4   12.34    0.37
   5  -2   4   12.39    0.33
  -5   2  -4   12.82    0.34
  -5   2  -4   12.84    0.32
   5   2   4   12.76    0.35
   6  -2   4   25.14    0.65
   6  -2   4   23.99    0.61
  -6  -2  -4   30.13    0.78
   6  -2   4   25.49    0.62
   6  -2   4   25.05    0.62
   6  -2   4   24.55    0.60
   6  -2   4   25.82    0.66
   6   2   4   25.33    0.62
   6   2   4   25.59    0.64
  -6   2  -4   26.32    0.63
  -6   2  -4   25.34    0.62
  -7  -2  -4    4.09    0.16
   7  -2   4    4.15    0.16
   7  -2   4    3.96    0.16
   7   2   4    4.25    0.15
  -7   2  -4    3.96    0.15
  -7   2  -4    4.00    0.12
   7   2   4    4.24    0.16
  -8  -2  -4    7.07    0.21
   8  -2   4    7.09    0.21
   8  -2   4    7.13    0.21
  -8   2  -4    7.23    0.20
   8   2   4    7.16    0.20
  -8   2  -4    7.35    0.21
   8   2   4    7.09    0.20
 -12  -3   4    4.19    0.13
  12  -3  -4    4.28    0.13
  12   3  -4    4.27    0.13
 -12   3   4    4.40    0.13
 -11  -3   4    0.43    0.05
 -11  -3   4    0.49    0.05
  11  -3  -4    0.49    0.05
 -11  -3   4    0.46    0.06
  11  -3  -4    0.54    0.06
  11   3  -4    0.54    0.04
  11   3  -4    0.53    0.05
 -11   3   4    0.47    0.06
 -10  -3   4    4.05    0.15
 -10  -3   4    4.13    0.15
 -10  -3   4    4.16    0.15
 -10  -3   4    4.01    0.17
 -10  -3   4    4.06    0.14
  10  -3  -4    3.91    0.16
  10  -3  -4    4.05    0.15
 -10   3   4    3.96    0.14
 -10   3   4    4.10    0.16
  10   3  -4    3.94    0.13
  10   3  -4    4.08    0.14
  -9  -3   4   18.03    0.51
  -9  -3   4   17.16    0.49
   9  -3  -4   16.36    0.42
   9  -3  -4   16.75    0.47
  -9  -3   4   16.25    0.44
  -9  -3   4   18.23    0.46
  -9  -3   4   16.26    0.43
  -8  -3   4  130.12    2.84
  -8  -3   4  130.86    2.86
  -8  -3   4  131.91    2.89
   8  -3  -4  128.66    2.84
   8  -3  -4  129.28    2.82
  -8  -3   4  129.94    2.84
   8  -3  -4  129.31    2.86
   8  -3  -4  131.19    2.89
  -8  -3   4  132.94    2.83
   8   3  -4  126.08    2.82
  -8   3   4  129.59    2.79
  -8   3   4  131.95    2.87
  -8   3   4  130.43    2.86
  -8   3   4  126.07    2.84
  -8   3   4  131.01    2.85
  -7  -3   4   28.63    0.69
  -7  -3   4   28.34    0.76
   7  -3  -4   29.99    0.69
  -7  -3   4   30.01    0.70
   7  -3  -4   29.73    0.66
  -7  -3   4   29.96    0.73
  -7  -3   4   34.31    0.75
  -7  -3   4   30.11    0.71
   7  -3  -4   30.38    0.75
   7  -3  -4   28.29    1.19
   7  -3  -4   29.51    0.73
  -7   3   4   29.49    0.73
  -7   3   4   29.99    0.68
  -7   3   4   29.75    0.72
  -7   3   4   29.08    1.32
  -7   3   4   29.84    0.72
   7   3  -4   29.65    1.04
  -7   3   4   30.55    0.83
   6  -3  -4    6.13    0.21
  -6  -3   4    6.45    0.19
   6  -3  -4    6.09    0.47
  -6  -3   4    6.38    0.19
   6  -3  -4    6.44    0.17
   6  -3  -4    6.59    0.22
  -6  -3   4    6.48    0.19
  -6  -3   4    6.28    0.22
   6  -3  -4    5.99    0.20
  -6  -3   4    6.25    0.19
  -6   3   4    6.28    0.18
   6   3  -4    6.59    0.39
  -6   3   4    6.53    0.21
  -6   3   4    6.25    0.57
  -6   3   4    6.43    0.27
  -6   3   4    6.43    0.21
   5  -3  -4   64.60    1.72
  -5  -3   4   66.40    1.41
   5  -3  -4   63.74    1.45
   5  -3  -4   63.88    1.41
  -5  -3   4   63.50    1.41
   5  -3  -4   62.07    1.39
  -5  -3   4   63.09    1.45
  -5  -3   4   61.58    1.42
  -5   3   4   64.86    1.53
  -5   3   4   64.92    1.44
   5   3  -4   64.23    1.63
  -5   3   4   62.66    1.94
   4  -3  -4  193.12    4.42
  -4  -3   4  194.99    4.17
  -4  -3   4  194.92    4.15
   4  -3  -4  188.94    4.15
   4   3  -4  194.09    4.37
  -4   3   4  185.72   17.08
  -4   3   4  196.00    4.27
  -4   3   4  189.74    4.69
  -4   3   4  198.07    4.18
   3  -3  -4   92.52    2.03
  -3  -3   4   91.13    2.02
  -3  -3   4   94.50    2.02
  -3  -3   4   92.70    2.06
  -3   3   4   86.41   10.57
  -3   3   4   97.54    2.06
   3   3  -4   96.12    2.25
  -3   3   4   86.62   11.01
  -3   3   4   97.42    2.53
  -3   3   4   93.59    2.12
   2  -3  -4   51.05    1.10
  -2  -3   4   49.63    1.10
  -2  -3   4   52.02    1.10
  -2  -3   4   49.71    1.14
  -2   3   4   49.80    1.12
   2   3  -4   50.08    1.31
  -2   3   4   40.89    7.78
  -2   3   4   51.34    1.19
  -2   3   4   49.33    1.51
  -2   3   4   46.40    7.97
  -2   3   4   49.96    1.29
  -2   3   4   48.95    1.12
  -1  -3   4    0.47    0.04
   1  -3  -4    0.38    0.04
  -1  -3   4    0.49    0.04
  -1   3   4    0.40    0.04
  -1   3   4   -0.37    3.16
  -1   3   4    0.38    0.05
  -1   3   4    0.41    0.06
  -1   3   4   -0.15    3.72
  -1   3   4    0.37    0.13
  -1   3   4    0.43    0.12
   0  -3   4  492.24   11.03
   0   3   4  513.69   10.80
   0   3   4  500.00   11.19
   0   3   4  522.22   31.90
   0   3   4  501.84   10.75
   0   3   4  486.34   10.92
  -1  -3  -4    8.86    0.23
   1  -3   4    8.46    0.24
   1  -3   4    8.51    0.24
   1  -3   4    9.06    0.24
  -1  -3  -4    6.71    6.78
   1  -3   4    8.80    0.24
   1   3   4    9.07    0.40
   1   3   4    8.71    0.25
   1   3   4    8.24    0.49
   1   3   4    8.88    0.24
   1   3   4    8.78    0.28
  -2  -3  -4   25.02    0.60
   2  -3   4   26.49    0.62
   2  -3   4   26.15    0.64
   2  -3   4   26.31    0.62
   2  -3   4   26.02    0.61
   2  -3   4   26.77    0.62
   2  -3   4   24.59    0.95
   2  -3   4   26.09    0.68
   2  -3   4   25.96    0.61
   2  -3   4   25.57    0.64
  -2  -3  -4   25.68    0.60
  -2  -3  -4   25.38    0.61
   2   3   4   25.04    0.61
   2   3   4   25.52    0.64
   2   3   4   26.67    0.97
   2   3   4   25.55    0.61
   2   3   4   25.64    0.59
   2   3   4   26.60    0.61
   2   3   4   26.48    0.85
   3  -3   4   12.79    0.74
  -3  -3  -4   12.84    0.34
   3  -3   4   12.54    0.36
  -3  -3  -4   12.40    0.33
  -3  -3  -4   12.98    0.32
  -3  -3  -4   12.36    0.33
   3  -3   4   12.76    0.34
   3  -3   4   12.99    0.34
   3  -3   4   12.99    0.35
   3  -3   4   13.09    0.34
   3  -3   4   12.96    0.37
   3  -3   4   13.04    0.34
   3   3   4   15.49    0.95
   3   3   4   12.48    0.33
   3   3   4   12.41    0.60
   3   3   4   13.76    0.35
   3   3   4   13.02    0.32
   3   3   4   13.65    0.33
   4  -3   4    2.11    0.12
   4  -3   4    2.08    0.11
   4  -3   4    2.02    0.10
  -4  -3  -4    2.15    0.11
   4  -3   4    2.03    0.10
   4  -3   4    2.01    0.10
  -4  -3  -4    1.93    0.09
  -4  -3  -4    2.03    0.08
   4  -3   4    2.26    0.13
   4   3   4    2.12    0.12
   4   3   4    2.08    0.08
  -4   3  -4    2.09    0.10
   5  -3   4    3.95    0.17
   5  -3   4    3.57    0.17
   5  -3   4    3.75    0.15
  -5  -3  -4    3.67    0.15
   5  -3   4    3.51    0.14
  -5  -3  -4    3.64    0.12
   5  -3   4    3.57    0.14
   5  -3   4    3.96    0.18
   5  -3   4    3.46    0.14
   5   3   4    3.86    0.11
  -5   3  -4    3.45    0.22
  -5   3  -4    3.85    0.14
   5   3   4    3.91    0.16
  -5   3  -4    3.60    0.13
   6  -3   4   13.25    0.36
   6  -3   4   13.29    0.36
   6  -3   4   13.57    0.35
   6  -3   4   13.10    0.39
   6  -3   4   13.47    0.38
   6  -3   4   12.81    0.35
  -6  -3  -4   13.47    0.37
  -6   3  -4   13.67    0.34
   6   3   4   13.48    0.35
   6   3   4   13.62    0.37
  -6   3  -4   13.08    0.34
   7  -3   4    2.55    0.10
   7  -3   4    2.65    0.12
   7  -3   4    2.43    0.12
  -7  -3  -4    2.36    0.11
  -7   3  -4    2.54    0.09
   7   3   4    2.66    0.13
  -7   3  -4    2.50    0.10
   8  -3   4    1.04    0.06
   8  -3   4    1.03    0.07
  -8  -3  -4    1.05    0.06
   8   3   4    1.02    0.05
  -8   3  -4    0.97    0.06
 -11  -4   4    3.47    0.13
 -11  -4   4    3.43    0.12
 -11  -4   4    3.49    0.12
  11  -4  -4    3.42    0.12
  11   4  -4    3.58    0.10
 -11   4   4    3.33    0.10
 -11   4   4    3.49    0.12
 -10  -4   4    4.38    0.15
  10  -4  -4    4.22    0.15
 -10  -4   4    4.20    0.17
 -10  -4   4    4.33    0.15
  10  -4  -4    4.29    0.17
 -10  -4   4    4.09    0.14
 -10   4   4    4.60    0.16
  10   4  -4    4.33    0.14
 -10   4   4    4.57    0.18
   9  -4  -4    1.35    0.09
  -9  -4   4    1.15    0.08
  -9  -4   4    1.24    0.07
  -9  -4   4    1.17    0.10
  -9  -4   4    1.21    0.08
   9  -4  -4    1.11    0.09
  -9   4   4    1.10    0.08
  -9   4   4    1.14    0.08
   9   4  -4    1.13    0.07
  -8  -4   4   32.20    0.75
  -8  -4   4   31.24    0.75
  -8  -4   4   31.67    0.74
   8  -4  -4   31.48    0.79
   8  -4  -4   32.08    0.77
  -8  -4   4   32.19    0.79
  -8  -4   4   30.84    0.75
   8  -4  -4   31.38    0.74
  -8   4   4   31.33    0.76
  -8   4   4   30.09    0.89
  -8   4   4   31.68    0.76
  -8   4   4   32.06    0.71
  -8   4   4   31.46    0.77
  -8   4   4   31.26    0.76
   7  -4  -4    0.92    0.08
  -7  -4   4    0.90    0.06
  -7  -4   4    0.89    0.07
   7  -4  -4    0.68    0.07
  -7  -4   4    0.95    0.07
   7  -4  -4    0.90    0.07
  -7  -4   4    0.92    0.06
  -7  -4   4    0.82    0.08
  -7  -4   4    0.86    0.09
   7  -4  -4    1.00    0.08
   7  -4  -4    0.85    0.06
  -7   4   4    0.81    0.08
  -7   4   4    0.85    0.06
  -7   4   4    0.91    0.08
  -6  -4   4   33.31    0.79
   6  -4  -4   31.08    0.75
   6  -4  -4   30.66    1.24
   6  -4  -4   31.74    0.73
  -6  -4   4   31.64    0.73
  -6  -4   4   31.85    0.74
   6  -4  -4   30.70    0.76
   6  -4  -4   32.57    0.79
  -6  -4   4   32.54    0.74
  -6  -4   4   32.28    0.76
  -6  -4   4   31.34    0.76
   6  -4  -4   31.50    0.77
  -6   4   4   32.22    0.89
  -6   4   4   32.60    0.74
   6   4  -4   31.56    1.09
  -6   4   4   32.18    0.78
  -6   4   4   30.72    0.76
   5  -4  -4   12.55    0.35
  -5  -4   4   12.80    0.33
  -5  -4   4   12.01    0.34
  -5  -4   4   12.79    0.36
   5  -4  -4   13.04    0.36
   5  -4  -4   12.32    0.34
   5  -4  -4   12.19    0.65
  -5  -4   4   12.90    0.32
   5  -4  -4   12.44    0.32
  -5  -4   4   12.86    0.33
  -5  -4   4   12.44    0.32
  -5   4   4   12.54    0.44
  -5   4   4   12.71    0.84
  -5   4   4   13.18    0.36
   5   4  -4   12.56    0.59
  -5   4   4   12.21    0.32
   4  -4  -4   72.72    1.59
  -4  -4   4   66.76    1.63
  -4  -4   4   70.49    1.61
   4  -4  -4   73.10    1.60
  -4  -4   4   70.80    1.56
   4  -4  -4   73.12    1.61
  -4   4   4   69.45    2.20
   4   4  -4   70.46    1.87
  -4   4   4   71.81    1.71
  -4   4   4   70.08    1.57
  -4   4   4   71.26    1.61
   4   4  -4   73.16    1.86
   3  -4  -4   26.53    0.60
  -3  -4   4   25.12    0.59
  -3  -4   4   25.79    0.59
  -3  -4   4   25.46    0.59
   3  -4  -4   25.73    0.63
  -3   4   4   25.70    0.71
  -3   4   4   25.15    0.63
   3   4  -4   26.68    0.90
  -3   4   4   25.48    1.08
  -3   4   4   24.18    0.60
   3   4  -4   26.96    0.92
  -2  -4   4   65.29    1.43
  -2  -4   4   64.16    1.43
  -2  -4   4   62.88    1.48
   2  -4  -4   65.81    1.43
   2  -4  -4   62.20    1.44
  -2  -4   4   64.11    1.41
  -2   4   4   66.62    1.46
   2   4  -4   65.70    1.84
   2   4  -4   63.16    1.76
  -2   4   4   65.25    1.73
  -2   4   4   65.26    1.46
  -2   4   4   65.31    1.54
  -2   4   4   64.18    1.98
  -1  -4   4    8.94    0.25
   1  -4  -4    9.21    0.25
  -1  -4   4    9.33    0.25
   1  -4  -4    9.14    0.28
  -1  -4   4    9.08    0.30
  -1   4   4    9.15    0.58
  -1   4   4    9.31    0.46
   1   4  -4    9.06    0.54
  -1   4   4    9.33    0.27
  -1   4   4   11.11    0.34
  -1   4   4    9.87    0.27
   0  -4   4   35.11    0.84
   0  -4  -4   37.07    0.83
   0  -4   4   37.73    0.85
   0  -4   4   36.59    0.85
   0   4   4   36.20    1.29
   0   4   4   36.94    0.92
   0   4   4   36.88    0.85
   0   4   4   36.08    1.11
   0   4   4   36.87    0.86
   0   4   4   37.41    0.86
   0   4  -4   37.21    1.29
   1  -4   4   84.55    2.36
  -1  -4  -4   85.91    1.93
  -1  -4  -4   87.74    1.90
   1  -4   4   90.06    1.92
   1  -4   4   87.17    1.90
   1  -4   4   87.23    1.91
   1  -4   4   85.03    1.94
  -1  -4  -4   87.93    1.91
   1  -4   4   86.68    1.96
   1  -4   4   87.09    1.91
  -1  -4  -4   85.75    1.90
   1   4   4   83.56    1.89
   1   4   4   86.71    1.92
   1   4   4   85.77    2.22
   1   4   4   87.67    1.93
   1   4   4   85.79    2.41
   1   4   4   84.74    1.91
   1   4   4   90.29    1.98
  -1   4  -4   86.58    2.54
   2  -4   4   53.32    1.19
  -2  -4  -4   52.93    1.16
  -2  -4  -4   51.95    1.17
   2  -4   4   51.54    1.71
   2  -4   4   50.77    1.21
   2  -4   4   52.37    1.18
   2  -4   4   53.14    1.19
  -2  -4  -4   50.81    1.17
  -2  -4  -4   51.45    1.17
   2  -4   4   52.27    1.17
  -2  -4  -4   50.89    1.17
   2  -4   4   52.82    1.19
   2  -4   4   53.02    1.22
   2   4   4   50.79    1.17
   2   4   4   52.76    1.16
   2   4   4   53.55    1.67
   2   4   4   52.06    1.53
   2   4   4   52.66    1.18
   2   4   4   52.23    1.18
   3  -4   4   92.05    2.04
   3  -4   4   90.57    2.00
   3  -4   4   91.02    2.00
  -3  -4  -4   91.09    1.99
  -3  -4  -4   89.74    1.99
   3  -4   4   90.30    2.01
  -3  -4  -4   87.81    2.00
   3  -4   4   92.11    2.05
   3  -4   4   93.11    2.02
   3  -4   4   91.27    2.02
  -3  -4  -4   91.19    1.98
   3   4   4   88.70    1.99
   3   4   4   91.20    1.98
   4  -4   4   58.85    1.35
  -4  -4  -4   58.68    1.32
  -4  -4  -4   58.31    1.31
   4  -4   4   60.04    1.34
   4  -4   4   57.80    1.37
   4  -4   4   58.77    1.33
  -4  -4  -4   58.74    1.33
   4  -4   4   57.80    1.35
   4  -4   4   58.97    1.37
  -4  -4  -4   60.16    1.31
   4  -4   4   58.11    1.32
  -4   4  -4   57.97    1.31
   4   4   4   59.36    1.35
   4   4   4   60.83    1.30
  -5  -4  -4   13.90    0.35
  -5  -4  -4   14.72    0.35
  -5  -4  -4   14.54    0.39
   5  -4   4   14.18    0.41
   5  -4   4   14.20    0.41
   5  -4   4   14.07    0.39
   5  -4   4   14.25    0.37
   5  -4   4   14.66    0.39
   5  -4   4   14.02    0.39
  -5   4  -4   13.69    0.50
   5   4   4   14.76    0.40
  -5   4  -4   14.40    0.36
   5   4   4   14.31    0.34
   6  -4   4    0.37    0.05
   6  -4   4    0.35    0.05
   6  -4   4    0.42    0.05
   6  -4   4    0.43    0.06
   6  -4   4    0.38    0.06
  -6  -4  -4    0.37    0.06
   6  -4   4    0.41    0.06
   6   4   4    0.37    0.03
  -6   4  -4    0.34    0.04
   6   4   4    0.39    0.06
   7  -4   4    2.46    0.11
  -7  -4  -4    2.36    0.10
   7  -4   4    2.34    0.10
  -7   4  -4    2.38    0.10
   7   4   4    2.34    0.09
   7   4   4    2.26    0.10
  -7   4  -4    2.51    0.08
  -8  -4  -4    0.31    0.04
   8  -4   4    0.42    0.05
  -8   4  -4    0.43    0.04
   8   4   4    0.36    0.03
  11  -5  -4   14.34    0.34
  11   5  -4   14.82    0.33
 -10  -5   4    0.37    0.04
  10  -5  -4    0.38    0.05
 -10  -5   4    0.36    0.05
 -10  -5   4    0.38    0.04
 -10  -5   4    0.41    0.04
  10  -5  -4    0.37    0.04
  10   5  -4    0.37    0.03
 -10   5   4    0.42    0.05
 -10   5   4    0.39    0.05
  10   5  -4    0.38    0.04
  -9  -5   4    4.71    0.16
  -9  -5   4    4.44    0.15
  -9  -5   4    4.65    0.18
  -9  -5   4    4.73    0.16
   9  -5  -4    4.81    0.16
   9  -5  -4    4.53    0.18
  -9   5   4    4.47    0.16
   9   5  -4    4.77    0.14
  -9   5   4    4.64    0.16
  -9   5   4    4.71    0.16
   8  -5  -4   18.19    0.51
  -8  -5   4   18.79    0.47
   8  -5  -4   18.79    0.49
  -8  -5   4   18.97    0.47
  -8  -5   4   19.49    0.51
  -8  -5   4   19.18    0.47
  -8   5   4   19.39    0.49
  -8   5   4   18.82    0.44
  -8   5   4   18.63    0.48
  -8   5   4   18.37    0.49
   7  -5  -4   57.58    1.36
   7  -5  -4   58.85    1.31
  -7  -5   4   59.60    1.32
  -7  -5   4   59.27    1.30
   7  -5  -4   58.74    1.34
  -7  -5   4   56.18    1.30
  -7  -5   4   59.18    1.36
  -7  -5   4   57.49    1.31
  -7   5   4   59.95    1.30
  -7   5   4   57.64    1.49
  -7   5   4   58.59    1.34
  -7   5   4   57.25    1.35
  -7   5   4   56.85    1.32
  -7   5   4   58.47    1.35
   6  -5  -4    5.98    0.25
   6  -5  -4    5.77    0.21
   6  -5  -4    5.90    0.22
   6  -5  -4    5.98    0.21
  -6  -5   4    5.78    0.22
  -6  -5   4    6.05    0.19
  -6  -5   4    5.83    0.19
  -6  -5   4    5.73    0.18
  -6  -5   4    5.94    0.18
   6  -5  -4    5.79    0.19
  -6   5   4    6.03    0.21
  -6   5   4    5.64    0.30
  -6   5   4    5.94    0.18
  -6   5   4    5.83    0.22
   5  -5  -4   42.86    0.97
   5  -5  -4   42.08    1.01
   5  -5  -4   42.36    0.99
  -5  -5   4   42.91    0.99
  -5  -5   4   42.10    0.98
   5  -5  -4   49.00    1.08
   5  -5  -4   43.58    1.04
   5  -5  -4   42.66    1.02
  -5  -5   4   42.30    0.98
  -5   5   4   43.20    0.98
  -5   5   4   42.31    1.15
  -5   5   4   42.46    1.03
  -4  -5   4   65.19    1.49
   4  -5  -4   65.48    1.50
  -4  -5   4   66.02    1.47
  -4  -5   4   65.95    1.47
   4  -5  -4   66.64    1.51
   4  -5  -4   66.36    1.49
   4  -5  -4   67.06    1.52
  -4  -5   4   67.13    1.47
  -4  -5   4   64.91    1.50
  -4  -5   4   66.23    1.46
   4  -5  -4   66.12    1.46
   4  -5  -4   64.83    1.48
  -4   5   4   66.18    1.64
  -4   5   4   66.54    1.49
   4   5  -4   66.52    1.92
  -4   5   4   66.39    1.52
  -4   5   4   65.96    1.47
   3  -5  -4   20.38    0.52
  -3  -5   4   19.98    0.52
   3  -5  -4   20.47    0.52
  -3  -5   4   19.40    0.48
  -3  -5   4   19.98    0.47
   3  -5  -4   19.80    0.50
   3  -5  -4   20.46    0.52
   3  -5  -4   19.97    0.50
  -3  -5   4   20.65    0.49
   3  -5  -4   20.71    0.48
  -3  -5   4   19.44    0.53
  -3  -5   4   19.68    0.50
  -3  -5   4   19.70    0.49
  -3   5   4   19.98    0.49
  -3   5   4   19.66    0.61
   3   5  -4   20.14    0.94
  -3   5   4   19.59    0.50
  -3   5   4   20.28    0.53
   3   5  -4   19.62    1.05
  -3   5   4   19.83    0.90
  -2  -5   4   31.02    0.73
   2  -5  -4   30.84    0.74
  -2  -5   4   31.12    0.73
  -2  -5   4   30.58    0.71
  -2  -5   4   30.72    0.76
   2  -5  -4   30.99    0.74
  -2  -5   4   30.78    0.73
   2  -5  -4   31.47    0.72
  -2  -5   4   30.43    0.72
  -2  -5   4   31.26    0.74
  -2  -5   4   31.09    0.73
   2  -5  -4   30.59    0.76
   2  -5  -4   31.07    0.76
  -2  -5   4   31.57    0.74
  -2  -5   4   33.76    0.75
  -2   5   4   32.45    0.77
  -2   5   4   30.91    0.85
   2   5  -4   30.78    1.14
  -2   5   4   31.50    0.76
  -2   5   4   29.49    1.32
  -2   5   4   31.52    0.74
  -2   5   4   31.18    0.72
   2   5  -4   32.04    1.24
  -2   5   4   30.47    1.12
  -1  -5   4   28.34    0.66
  -1  -5   4   28.22    0.70
   1  -5  -4   28.75    0.67
   1  -5  -4   28.72    0.68
  -1  -5   4   28.17    0.67
   1  -5  -4   28.01    0.65
  -1  -5   4   26.57    0.66
   1  -5  -4   28.12    0.67
  -1  -5   4   28.62    0.67
   1  -5  -4   28.89    0.69
  -1  -5   4   28.06    0.68
  -1  -5   4   28.13    0.67
  -1  -5   4   27.83    0.65
  -1   5   4   28.52    0.77
  -1   5   4   28.07    1.23
  -1   5   4   27.84    0.69
   1   5  -4   27.15    1.18
  -1   5   4   27.62    0.66
  -1   5   4   27.98    0.69
  -1   5   4   26.62    1.03
   0  -5   4   11.41    0.31
   0  -5   4   11.99    0.35
   0  -5   4   11.34    0.33
   0  -5   4   11.27    0.31
   0  -5   4   11.62    0.33
   0  -5   4   13.44    0.34
   0  -5  -4   11.62    0.32
   0  -5   4   11.81    0.31
   0  -5  -4   11.44    0.33
   0  -5  -4   11.59    0.31
   0  -5  -4   11.77    0.32
   0  -5  -4   11.78    0.31
   0  -5   4   12.87    0.33
   0   5   4   11.20    0.64
   0   5   4   11.51    0.33
   0   5   4   11.75    0.39
   0   5   4   11.38    0.33
   0   5   4   11.52    0.81
   0   5   4   11.64    0.31
  -1  -5  -4   37.17    0.87
  -1  -5  -4   35.80    0.85
   1  -5   4   36.31    0.87
   1  -5   4   36.31    0.84
   1  -5   4   37.81    0.89
   1  -5   4   36.06    0.87
  -1  -5  -4   36.08    0.84
  -1  -5  -4   36.80    0.84
   1  -5   4   37.13    0.90
   1  -5   4   39.19    0.86
   1  -5   4   35.89    0.86
   1   5   4   35.59    0.85
   1   5   4   36.27    0.86
   1   5   4   35.99    0.86
   1   5   4   36.02    0.91
  -2  -5  -4  158.54    3.27
   2  -5   4  148.37    3.26
   2  -5   4  148.14    3.26
  -2  -5  -4  149.06    3.26
   2  -5   4  153.02    3.30
  -2  -5  -4  151.33    3.26
   2  -5   4  148.72    3.32
   2  -5   4  150.94    3.31
   2  -5   4  152.42    3.29
   2  -5   4  151.04    3.29
  -2  -5  -4  149.09    3.26
   2   5   4  149.51    3.26
   2   5   4  146.67    3.26
   2   5   4  145.92    3.26
   2   5   4  149.56    3.25
   3  -5   4   17.87    0.45
   3  -5   4   17.63    0.50
   3  -5   4   17.98    0.49
   3  -5   4   17.83    0.45
   3  -5   4   17.99    0.48
  -3  -5  -4   18.06    0.44
   3  -5   4   17.96    0.48
  -3  -5  -4   16.66    0.45
  -3  -5  -4   18.22    0.44
  -3  -5  -4   17.71    0.44
   3  -5   4   17.61    0.47
  -3  -5  -4   17.79    0.43
   3   5   4   17.36    0.43
  -3   5  -4   18.38    0.59
   3   5   4   17.76    0.43
   4  -5   4   16.43    0.45
   4  -5   4   16.06    0.44
   4  -5   4   16.47    0.46
  -4  -5  -4   16.41    0.40
  -4  -5  -4   15.95    0.40
   4  -5   4   16.57    0.43
  -4  -5  -4   15.70    0.39
   4  -5   4   15.93    0.44
  -4  -5  -4   16.43    0.40
  -4  -5  -4   15.70    0.41
   4  -5   4   16.15    0.42
  -4   5  -4   15.91    0.40
   4   5   4   16.29    0.44
  -4   5  -4   15.95    0.56
   4   5   4   16.61    0.39
   5  -5   4    5.34    0.19
   5  -5   4    5.26    0.18
   5  -5   4    5.03    0.17
   5  -5   4    5.03    0.18
   5  -5   4    5.19    0.19
   5  -5   4    5.30    0.20
  -5  -5  -4    5.13    0.15
  -5  -5  -4    4.90    0.17
  -5  -5  -4    5.10    0.15
   5   5   4    5.10    0.14
   5   5   4    5.33    0.18
  -5   5  -4    5.09    0.16
  -6  -5  -4    1.92    0.09
   6  -5   4    2.06    0.10
   6  -5   4    2.08    0.10
   6  -5   4    2.08    0.11
   6  -5   4    2.03    0.09
   6  -5   4    2.04    0.09
   6   5   4    2.02    0.09
  -6   5  -4    2.14    0.09
   7  -5   4    7.15    0.20
   7  -5   4    6.92    0.20
   7   5   4    7.09    0.19
  -7   5  -4    7.63    0.18
   7   5   4    7.18    0.19
 -10  -6   4    7.77    0.20
  10  -6  -4    7.79    0.21
 -10  -6   4    7.89    0.20
 -10   6   4    7.73    0.20
  10   6  -4    7.80    0.19
  -9  -6   4    2.96    0.11
   9  -6  -4    2.94    0.10
   9  -6  -4    2.89    0.12
  -9  -6   4    3.14    0.12
  -9  -6   4    2.91    0.11
  -9   6   4    2.92    0.11
   8  -6  -4    9.29    0.26
   8  -6  -4    9.03    0.28
  -8  -6   4    8.96    0.25
  -8  -6   4    9.05    0.26
  -8  -6   4    9.10    0.25
  -8  -6   4    9.12    0.25
  -8   6   4    8.94    0.22
  -8   6   4    9.21    0.26
  -8   6   4    8.43    0.26
  -8   6   4    9.12    0.27
   7  -6  -4   11.64    0.35
   7  -6  -4   11.93    0.33
  -7  -6   4   12.09    0.30
  -7  -6   4   11.70    0.32
  -7  -6   4   11.68    0.31
   7  -6  -4   11.69    0.30
  -7  -6   4   11.55    0.33
  -7  -6   4   12.02    0.32
  -7   6   4   12.34    0.30
  -7   6   4   11.64    0.35
  -7   6   4   11.48    0.40
  -7   6   4   12.26    0.34
   6  -6  -4   42.00    0.98
   6  -6  -4   43.24    1.01
   6  -6  -4   41.37    0.99
  -6  -6   4   42.00    0.97
  -6  -6   4   43.63    0.99
  -6  -6   4   42.74    1.01
   6  -6  -4   44.47    1.04
  -6  -6   4   42.09    0.98
   6  -6  -4   43.02    1.02
  -6  -6   4   45.82    1.01
  -6   6   4   43.76    0.99
  -6   6   4   43.87    1.02
  -6   6   4   43.97    1.04
  -6   6   4   41.14    1.25
  -6   6   4   42.92    1.03
   5  -6  -4   26.15    0.64
   5  -6  -4   24.71    0.63
   5  -6  -4   25.82    0.63
  -5  -6   4   24.90    0.61
   5  -6  -4   25.54    0.65
  -5  -6   4   24.82    0.60
   5  -6  -4   25.01    0.59
  -5  -6   4   25.17    0.60
   5  -6  -4   25.67    0.61
  -5  -6   4   25.86    0.60
  -5  -6   4   25.17    0.62
  -5   6   4   24.63    0.78
  -5   6   4   24.89    0.66
  -5   6   4   24.82    0.72
  -5   6   4   24.93    0.63
  -5   6   4   25.20    0.60
  -4  -6   4   56.77    1.32
   4  -6  -4   56.75    1.34
   4  -6  -4   56.99    1.29
   4  -6  -4   57.43    1.31
   4  -6  -4   57.56    1.32
   4  -6  -4   58.21    1.34
  -4  -6   4   59.38    1.30
  -4  -6   4   57.26    1.29
  -4  -6   4   57.88    1.30
   4  -6  -4   58.17    1.33
  -4  -6   4   59.54    1.30
  -4   6   4   57.90    1.35
  -4   6   4   59.30    1.30
  -4   6   4   56.99    1.49
  -4   6   4   56.26    1.32
  -4   6   4   58.88    1.36
  -3  -6   4    7.42    0.22
  -3  -6   4    7.16    0.22
   3  -6  -4    7.16    0.21
   3  -6  -4    7.02    0.24
  -3  -6   4    7.08    0.21
   3  -6  -4    7.06    0.23
  -3  -6   4    6.73    0.22
  -3  -6   4    7.13    0.24
   3  -6  -4    7.22    0.24
   3  -6  -4    7.22    0.22
  -3  -6   4    7.25    0.22
  -3   6   4    7.32    0.22
  -3   6   4    7.31    0.33
  -3   6   4    7.16    0.25
  -3   6   4    7.34    0.26
  -3   6   4    7.26    0.23
  -2  -6   4    3.92    0.15
  -2  -6   4    3.90    0.15
  -2  -6   4    4.00    0.17
  -2  -6   4    4.07    0.13
   2  -6  -4    3.89    0.15
  -2  -6   4    3.90    0.15
   2  -6  -4    4.13    0.14
   2  -6  -4    4.09    0.17
   2  -6  -4    3.79    0.15
  -2  -6   4    4.08    0.14
  -2  -6   4    4.04    0.16
   2  -6  -4    3.99    0.16
  -2  -6   4    3.91    0.13
  -2  -6   4    3.87    0.13
  -2   6   4    3.83    0.17
  -2   6   4    4.33    0.19
  -2   6   4    3.61    0.22
  -2   6   4    3.98    0.16
  -2   6   4    3.81    0.14
   2   6  -4    4.20    0.22
   1  -6  -4   68.07    1.54
  -1  -6   4   67.01    1.53
   1  -6  -4   68.05    1.52
   1  -6  -4   66.66    1.54
  -1  -6   4   66.73    1.51
   1  -6  -4   66.95    1.52
  -1  -6   4   69.03    1.53
  -1  -6   4   72.31    1.59
  -1  -6   4   69.56    1.56
   1  -6  -4   66.53    1.50
  -1  -6   4   68.82    1.54
  -1  -6   4   67.02    1.50
   1   6  -4   65.01    1.64
  -1   6   4   67.91    1.65
  -1   6   4   68.77    1.55
  -1   6   4   66.57    1.51
   0  -6   4    5.58    0.20
   0  -6   4    5.58    0.20
   0  -6   4    5.40    0.20
   0  -6   4    5.75    0.18
   0  -6  -4    6.05    0.18
   0  -6  -4    5.73    0.19
   0  -6  -4    5.64    0.19
   0  -6   4    5.65    0.22
   0  -6   4    5.60    0.18
   0  -6  -4    5.60    0.18
   0  -6   4    5.47    0.20
   0  -6   4    5.45    0.17
   0   6  -4    5.29    0.27
   0   6   4    5.24    0.27
   0   6   4    5.53    0.20
   0   6   4    5.54    0.20
   0   6   4    5.37    0.18
   1  -6   4   43.80    1.01
   1  -6   4   42.23    0.98
   1  -6   4   42.47    1.02
  -1  -6  -4   42.23    1.01
  -1  -6  -4   42.62    0.99
  -1  -6  -4   42.50    0.98
   1  -6   4   43.57    1.04
  -1  -6  -4   43.26    0.99
   1  -6   4   42.51    0.98
   1  -6   4   42.09    0.97
  -1  -6  -4   42.83    0.98
   1  -6   4   43.16    1.02
   1  -6   4   42.84    1.02
   1   6   4   44.35    1.00
   1   6   4   43.43    0.99
  -1   6  -4   43.13    1.15
   1   6   4   42.96    1.00
   1   6   4   43.41    0.97
  -2  -6  -4    3.13    0.12
   2  -6   4    3.12    0.15
   2  -6   4    3.11    0.16
  -2  -6  -4    3.15    0.12
   2  -6   4    3.02    0.14
   2  -6   4    3.02    0.14
  -2  -6  -4    3.05    0.12
  -2  -6  -4    3.11    0.12
   2  -6   4    3.22    0.13
   2  -6   4    3.13    0.15
  -2   6  -4    3.19    0.22
   2   6   4    3.03    0.11
   3  -6   4   21.54    0.55
   3  -6   4   20.82    0.55
   3  -6   4   21.46    0.52
   3  -6   4   20.90    0.57
   3  -6   4   20.97    0.54
  -3  -6  -4   21.41    0.51
  -3  -6  -4   20.89    0.51
  -3  -6  -4   21.44    0.51
  -3  -6  -4   20.92    0.50
   3  -6   4   20.72    0.55
   3   6   4   21.68    0.50
   4  -6   4    1.72    0.10
   4  -6   4    1.61    0.11
   4  -6   4    1.74    0.09
   4  -6   4    1.72    0.10
   4  -6   4    1.58    0.10
  -4  -6  -4    1.74    0.07
  -4  -6  -4    1.71    0.08
  -4  -6  -4    1.63    0.08
   4  -6   4    1.66    0.10
  -4  -6  -4    1.62    0.08
  -4   6  -4    1.78    0.08
   4   6   4    1.61    0.09
   4   6   4    1.70    0.07
   5  -6   4   11.37    0.33
  -5  -6  -4   11.79    0.32
   5  -6   4   10.89    0.31
   5  -6   4   11.27    0.30
  -5  -6  -4   11.23    0.27
   5  -6   4   11.09    0.31
   5  -6   4   11.44    0.33
   5   6   4   11.30    0.30
  -5   6  -4   11.04    0.28
   5   6   4   11.22    0.26
   6  -6   4    4.09    0.15
   6  -6   4    4.01    0.12
   6  -6   4    4.06    0.14
   6  -6   4    3.91    0.14
   6   6   4    4.03    0.17
  -6   6  -4    4.26    0.12
   6   6   4    4.09    0.12
  -6   6  -4    4.08    0.12
  -9  -7   4   10.85    0.26
   9  -7  -4   10.60    0.27
  -9  -7   4   11.20    0.26
  -9   7   4   11.17    0.27
  -8  -7   4    9.11    0.24
  -8  -7   4    9.27    0.24
  -8  -7   4    9.11    0.24
   8  -7  -4    8.94    0.25
  -8   7   4    9.00    0.25
  -8   7   4    9.57    0.25
   8   7  -4    8.88    0.24
  -8   7   4    9.31    0.23
   7  -7  -4    2.35    0.11
  -7  -7   4    2.25    0.09
  -7  -7   4    2.21    0.08
  -7  -7   4    2.45    0.10
   7  -7  -4    2.40    0.10
  -7   7   4    2.42    0.11
  -7   7   4    2.22    0.11
  -7   7   4    2.19    0.11
   6  -7  -4   29.82    0.71
  -6  -7   4   29.57    0.69
   6  -7  -4   29.03    0.67
  -6  -7   4   29.16    0.69
  -6  -7   4   29.07    0.68
   6  -7  -4   29.23    0.69
  -6  -7   4   29.90    0.69
  -6   7   4   29.55    0.71
  -6   7   4   30.61    0.68
  -6   7   4   29.75    0.74
  -6   7   4   31.00    0.82
  -5  -7   4   20.99    0.50
   5  -7  -4   21.08    0.52
   5  -7  -4   21.39    0.53
  -5  -7   4   20.90    0.50
   5  -7  -4   21.51    0.50
  -5  -7   4   21.36    0.51
   5  -7  -4   21.01    0.55
  -5  -7   4   21.33    0.51
  -5   7   4   21.12    0.51
  -5   7   4   21.14    0.52
  -5   7   4   19.94    0.62
  -5   7   4   20.81    0.56
  -4  -7   4   28.40    0.67
  -4  -7   4   28.90    0.68
   4  -7  -4   28.91    0.69
   4  -7  -4   29.27    0.72
   4  -7  -4   29.55    0.68
   4  -7  -4   29.16    0.71
  -4  -7   4   29.12    0.69
  -4  -7   4   28.91    0.68
  -4  -7   4   29.73    0.68
  -4   7   4   29.15    0.68
  -4   7   4   28.62    0.74
  -4   7   4   28.32    0.73
  -4   7   4   28.88    0.69
  -3  -7   4   56.53    1.27
  -3  -7   4   55.31    1.32
   3  -7  -4   57.60    1.26
  -3  -7   4   56.92    1.30
   3  -7  -4   56.55    1.30
  -3  -7   4   57.90    1.27
   3  -7  -4   57.41    1.30
  -3  -7   4   55.45    1.26
  -3  -7   4   55.69    1.25
   3  -7  -4   56.12    1.28
   3  -7  -4   58.07    1.28
  -3   7   4   56.14    1.32
  -3   7   4   56.20    1.27
  -3   7   4   57.42    1.27
  -3   7   4   54.30    1.45
  -3   7   4   56.52    1.32
  -2  -7   4   14.88    0.40
   2  -7  -4   15.75    0.42
  -2  -7   4   15.09    0.37
   2  -7  -4   15.56    0.38
   2  -7  -4   15.08    0.40
   2  -7  -4   16.44    0.41
  -2  -7   4   15.43    0.43
   2  -7  -4   15.53    0.42
  -2  -7   4   14.87    0.40
  -2  -7   4   15.25    0.40
  -2  -7   4   14.63    0.39
  -2   7   4   15.85    0.40
  -2   7   4   15.56    0.43
  -2   7   4   14.92    0.54
  -2   7   4   15.91    0.44
   1  -7  -4   19.94    0.52
  -1  -7   4   20.35    0.51
   1  -7  -4   20.00    0.50
  -1  -7   4   19.80    0.51
   1  -7  -4   19.92    0.49
   1  -7  -4   20.22    0.51
  -1  -7   4   19.67    0.49
  -1  -7   4   20.05    0.48
   1  -7  -4   20.12    0.48
  -1  -7   4   20.20    0.51
  -1  -7   4   20.08    0.53
   1   7  -4   18.11    0.62
  -1   7   4   20.15    0.52
  -1   7   4   20.00    0.49
  -1   7   4   20.07    0.52
   0  -7   4    2.90    0.13
   0  -7   4    2.97    0.14
   0  -7   4    3.10    0.12
   0  -7  -4    3.12    0.14
   0  -7   4    2.95    0.14
   0  -7  -4    2.85    0.12
   0  -7  -4    3.06    0.12
   0  -7   4    2.83    0.11
   0  -7   4    3.07    0.13
   0  -7  -4    3.16    0.13
   0  -7   4    3.19    0.15
   0  -7  -4    3.12    0.13
   0   7   4    2.99    0.13
   0   7  -4    3.12    0.32
   0   7   4    3.06    0.14
   0   7   4    3.07    0.12
   0   7   4    3.08    0.13
   1  -7   4    2.06    0.11
  -1  -7  -4    2.03    0.09
   1  -7   4    1.81    0.11
   1  -7   4    2.02    0.11
  -1  -7  -4    2.04    0.09
  -1  -7  -4    2.02    0.10
   1  -7   4    1.94    0.09
   1  -7   4    1.89    0.12
   1  -7   4    1.79    0.11
  -1  -7  -4    1.93    0.09
   1  -7   4    2.00    0.11
   1   7   4    1.88    0.09
   1   7   4    1.88    0.11
   1   7   4    1.90    0.09
   2  -7   4    2.49    0.12
  -2  -7  -4    2.40    0.09
  -2  -7  -4    2.35    0.10
  -2  -7  -4    2.38    0.10
  -2  -7  -4    2.53    0.10
   2  -7   4    2.34    0.10
   2  -7   4    2.42    0.13
   2  -7   4    2.55    0.12
   2  -7   4    2.31    0.12
   2   7   4    2.50    0.09
   3  -7   4    1.27    0.07
  -3  -7  -4    1.32    0.07
   3  -7   4    1.35    0.09
  -3  -7  -4    1.28    0.07
   3  -7   4    1.23    0.09
  -3  -7  -4    1.29    0.06
   3  -7   4    1.19    0.08
   3  -7   4    1.25    0.09
   3   7   4    1.29    0.06
  -3   7  -4    1.31    0.08
   4  -7   4    0.38    0.05
   4  -7   4    0.36    0.05
  -4  -7  -4    0.43    0.04
   4  -7   4    0.43    0.08
  -4  -7  -4    0.39    0.04
   4  -7   4    0.37    0.04
   4  -7   4    0.45    0.06
   4   7   4    0.41    0.03
  -4   7  -4    0.52    0.05
   4   7   4    0.44    0.05
   5  -7   4    5.63    0.16
   5  -7   4    6.47    0.19
   5  -7   4    5.91    0.18
   5  -7   4    5.59    0.18
   5   7   4    5.71    0.16
  -5   7  -4    5.93    0.16
   7  -8  -4    3.86    0.13
  -7  -8   4    3.32    0.10
  -7  -8   4    3.37    0.10
  -7   8   4    3.37    0.10
  -7   8   4    3.12    0.11
  -7   8   4    3.20    0.10
  -6  -8   4    0.46    0.04
  -6  -8   4    0.41    0.04
  -6  -8   4    0.46    0.04
  -6  -8   4    0.42    0.04
   6  -8  -4    0.43    0.04
   6  -8  -4    0.36    0.04
  -6   8   4    0.43    0.05
  -6   8   4    0.47    0.03
   5  -8  -4    0.11    0.03
  -5  -8   4    0.09    0.02
  -5  -8   4    0.12    0.03
  -5  -8   4    0.13    0.03
  -5  -8   4    0.10    0.02
   5  -8  -4    0.11    0.03
   5  -8  -4    0.11    0.03
  -5   8   4    0.08    0.02
  -5   8   4    0.07    0.03
  -5   8   4    0.09    0.04
  -5   8   4    0.08    0.03
  -4  -8   4    1.72    0.07
  -4  -8   4    1.67    0.08
   4  -8  -4    1.62    0.07
  -4  -8   4    1.70    0.07
   4  -8  -4    1.71    0.07
   4  -8  -4    1.84    0.09
  -4  -8   4    1.67    0.07
  -4  -8   4    1.64    0.07
   4  -8  -4    1.74    0.09
  -4   8   4    1.78    0.10
  -4   8   4    1.65    0.08
  -4   8   4    1.63    0.10
   3  -8  -4   13.86    0.36
  -3  -8   4   13.80    0.40
   3  -8  -4   13.77    0.36
   3  -8  -4   13.85    0.34
  -3  -8   4   14.34    0.35
   3  -8  -4   13.11    0.33
  -3  -8   4   13.47    0.33
   3  -8  -4   13.32    0.34
  -3  -8   4   13.40    0.35
  -3   8   4   13.10    0.38
  -3   8   4   13.66    0.38
  -3   8   4   13.40    0.34
  -2  -8   4   14.53    0.36
  -2  -8   4   14.18    0.36
   2  -8  -4   14.39    0.35
   2  -8  -4   14.29    0.38
  -2  -8   4   14.63    0.40
   2  -8  -4   14.95    0.37
   2  -8  -4   14.68    0.38
  -2  -8   4   14.61    0.37
  -2   8   4   15.05    0.36
  -2   8   4   14.58    0.39
  -2   8   4   14.42    0.39
  -1  -8   4    5.15    0.18
   1  -8  -4    5.26    0.16
  -1  -8   4    5.09    0.18
   1  -8  -4    5.16    0.18
  -1  -8   4    5.14    0.15
  -1  -8   4    5.37    0.17
   1  -8  -4    5.04    0.15
   1  -8  -4    5.11    0.17
  -1   8   4    5.15    0.18
  -1   8   4    5.37    0.17
  -1   8   4    5.11    0.18
  -1   8   4    5.37    0.16
   0  -8  -4    5.99    0.17
   0  -8  -4    6.12    0.17
   0  -8   4    5.91    0.20
   0  -8   4    5.93    0.16
   0  -8   4    6.05    0.20
   0  -8  -4    6.14    0.18
   0  -8  -4    6.29    0.20
   0   8   4    6.31    0.20
   0   8   4    6.23    0.17
   0   8   4    6.03    0.18
  -1  -8  -4    4.57    0.14
  -1  -8  -4    4.60    0.14
   1  -8   4    4.74    0.16
   1  -8   4    4.84    0.17
  -1  -8  -4    4.48    0.14
   1  -8   4    4.71    0.15
   1  -8   4    4.61    0.14
   1  -8   4    4.50    0.16
   1   8   4    4.66    0.14
   1   8   4    4.74    0.14
   2  -8   4   11.31    0.31
   2  -8   4   11.52    0.30
   2  -8   4   11.40    0.31
   2  -8   4   11.42    0.29
  -2  -8  -4   11.12    0.27
  -2  -8  -4   11.47    0.28
  -2  -8  -4   11.08    0.27
   2   8   4   11.59    0.27
  -3  -8  -4    7.83    0.20
   3  -8   4    7.78    0.21
   3  -8   4    7.67    0.22
  -3  -8  -4    7.85    0.20
   3  -8   4    7.82    0.22
   3   8   4    8.11    0.21
   3   8   4    8.09    0.19
   4  -8   4   10.14    0.26
   4   8   4    9.93    0.24
   5  -9  -4    0.72    0.04
  -5   9   4    0.62    0.04
  -4  -9   4    5.18    0.14
   4  -9  -4    5.71    0.15
  -4   9   4    5.15    0.17
  -4   9   4    5.41    0.14
  -4   9   4    6.00    0.17
  -3  -9   4    6.33    0.16
   3  -9  -4    6.34    0.17
   3  -9  -4    6.06    0.15
  -3  -9   4    5.61    0.15
  -3   9   4    6.08    0.19
  -3   9   4    6.51    0.16
  -3   9   4    6.37    0.17
   2  -9  -4   10.02    0.25
   2  -9  -4   10.59    0.26
  -2  -9   4   10.65    0.25
  -2  -9   4   10.30    0.25
  -2   9   4   10.68    0.25
  -2   9   4   10.62    0.27
  -1  -9   4    0.29    0.03
   1  -9  -4    0.25    0.03
   1  -9  -4    0.30    0.03
  -1  -9   4    0.29    0.04
  -1   9   4    0.29    0.03
  -1   9   4    0.29    0.03
   0  -9   4    1.96    0.08
   0  -9  -4    1.79    0.06
   0  -9   4    1.84    0.06
   0  -9   4    1.79    0.09
   0   9   4    1.89    0.06
  -1  -9  -4    2.27    0.07
   1  -9   4    2.32    0.08
   1  -9   4    2.14    0.08
   1   9   4    2.34    0.06
  12   0  -5    4.84    0.16
 -12   0   5    4.77    0.16
  11   0  -5   16.16    0.44
  11   0  -5   17.07    0.39
 -11   0   5   16.58    0.44
 -11   0   5   16.81    0.45
  10   0  -5    0.60    0.06
 -10   0   5    0.65    0.07
 -10   0   5    0.76    0.08
 -10   0   5    0.68    0.08
  10   0  -5    0.67    0.07
   9   0  -5   30.93    0.75
  -9   0   5   32.30    0.78
  -9   0   5   31.10    0.74
  -9   0   5   31.63    0.76
  -9   0   5   30.94    0.78
  -9   0   5   31.73    0.74
   9   0  -5   31.86    0.73
  -8   0   5   37.89    0.93
  -8   0   5   39.16    0.91
  -8   0   5   39.09    0.89
   8   0  -5   38.34    0.88
  -8   0   5   38.27    0.89
  -7   0   5    0.38    0.06
   7   0  -5    0.56    0.20
  -7   0   5    0.28    0.04
  -7   0   5    0.45    0.06
  -7   0   5    0.36    0.05
  -6   0   5   40.24    0.92
  -6   0   5   39.83    0.93
  -6   0   5   40.43    0.90
  -6   0   5   40.72    0.98
  -6   0   5   40.52    1.15
   6   0  -5   41.08    1.06
  -6   0   5   40.65    0.95
   5   0  -5    0.19    3.16
  -5   0   5    0.09    0.10
  -5   0   5    0.62    2.59
  -5   0   5    0.15    0.04
  -4   0   5  137.41    3.20
  -4   0   5  139.96    2.96
  -4   0   5  130.77    9.77
  -4   0   5  141.94    2.90
  -4   0   5  117.64    9.94
  -3   0   5    0.05    1.60
  -3   0   5    0.17    1.69
  -3   0   5    0.53    0.04
  -3   0   5    0.38    0.10
  -2   0   5  215.78   18.57
  -2   0   5  248.57    5.23
  -2   0   5  249.32    5.18
  -2   0   5  245.27    5.50
  -1   0   5  223.01    5.16
  -1   0   5  227.27    4.82
  -1   0   5  223.86   12.50
  -1   0   5  221.67    4.87
   0   0   5    1.90    3.43
   0   0  -5    2.16    4.02
   0   0   5    2.04    0.09
   0   0   5    2.10    0.09
   0   0   5    2.05    0.12
   0   0   5    2.28    0.15
   0   0   5    1.95    0.22
   1   0   5  130.77    2.80
   1   0   5  129.46    3.20
   1   0   5  127.53    2.85
   1   0   5  129.16    2.97
   1   0   5  126.71    2.80
   2   0   5  162.04    3.43
   2   0   5  159.88    3.42
  -2   0  -5  153.77    3.39
   2   0   5  151.55    3.41
   2   0   5  158.08    3.69
   2   0   5  158.78    3.42
   2   0   5  160.64    3.87
   2   0   5  157.27    3.48
   3   0   5   61.14    1.84
   3   0   5   64.37    1.47
   3   0   5   61.70    1.41
   3   0   5   63.38    1.41
  -3   0  -5   63.62    1.39
   3   0   5   64.18    1.41
   3   0   5   61.15    1.76
   3   0   5   63.60    1.43
   3   0   5   64.95    1.42
   3   0   5   62.51    1.40
   4   0   5   11.98    0.33
   4   0   5   12.05    0.34
   4   0   5   12.15    0.38
  -4   0  -5   12.57    0.31
   4   0   5   12.47    0.36
   4   0   5   12.45    0.32
   4   0   5   12.62    0.33
   4   0   5   12.57    0.32
   5   0   5    4.25    0.18
  -5   0  -5    4.56    0.17
   5   0   5    4.30    0.17
  -5   0  -5    4.37    0.13
   5   0   5    4.29    0.14
   6   0   5    0.14    0.05
   6   0   5    0.15    0.04
  -6   0  -5    0.14    0.04
  -6   0  -5    0.12    0.02
   7   0   5    2.03    0.10
  -7   0  -5    1.89    0.09
  -7   0  -5    2.11    0.10
   8   0   5    1.67    0.07
   8   0   5    1.86    0.08
 -12  -1   5    2.63    0.11
 -12  -1   5    2.74    0.11
  12  -1  -5    2.64    0.11
  12   1  -5    2.61    0.11
 -12   1   5    2.71    0.11
  12   1  -5    2.66    0.07
 -11  -1   5   12.63    0.33
 -11  -1   5   12.68    0.35
  11  -1  -5   12.31    0.35
 -11  -1   5   12.53    0.36
 -11   1   5   12.52    0.35
 -11   1   5   12.60    0.34
  11   1  -5   12.82    0.31
  10  -1  -5    4.35    0.16
 -10  -1   5    4.47    0.15
 -10  -1   5    4.29    0.18
  10  -1  -5    4.30    0.14
 -10  -1   5    4.39    0.18
  10  -1  -5    4.39    0.18
 -10  -1   5    4.43    0.16
 -10   1   5    4.30    0.15
 -10   1   5    4.27    0.17
  10   1  -5    4.45    0.15
  10   1  -5    4.51    0.15
 -10   1   5    4.39    0.18
  -9  -1   5   16.05    0.40
  -9  -1   5   15.58    0.43
   9  -1  -5   14.95    0.41
   9  -1  -5   15.38    0.38
  -9  -1   5   14.79    0.44
  -9  -1   5   15.27    0.41
   9   1  -5   15.32    0.38
  -9   1   5   15.52    0.41
   9   1  -5   14.64    0.39
  -9   1   5   14.99    0.43
  -9   1   5   14.96    0.40
  -9   1   5   15.13    0.43
   8  -1  -5    1.03    0.08
  -8  -1   5    1.07    0.08
  -8  -1   5    1.03    0.07
  -8  -1   5    1.15    0.13
  -8   1   5    0.99    0.09
  -8   1   5    1.30    0.11
  -8   1   5    1.18    0.10
  -8   1   5    1.06    0.08
  -8   1   5    0.91    0.12
   8   1  -5    0.99    0.07
  -7  -1   5   20.46    0.53
  -7  -1   5   21.79    0.53
  -7  -1   5   21.21    0.53
   7  -1  -5   21.88    0.80
  -7  -1   5   22.08    0.55
  -7  -1   5   21.31    0.56
   7  -1  -5   21.05    0.51
  -7  -1   5   21.28    0.52
  -7   1   5   21.30    0.54
  -7   1   5   20.89    0.59
  -7   1   5   21.66    0.53
  -7   1   5   21.40    0.51
   7   1  -5   21.51    0.73
  -7   1   5   21.75    0.52
  -7   1   5   21.32    0.85
  -7   1   5   21.34    0.55
  -6  -1   5  168.03    3.78
   6  -1  -5  181.28    3.96
  -6  -1   5  174.67    3.79
  -6  -1   5  173.92    3.76
  -6  -1   5  173.51    3.87
  -6  -1   5  168.39    3.80
  -6  -1   5  172.64    3.79
  -6   1   5  176.34    4.15
  -6   1   5  178.97    3.85
  -6   1   5  171.91    3.78
  -6   1   5  174.39    3.79
  -6   1   5  174.30    3.77
  -6   1   5  168.98    3.77
  -6   1   5  176.28    3.77
  -6   1   5  179.58    3.76
   6   1  -5  174.10    3.90
  -5  -1   5   81.91    7.16
   5  -1  -5   77.88    2.82
  -5  -1   5   73.94    1.66
  -5  -1   5   73.48    1.70
  -5  -1   5   74.43    1.65
  -5  -1   5   75.13    1.86
  -5   1   5   76.32    1.74
   5   1  -5   79.38    2.10
  -5   1   5   77.65    9.43
   5   1  -5   78.26    1.73
  -5   1   5   73.63    1.66
   5   1  -5   72.81    1.78
  -5   1   5   72.67    1.73
  -5   1   5   75.19    2.02
  -4  -1   5   93.89    2.26
  -4  -1   5   90.94    2.01
  -4  -1   5   91.84    2.06
  -4  -1   5   92.44    2.00
  -4  -1   5   97.05    6.97
  -4   1   5   84.64    9.55
  -4   1   5   89.27    9.33
  -4   1   5   90.29    2.02
  -4   1   5   94.15    2.38
  -4   1   5   94.28    2.02
  -4   1   5   95.18    2.09
  -3  -1   5   96.43    2.05
  -3  -1   5   98.50    2.11
  -3  -1   5   87.51    6.75
  -3  -1   5   93.52    6.80
  -3  -1   5   94.39    2.33
  -3  -1   5   96.85    2.05
  -3   1   5   85.13    9.12
  -3   1   5   88.61    9.06
  -3   1   5   95.03    2.07
  -3   1   5   99.26    2.07
  -3   1   5   97.96    2.43
  -3   1   5   95.62    2.13
  -2  -1   5   44.01    5.12
  -2  -1   5   54.09    1.15
  -2  -1   5   52.99    5.00
  -2  -1   5   54.28    1.44
  -2  -1   5   52.87    1.20
  -2  -1   5   52.79    1.15
  -2   1   5   54.57    1.15
  -2   1   5   43.14    6.91
  -2   1   5   53.70    1.21
  -2   1   5   50.95    1.16
  -2   1   5   53.34    1.49
  -2   1   5   46.60    6.60
  -1  -1   5   15.19    0.61
  -1  -1   5   16.11    0.44
  -1  -1   5   15.85    0.44
  -1  -1   5   17.35    3.74
  -1  -1   5   16.19    0.39
  -1   1   5   15.68    4.68
  -1   1   5   15.64    0.65
  -1   1   5   16.34    0.39
  -1   1   5   15.87    0.44
   0  -1   5   85.54    2.23
   0  -1   5   85.91    2.02
   0  -1  -5   76.07    9.70
   0  -1   5   89.23    1.89
   0  -1   5   87.02    1.89
   0  -1   5   87.43    1.94
   0  -1  -5   85.82    1.87
   0   1   5   94.96    9.50
   0   1   5   87.05    2.26
   0   1   5   84.92    1.96
   0   1   5   88.37    1.89
   0   1   5   85.78    1.89
   0   1  -5   82.14    2.00
   0   1   5   83.67    1.94
   1  -1   5   44.74    1.06
   1  -1   5   45.11    1.36
   1  -1   5   44.55    1.21
   1  -1   5   42.93    1.00
   1  -1   5   42.93    1.00
  -1  -1  -5   42.62    0.98
   1   1   5   45.08    1.37
   1   1   5   45.23    1.00
   1   1   5   44.93    1.14
   1   1   5   44.80    1.06
   1   1   5   44.91    1.01
   2  -1   5   17.22    0.44
   2  -1   5   19.29    0.47
   2  -1   5   17.61    0.69
   2  -1   5   16.61    0.44
   2  -1   5   16.42    0.74
  -2  -1  -5   17.14    0.40
   2  -1   5   17.70    0.44
   2  -1   5   17.09    0.43
   2  -1   5   17.19    0.48
   2  -1   5   17.39    0.43
   2  -1   5   15.97    0.49
   2   1   5   17.45    0.43
   2   1   5   17.38    0.47
   2   1   5   16.65    0.74
   2   1   5   17.31    0.43
   2   1   5   16.79    0.44
   2   1   5   17.16    0.62
   3  -1   5   28.24    0.73
   3  -1   5   28.51    0.67
   3  -1   5   28.99    0.70
   3  -1   5   28.46    0.67
   3  -1   5   27.89    0.66
  -3  -1  -5   28.72    0.64
   3  -1   5   27.94    1.07
   3  -1   5   28.71    0.67
   3  -1   5   27.34    0.68
   3  -1   5   28.43    0.67
   3   1   5   28.68    0.69
   3   1   5   28.44    1.08
   3   1   5   27.52    0.97
   3   1   5   28.39    0.66
   3   1   5   28.58    0.67
   3   1   5   28.77    0.66
   3   1   5   28.07    0.75
   3   1   5   28.18    0.66
   3   1   5   27.30    0.66
  -3   1  -5   28.71    0.65
   4  -1   5   46.81    1.07
  -4  -1  -5   46.77    1.04
   4  -1   5   48.26    1.07
  -4  -1  -5   48.41    1.08
   4  -1   5   47.91    1.11
   4  -1   5   47.35    1.07
   4  -1   5   47.80    1.08
   4  -1   5   47.51    1.09
   4  -1   5   46.41    1.06
   4   1   5   47.33    1.06
   4   1   5   45.87    1.06
  -4   1  -5   47.12    1.05
   4   1   5   46.35    1.10
   4   1   5   46.12    1.07
   4   1   5   46.49    1.06
   5  -1   5    6.89    0.21
   5  -1   5    7.10    0.24
   5  -1   5    6.93    0.23
   5  -1   5    6.89    0.21
   5  -1   5    7.00    0.20
  -5  -1  -5    6.92    0.18
  -5  -1  -5    7.45    0.23
   5  -1   5    7.02    0.21
   5   1   5    7.13    0.22
   5   1   5    6.70    0.20
  -5   1  -5    7.02    0.22
  -5   1  -5    7.15    0.20
   5   1   5    6.99    0.24
   6  -1   5   85.03    1.81
  -6  -1  -5   82.42    1.81
  -6  -1  -5   76.78    1.78
   6  -1   5   79.94    1.81
   6  -1   5   81.51    1.83
  -6   1  -5   81.11    1.76
  -6   1  -5   81.29    1.80
   6   1   5   80.74    1.80
   6   1   5   80.67    1.82
   7  -1   5    5.38    0.18
  -7  -1  -5    5.37    0.21
   7  -1   5    5.18    0.17
   7   1   5    5.22    0.17
  -7   1  -5    5.28    0.17
   7   1   5    5.31    0.18
  -7   1  -5    5.41    0.16
  -8  -1  -5    3.47    0.13
   8  -1   5    3.64    0.14
   8  -1   5    3.53    0.11
  -8   1  -5    3.48    0.12
  -8   1  -5    3.56    0.11
   8   1   5    3.45    0.11
   8   1   5    3.05    0.11
 -12  -2   5    0.29    0.04
 -12  -2   5    0.27    0.03
  12  -2  -5    0.28    0.04
  12   2  -5    0.28    0.04
  12   2  -5    0.29    0.03
 -12   2   5    0.30    0.04
 -11  -2   5    0.48    0.06
  11  -2  -5    0.51    0.06
 -11  -2   5    0.54    0.05
 -11  -2   5    0.41    0.06
  11   2  -5    0.52    0.04
 -11   2   5    0.50    0.05
 -11   2   5    0.48    0.06
 -10  -2   5    7.00    0.25
  10  -2  -5    7.17    0.22
 -10  -2   5    7.36    0.24
 -10  -2   5    6.89    0.21
 -10  -2   5    7.19    0.22
  10  -2  -5    7.40    0.25
  10   2  -5    7.05    0.20
  10   2  -5    7.11    0.21
 -10   2   5    7.09    0.24
 -10   2   5    6.86    0.21
   9  -2  -5   13.64    0.39
   9  -2  -5   12.84    0.36
   9  -2  -5   13.29    0.34
  -9  -2   5   13.41    0.40
  -9  -2   5   13.41    0.37
  -9  -2   5   13.19    0.35
  -9  -2   5   13.14    0.38
   9  -2  -5   13.26    0.32
  -9  -2   5   13.43    0.36
  -9   2   5   13.43    0.39
   9   2  -5   13.33    0.34
  -9   2   5   13.50    0.37
   9   2  -5   13.20    0.34
  -8  -2   5   20.43    0.50
  -8  -2   5   20.63    0.50
   8  -2  -5   19.83    0.47
  -8  -2   5   19.79    0.54
  -8  -2   5   19.94    0.50
   8  -2  -5   19.78    0.53
  -8  -2   5   19.86    0.53
  -8   2   5   19.62    0.52
  -8   2   5   20.43    0.61
  -8   2   5   19.44    0.51
  -8   2   5   20.03    0.59
   8   2  -5   19.05    0.48
  -7  -2   5   14.21    0.36
  -7  -2   5   14.34    0.36
   7  -2  -5   13.73    0.39
  -7  -2   5   14.15    0.40
  -7  -2   5   13.68    0.37
  -7  -2   5   13.93    0.39
   7  -2  -5   13.98    0.35
   7   2  -5   14.24    0.60
  -7   2   5   13.92    0.37
  -7   2   5   13.95    0.39
  -7   2   5   14.03    0.38
  -7   2   5   14.67    0.81
  -7   2   5   13.71    0.36
  -7   2   5   13.39    0.45
  -6  -2   5  148.72    3.23
  -6  -2   5  153.98    3.23
  -6  -2   5  152.93    3.28
   6  -2  -5  141.56    3.29
   6  -2  -5  146.89    3.22
   6  -2  -5  147.45    3.49
  -6  -2   5  150.87    3.24
  -6  -2   5  148.56    3.28
  -6   2   5  149.75    3.25
  -6   2   5  148.77    3.25
  -6   2   5  152.61    3.25
  -6   2   5  147.94    3.35
  -6   2   5  147.52    3.75
   6   2  -5  152.69    3.41
   5  -2  -5   66.98    1.61
  -5  -2   5   69.20    1.54
  -5  -2   5   63.60    1.45
  -5  -2   5   65.85    1.42
  -5   2   5   62.65    1.87
  -5   2   5   62.65    1.44
   5   2  -5   66.50    1.55
  -5   2   5   58.04   10.16
  -5   2   5   63.59    1.52
  -5   2   5   63.47    1.45
  -4  -2   5   88.37    1.90
  -4  -2   5   87.82    2.13
  -4  -2   5   86.54    1.89
  -4  -2   5   87.59    1.94
  -4   2   5   88.35    1.92
  -4   2   5   86.53    1.95
   4   2  -5   92.67    1.99
  -4   2   5   87.32    1.92
   4   2  -5   85.39    2.04
  -4   2   5   86.73    2.35
  -4   2   5   75.24   10.62
  -4   2   5   87.80    2.00
  -3  -2   5    8.65    0.41
  -3  -2   5    8.71    0.22
  -3  -2   5    8.49    0.27
  -3  -2   5    8.09    0.22
  -3   2   5    6.04    3.91
  -3   2   5    8.35    0.49
   3   2  -5    8.69    0.30
  -3   2   5    7.01    4.23
  -3   2   5    8.40    0.29
  -3   2   5    8.60    0.24
   3   2  -5    9.17    0.29
  -3   2   5    8.69    0.24
   2  -2  -5  195.35    4.35
  -2  -2   5  208.67    4.41
  -2  -2   5  204.84    4.35
  -2  -2   5  199.13    6.98
  -2  -2   5  202.79    4.68
  -2   2   5  208.09    4.37
  -2   2   5  206.02    4.44
  -2   2   5  204.09    4.39
   2   2  -5  201.78    4.45
  -2   2   5  209.38    4.46
  -2   2   5  184.10   14.42
  -2   2   5  206.29    4.81
   2   2  -5  199.21    4.42
  -2   2   5  202.23    4.37
  -1  -2   5  807.01   16.92
  -1   2   5  784.36   16.59
  -1   2   5  783.35   16.99
  -1   2   5  735.27   31.12
   1   2  -5  767.28   16.63
  -1   2   5  769.07   16.66
   0  -2   5   27.07    0.83
   0  -2   5   27.94    0.64
   0  -2   5   27.41    0.96
   0  -2   5   27.19    0.69
   0  -2   5   26.68    0.64
   0  -2  -5   27.31    0.63
   0   2   5   26.00    1.27
   0   2   5   27.53    8.30
   0   2   5   27.15    0.70
   0   2   5   29.74    0.76
   0   2   5   27.43    0.65
   0   2   5   27.41    0.64
   1  -2   5   47.19    1.04
   1  -2   5   46.53    1.10
   1  -2   5   45.51    1.03
   1  -2   5   45.34    1.04
   1  -2   5   43.89    1.06
   1  -2   5   44.09    1.30
  -1  -2  -5   47.46    1.02
   1  -2   5   52.95    1.09
  -1  -2  -5   45.63    1.02
   1  -2   5   52.59    1.07
   1  -2   5   44.18    1.05
   1   2   5   44.65    1.04
   1   2   5   44.11    1.04
   1   2   5   45.48    1.43
   1   2   5   44.94    1.09
   1   2   5   43.83    1.03
   1   2   5   44.47    1.21
   1   2   5   44.30    1.00
   2  -2   5    3.71    0.18
  -2  -2  -5    3.59    0.11
   2  -2   5    3.58    0.15
   2  -2   5    3.46    0.15
   2  -2   5    3.49    0.13
   2  -2   5    3.62    0.14
   2  -2   5    3.56    0.13
  -2  -2  -5    3.68    0.11
   2  -2   5    3.92    0.39
   2  -2   5    3.65    0.14
   2  -2   5    3.63    0.13
   2  -2   5    3.59    0.13
   2   2   5    3.39    0.39
   2   2   5    3.57    0.31
   2   2   5    3.84    0.10
   2   2   5    3.77    0.17
   2   2   5    4.14    0.15
   2   2   5    3.65    0.13
   2   2   5    3.96    0.13
  -3  -2  -5   38.94    0.86
   3  -2   5   37.63    1.41
   3  -2   5   40.01    0.91
   3  -2   5   39.41    0.90
   3  -2   5   39.47    0.93
  -3  -2  -5   39.66    0.88
   3  -2   5   40.72    0.99
   3  -2   5   38.96    0.97
   3  -2   5   40.29    0.92
   3  -2   5   40.17    0.91
   3  -2   5   39.35    0.91
   3   2   5   38.60    0.86
   3   2   5   37.75    1.24
   3   2   5   39.41    0.96
   3   2   5   39.81    0.95
   3   2   5   38.15    0.90
  -3   2  -5   39.03    0.89
   3   2   5   38.78    0.90
   4  -2   5   48.71    1.12
   4  -2   5   49.64    1.16
  -4  -2  -5   50.67    1.13
   4  -2   5   49.10    1.12
   4  -2   5   48.46    1.12
   4  -2   5   49.72    1.12
   4  -2   5   48.85    1.14
  -4  -2  -5   48.21    1.06
   4  -2   5   49.03    1.11
   4   2   5   47.71    1.10
   4   2   5   48.05    1.11
   4   2   5   49.60    1.14
  -4   2  -5   50.81    1.10
   5  -2   5    0.94    0.08
   5  -2   5    1.00    0.07
   5  -2   5    0.89    0.07
  -5  -2  -5    0.93    0.10
   5  -2   5    0.84    0.10
  -5   2  -5    0.87    0.06
   5   2   5    0.93    0.09
   6  -2   5   46.15    1.03
   6  -2   5   44.63    1.05
   6  -2   5   44.94    1.02
   6  -2   5   44.96    1.06
  -6  -2  -5   45.68    1.05
  -6   2  -5   44.79    1.01
   6   2   5   44.99    1.03
  -6   2  -5   44.76    1.03
   6   2   5   46.22    1.05
  -7  -2  -5    8.33    0.24
   7  -2   5    8.53    0.25
   7  -2   5    8.46    0.24
  -7   2  -5    8.68    0.24
  -7   2  -5    8.49    0.23
   7   2   5    8.49    0.23
   7   2   5    8.54    0.24
  -8  -2  -5    2.88    0.10
   8  -2   5    2.82    0.11
  -8   2  -5    2.96    0.09
  12  -3  -5    0.78    0.05
 -12  -3   5    0.82    0.06
  12   3  -5    0.74    0.04
  12   3  -5    0.82    0.05
 -12   3   5    0.73    0.05
 -11  -3   5    0.08    0.05
  11  -3  -5    0.18    0.04
 -11  -3   5    0.08    0.04
 -11  -3   5    0.10    0.03
 -11  -3   5    0.09    0.03
 -11   3   5    0.07    0.03
 -11   3   5    0.07    0.03
  11   3  -5    0.09    0.02
 -10  -3   5   11.13    0.31
 -10  -3   5   11.19    0.34
  10  -3  -5   11.50    0.35
  10  -3  -5   11.06    0.34
 -10  -3   5   11.61    0.31
 -10  -3   5   11.42    0.32
 -10  -3   5   11.26    0.30
  10   3  -5   11.04    0.29
 -10   3   5   11.62    0.33
 -10   3   5   11.62    0.31
   9  -3  -5   58.80    1.37
  -9  -3   5   60.52    1.41
   9  -3  -5   55.97    1.33
   9  -3  -5   60.24    1.34
  -9  -3   5   57.67    1.32
   9  -3  -5   56.89    1.30
  -9  -3   5   56.36    1.33
  -9  -3   5   62.61    1.35
  -9  -3   5   62.16    1.41
   9   3  -5   56.49    1.30
  -9   3   5   56.62    1.48
  -9   3   5   61.25    1.43
   9   3  -5   56.75    1.31
   8  -3  -5    5.52    0.21
  -8  -3   5    5.73    0.19
   8  -3  -5    5.60    0.17
   8  -3  -5    5.36    0.22
   8  -3  -5    5.49    0.14
  -8  -3   5    5.81    0.18
  -8  -3   5    5.45    0.22
  -8  -3   5    5.43    0.19
  -8  -3   5    5.65    0.21
  -8   3   5    5.55    0.20
  -8   3   5    5.45    0.19
  -8   3   5    5.57    0.21
  -8   3   5    5.21    0.20
  -8   3   5    5.39    0.27
  -7  -3   5   18.12    0.45
   7  -3  -5   17.93    0.48
  -7  -3   5   18.53    0.50
  -7  -3   5   18.09    0.45
  -7  -3   5   17.81    0.50
   7  -3  -5   17.91    0.44
  -7  -3   5   17.80    0.47
  -7   3   5   18.03    0.47
  -7   3   5   17.34    0.56
  -7   3   5   17.05    0.47
  -7   3   5   18.24    0.47
  -7   3   5   17.53    0.41
  -7   3   5   17.94    0.47
  -6  -3   5   68.81    1.55
   6  -3  -5   70.15    1.59
   6  -3  -5   70.99    1.55
   6  -3  -5   69.60    1.90
  -6  -3   5   70.48    1.55
  -6  -3   5   72.86    1.60
  -6  -3   5   70.86    1.58
   6  -3  -5   70.36    1.52
  -6  -3   5   69.64    1.55
  -6   3   5   68.63    1.52
  -6   3   5   69.27    1.57
  -6   3   5   69.76    1.58
   6   3  -5   70.91    1.80
  -6   3   5   67.46    1.68
  -6   3   5   67.68    1.57
  -6   3   5   70.55    2.31
  -5  -3   5   17.06    0.46
  -5  -3   5   16.84    0.50
  -5  -3   5   16.98    0.43
  -5  -3   5   17.34    0.42
   5  -3  -5   16.88    0.48
   5  -3  -5   16.91    0.40
  -5  -3   5   16.65    0.41
  -5  -3   5   17.55    0.42
   5  -3  -5   17.39    0.42
  -5   3   5   16.41    0.40
   5   3  -5   17.35    0.59
  -5   3   5   16.39    0.85
  -5   3   5   17.07    0.52
  -5   3   5   16.91    0.45
  -5   3   5   16.88    0.43
  -5   3   5   16.97    0.44
  -4  -3   5  168.63    3.67
  -4  -3   5  166.31    3.62
   4  -3  -5  167.41    3.64
   4  -3  -5  166.70    3.61
  -4  -3   5  172.51    3.63
  -4  -3   5  171.29    3.68
  -4  -3   5  169.20    3.62
  -4   3   5  170.27    3.76
  -4   3   5  166.82    4.23
  -4   3   5  173.57    3.67
  -4   3   5  172.06    3.67
   4   3  -5  173.45    3.83
  -4   3   5  154.12   16.79
  -4   3   5  163.36    3.62
  -4   3   5  167.09    3.65
  -3  -3   5   13.17    0.33
  -3  -3   5   13.54    0.38
   3  -3  -5   13.63    0.34
  -3  -3   5   13.55    0.33
  -3  -3   5   13.43    0.33
  -3   3   5   13.01    0.42
   3   3  -5   13.57    0.50
  -3   3   5   13.76    0.71
  -3   3   5   13.86    0.37
  -3   3   5   14.43    7.13
  -3   3   5   13.86    0.48
  -3   3   5   11.30    7.34
  -2  -3   5  197.60    4.23
  -2  -3   5  192.29    4.22
  -2  -3   5  199.41    4.29
   2  -3  -5  202.76    4.23
  -2  -3   5  195.92    4.23
  -2   3   5  196.89    4.38
  -2   3   5  196.30    4.78
  -2   3   5  198.88    4.26
  -2   3   5  192.57    4.33
   2   3  -5  207.59    4.48
  -2   3   5  190.20   17.31
  -2   3   5  198.60    4.26
  -2   3   5  178.66   25.21
  -1  -3   5   55.30    1.29
   1  -3  -5   55.47    1.22
  -1  -3   5   55.00    1.23
  -1  -3   5   55.81    1.23
  -1   3   5   55.11    1.25
  -1   3   5   54.84    1.25
  -1   3   5   55.24    1.24
  -1   3   5   51.62    1.21
  -1   3   5   55.91    1.70
  -1   3   5   56.33    1.39
  -1   3   5   55.89    1.32
  -1   3   5   55.71   11.22
   0  -3   5  117.54    2.91
   0  -3   5  121.57    2.60
   0  -3  -5  120.53    2.58
   0  -3  -5  114.74    2.60
   0  -3   5  116.12    2.62
   0  -3  -5  114.84    2.56
   0  -3   5  126.19    2.69
   0   3   5  117.57    2.67
   0   3   5  120.52    2.61
   0   3   5  119.60    2.60
   0   3   5  121.98    2.79
   0   3   5  117.78    3.11
  -1  -3  -5   53.69    1.16
   1  -3   5   52.73    1.25
   1  -3   5   52.94    1.18
   1  -3   5   52.78    1.18
   1  -3   5   51.82    1.17
   1  -3   5   51.65    1.20
   1  -3   5   51.60    1.16
   1  -3   5   53.69    1.21
  -1  -3  -5   51.00    1.13
   1  -3   5   49.29    1.53
   1   3   5   52.22    1.23
   1   3   5   53.11    1.18
   1   3   5   50.62    1.17
   1   3   5   51.09    1.14
   1   3   5   52.73    1.41
   1   3   5   50.84    1.63
   2  -3   5   45.41    1.06
  -2  -3  -5   45.46    1.04
  -2  -3  -5   44.93    1.01
   2  -3   5   45.74    1.69
  -2  -3  -5   46.34    1.05
   2  -3   5   47.99    1.07
   2  -3   5   47.80    1.10
   2  -3   5   46.45    1.06
   2  -3   5   47.78    1.06
   2  -3   5   47.09    1.09
   2  -3   5   47.04    1.07
   2  -3   5   49.02    1.07
   2  -3   5   47.33    1.15
  -2  -3  -5   47.07    1.04
   2   3   5   46.47    1.07
   2   3   5   47.31    1.03
   2   3   5   44.86    1.43
   2   3   5   47.35    1.11
   2   3   5   45.78    1.06
   2   3   5   46.19    1.06
   2   3   5   46.60    1.55
  -3  -3  -5   94.32    2.04
   3  -3   5   94.38    2.06
   3  -3   5   94.67    2.08
   3  -3   5   92.13    2.11
  -3  -3  -5   93.85    2.07
   3  -3   5   92.74    2.07
   3  -3   5   94.38    2.07
  -3  -3  -5   94.32    2.05
   3  -3   5   94.19    2.08
   3  -3   5   94.14    2.10
   3   3   5   99.10    2.10
   3   3   5   91.96    2.03
  -3   3  -5   94.42    2.12
   3   3   5   90.52    2.06
   3   3   5   93.74    2.09
   3   3   5   92.01    2.05
   4  -3   5   57.53    1.29
   4  -3   5   57.51    1.33
   4  -3   5   57.29    1.29
   4  -3   5   57.55    1.29
   4  -3   5   55.37    1.27
  -4  -3  -5   58.04    1.29
   4  -3   5   56.90    1.31
  -4  -3  -5   57.53    1.25
   4   3   5   56.06    1.23
   4   3   5   55.86    1.30
   4   3   5   54.15    1.26
  -4   3  -5   56.04    1.26
   5  -3   5   37.39    0.88
   5  -3   5   38.95    0.92
  -5  -3  -5   38.33    0.89
   5  -3   5   38.33    0.87
   5  -3   5   36.38    0.88
   5  -3   5   37.79    0.88
   5  -3   5   37.88    0.90
  -5   3  -5   38.49    0.87
   5   3   5   36.36    0.87
   5   3   5   38.64    0.90
  -5   3  -5   38.00    0.86
   6  -3   5    5.04    0.16
   6  -3   5    5.02    0.19
   6  -3   5    5.06    0.16
   6  -3   5    5.06    0.19
  -6  -3  -5    4.94    0.17
  -6   3  -5    5.07    0.16
  -6   3  -5    4.93    0.15
   6   3   5    4.87    0.17
   7  -3   5    1.50    0.09
   7  -3   5    1.58    0.08
  -7  -3  -5    1.53    0.08
  -7   3  -5    1.68    0.05
   7   3   5    1.49    0.07
  -7   3  -5    1.56    0.08
   7   3   5    1.53    0.07
 -11  -4   5    0.02    0.02
 -11  -4   5    0.01    0.03
  11  -4  -5    0.04    0.02
 -11  -4   5    0.06    0.02
  11   4  -5    0.06    0.02
 -11   4   5    0.05    0.02
 -11   4   5    0.15    0.04
 -10  -4   5    0.14    0.03
  10  -4  -5    0.17    0.04
 -10  -4   5    0.18    0.04
 -10  -4   5    0.16    0.03
 -10  -4   5    0.15    0.04
 -10   4   5    0.16    0.04
  10   4  -5    0.24    0.04
  10   4  -5    0.15    0.03
   9  -4  -5    7.63    0.23
  -9  -4   5    7.70    0.23
   9  -4  -5    7.34    0.26
  -9  -4   5    7.53    0.26
   9  -4  -5    7.43    0.22
  -9  -4   5    7.70    0.23
  -9  -4   5    7.81    0.23
  -9  -4   5    7.68    0.22
  -9   4   5    7.52    0.24
  -9   4   5    7.14    0.23
  -9   4   5    7.65    0.24
  -8  -4   5   55.06    1.21
   8  -4  -5   52.21    1.25
   8  -4  -5   53.00    1.22
  -8  -4   5   55.30    1.21
  -8  -4   5   54.39    1.26
   8  -4  -5   52.06    1.18
  -8  -4   5   52.41    1.22
  -8  -4   5   54.22    1.21
   8  -4  -5   52.34    1.21
  -8   4   5   52.79    1.23
  -8   4   5   52.98    1.22
  -8   4   5   53.71    1.23
  -8   4   5   51.20    1.36
   7  -4  -5   21.86    0.54
  -7  -4   5   22.14    0.54
  -7  -4   5   21.91    0.53
  -7  -4   5   21.44    0.55
  -7  -4   5   21.42    0.51
  -7  -4   5   22.40    0.58
   7  -4  -5   21.54    0.58
  -7  -4   5   21.45    0.53
   7  -4  -5   22.15    0.54
   7  -4  -5   21.60    0.55
  -7   4   5   21.44    0.55
  -7   4   5   21.98    0.56
  -7   4   5   21.41    0.56
  -7   4   5   21.17    0.67
  -7   4   5   22.18    0.56
  -7   4   5   21.81    0.50
   6  -4  -5  117.35    2.62
   6  -4  -5  115.92    2.57
  -6  -4   5  115.44    2.59
   6  -4  -5  130.12    2.65
  -6  -4   5  116.53    2.58
  -6  -4   5  132.15    2.71
  -6  -4   5  113.68    2.55
  -6  -4   5  119.77    2.57
  -6  -4   5  111.10    2.60
  -6   4   5  118.11    2.60
  -6   4   5  115.38    2.61
  -6   4   5  114.11    2.59
  -6   4   5  114.38    2.74
  -6   4   5  116.09    2.55
  -6   4   5  117.30    2.61
   5  -4  -5   50.82    1.14
  -5  -4   5   50.98    1.18
   5  -4  -5   49.92    1.16
  -5  -4   5   50.17    1.14
  -5  -4   5   49.94    1.16
   5  -4  -5   51.06    1.18
  -5  -4   5   49.39    1.13
  -5  -4   5   50.33    1.13
  -5  -4   5   49.75    1.14
  -5   4   5   50.56    1.16
   5   4  -5   50.40    1.44
  -5   4   5   49.44    1.29
  -5   4   5   51.79    1.18
  -5   4   5   52.52    1.18
  -5   4   5   50.63    1.13
   4  -4  -5    5.78    0.20
  -4  -4   5    5.64    0.17
  -4  -4   5    5.54    0.20
  -4  -4   5    5.63    0.18
   4  -4  -5    5.84    0.20
  -4  -4   5    5.56    0.17
  -4  -4   5    5.74    0.20
  -4  -4   5    5.52    0.17
   4  -4  -5    5.67    0.18
  -4  -4   5    5.69    0.20
   4  -4  -5    5.69    0.19
  -4  -4   5    5.64    0.16
  -4   4   5    5.38    0.58
  -4   4   5    5.38    0.20
  -4   4   5    5.57    0.26
   4   4  -5    5.97    0.53
   4   4  -5    6.07    0.41
  -4   4   5    5.38    0.46
  -4   4   5    5.58    0.20
  -4   4   5    5.74    0.17
  -4   4   5    5.43    0.19
  -3  -4   5   20.05    0.48
   3  -4  -5   20.18    0.48
   3  -4  -5   19.61    0.50
  -3  -4   5   19.18    0.48
  -3  -4   5   19.94    0.48
  -3  -4   5   19.76    0.53
  -3  -4   5   19.60    0.47
  -3  -4   5   19.37    0.48
   3  -4  -5   19.51    0.50
   3   4  -5   19.92    0.84
   3   4  -5   21.52    0.77
  -3   4   5   20.10    0.59
  -3   4   5   20.67    0.52
  -3   4   5   19.60    0.74
  -3   4   5   19.32    0.97
  -3   4   5   19.75    0.47
  -3   4   5   21.33    0.54
   2  -4  -5    4.18    0.14
  -2  -4   5    3.98    0.16
   2  -4  -5    4.06    0.15
  -2  -4   5    4.22    0.14
  -2  -4   5    4.35    0.16
  -2  -4   5    4.14    0.13
   2  -4  -5    3.96    0.14
  -2   4   5    4.27    0.35
  -2   4   5    4.02    0.16
   2   4  -5    4.27    0.38
  -2   4   5    3.82    0.14
   2   4  -5    4.18    0.40
  -2   4   5    4.31    0.16
  -2   4   5    4.31    0.47
  -2   4   5    4.18    0.21
  -2   4   5    4.06    0.13
  -1  -4   5    0.83    0.06
  -1  -4   5    1.04    0.09
  -1  -4   5    1.19    0.09
  -1  -4   5    0.96    0.08
  -1  -4   5    0.86    0.06
  -1  -4   5    0.93    0.07
  -1  -4   5    0.82    0.06
  -1  -4   5    1.13    0.07
   1  -4  -5    0.86    0.06
   1  -4  -5    0.70    0.06
   1  -4  -5    0.81    0.07
  -1   4   5    0.89    0.07
  -1   4   5    1.02    0.06
  -1   4   5    0.79    0.20
  -1   4   5    0.84    0.07
  -1   4   5    0.80    0.09
   1   4  -5    0.73    0.24
  -1   4   5    1.24    0.29
   0  -4   5   16.42    0.42
   0  -4   5   16.63    0.45
   0  -4   5   17.00    0.49
   0  -4   5   17.22    0.43
   0  -4   5   16.83    0.41
   0  -4  -5   16.52    0.42
   0  -4   5   17.00    0.43
   0  -4   5   16.23    0.45
   0  -4  -5   16.65    0.42
   0  -4  -5   17.39    0.41
   0  -4   5   16.65    0.44
   0  -4   5   16.38    0.42
   0   4   5   16.48    0.49
   0   4   5   16.23    0.67
   0   4   5   16.39    0.40
   0   4   5   16.41    0.44
   0   4   5   16.58    0.43
   0   4  -5   16.40    0.84
   0   4   5   15.07    1.27
   1  -4   5  110.06    2.44
   1  -4   5  116.18    2.45
   1  -4   5  112.11    2.48
   1  -4   5  113.69    2.45
  -1  -4  -5  114.50    2.42
   1  -4   5  112.53    2.43
   1  -4   5  111.07    2.44
   1  -4   5  114.87    2.44
   1  -4   5  111.72    2.46
  -1  -4  -5  108.71    2.42
   1  -4   5  105.93    2.95
  -1  -4  -5  108.66    2.43
  -1  -4  -5  114.18    2.43
   1   4   5  111.61    2.51
   1   4   5  112.20    2.45
   1   4   5  110.64    2.41
   1   4   5  108.50    2.77
   1   4   5  109.93    2.45
   1   4   5  106.93    3.05
   1   4   5  110.77    2.44
   2  -4   5  117.25    2.58
   2  -4   5  118.09    2.55
   2  -4   5  117.83    2.53
  -2  -4  -5  110.25    2.53
   2  -4   5  115.48    2.56
   2  -4   5  117.64    2.58
   2  -4   5  117.74    2.53
   2  -4   5  113.01    2.55
  -2  -4  -5  114.08    2.52
  -2  -4  -5  118.39    2.52
   2   4   5  113.52    2.52
   2   4   5  117.46    2.50
   2   4   5  113.59    2.53
   2   4   5  114.27    2.53
   3  -4   5   49.53    1.16
   3  -4   5   48.85    1.14
   3  -4   5   48.59    1.12
  -3  -4  -5   48.36    1.09
   3  -4   5   48.83    1.13
  -3  -4  -5   49.13    1.11
  -3  -4  -5   49.31    1.09
   3  -4   5   48.84    1.11
   3  -4   5   49.10    1.13
   3  -4   5   49.62    1.12
  -3   4  -5   48.60    1.09
   3   4   5   48.68    1.08
   3   4   5   47.32    1.13
   3   4   5   47.82    1.10
  -4  -4  -5    9.98    0.29
   4  -4   5   10.27    0.31
   4  -4   5   10.08    0.28
  -4  -4  -5    9.89    0.26
   4  -4   5    9.97    0.30
   4  -4   5   10.00    0.29
  -4  -4  -5   10.65    0.27
   4  -4   5   10.36    0.29
   4  -4   5   10.13    0.32
   4  -4   5   10.07    0.30
   4   4   5   10.38    0.31
   4   4   5   10.37    0.25
  -4   4  -5   10.02    0.27
  -4   4  -5   10.16    0.27
  -5  -4  -5    1.82    0.10
   5  -4   5    1.85    0.11
   5  -4   5    1.71    0.14
   5  -4   5    1.78    0.10
   5  -4   5    1.97    0.09
   5  -4   5    1.83    0.10
   5  -4   5    1.96    0.10
   5   4   5    1.84    0.10
  -5   4  -5    1.91    0.08
   5   4   5    1.74    0.09
   6  -4   5    1.08    0.06
   6  -4   5    1.06    0.07
   6  -4   5    1.02    0.08
   6  -4   5    1.09    0.07
  -6  -4  -5    1.11    0.07
   6  -4   5    1.13    0.06
   6   4   5    1.09    0.07
  -6   4  -5    1.11    0.06
   6   4   5    1.15    0.06
  -7  -4  -5    7.23    0.19
   7  -4   5    6.53    0.20
   7  -4   5    7.80    0.21
   7   4   5    7.57    0.19
 -11  -5   5    1.98    0.08
  11  -5  -5    2.09    0.08
 -11  -5   5    2.07    0.07
  11   5  -5    2.08    0.06
 -11   5   5    1.96    0.07
 -10  -5   5    4.94    0.17
  10  -5  -5    4.86    0.17
 -10  -5   5    4.89    0.15
 -10  -5   5    5.01    0.15
 -10  -5   5    4.89    0.15
 -10   5   5    4.79    0.14
 -10   5   5    4.84    0.15
  10   5  -5    4.86    0.14
   9  -5  -5    5.04    0.19
  -9  -5   5    4.97    0.17
  -9  -5   5    5.10    0.19
  -9  -5   5    4.90    0.16
  -9  -5   5    4.81    0.16
  -9   5   5    5.16    0.17
  -9   5   5    5.20    0.17
   8  -5  -5    3.63    0.16
  -8  -5   5    3.52    0.13
  -8  -5   5    3.64    0.16
   8  -5  -5    3.53    0.13
  -8  -5   5    3.69    0.14
  -8  -5   5    3.60    0.14
   8  -5  -5    3.80    0.14
  -8   5   5    3.53    0.14
  -8   5   5    3.50    0.15
  -8   5   5    3.56    0.15
   7  -5  -5    3.37    0.12
  -7  -5   5    3.57    0.14
  -7  -5   5    3.53    0.13
  -7  -5   5    3.39    0.13
   7  -5  -5    3.47    0.16
  -7  -5   5    3.63    0.17
  -7   5   5    3.58    0.12
  -7   5   5    3.59    0.16
  -7   5   5    3.47    0.16
  -7   5   5    3.61    0.15
   6  -5  -5   17.87    0.45
  -6  -5   5   17.64    0.44
   6  -5  -5   17.50    0.48
   6  -5  -5   17.99    0.45
  -6  -5   5   17.43    0.44
  -6  -5   5   17.28    0.44
  -6  -5   5   17.92    0.48
   6  -5  -5   17.46    0.43
  -6  -5   5   17.02    0.42
  -6   5   5   17.94    0.43
  -6   5   5   16.29    0.58
  -6   5   5   17.55    0.46
  -6   5   5   17.12    0.48
  -6   5   5   17.34    0.48
   5  -5  -5   58.22    1.37
   5  -5  -5   61.14    1.36
  -5  -5   5   58.39    1.34
  -5  -5   5   59.51    1.39
  -5  -5   5   60.09    1.36
   5  -5  -5   59.69    1.40
  -5  -5   5   59.55    1.35
  -5   5   5   59.38    1.38
  -5   5   5   59.47    1.35
  -5   5   5   70.02    1.51
  -5   5   5   60.45    1.40
   4  -5  -5  131.96    2.94
  -4  -5   5  133.60    2.94
  -4  -5   5  132.75    2.93
   4  -5  -5  134.51    2.94
   4  -5  -5  138.67    2.98
   4  -5  -5  133.80    2.96
  -4  -5   5  136.01    2.97
  -4  -5   5  134.09    2.94
   4  -5  -5  137.17    2.96
  -4  -5   5  135.45    2.94
  -4   5   5  133.09    2.93
  -4   5   5  141.36    3.01
  -4   5   5  134.07    2.99
  -4   5   5  134.95    3.12
  -4   5   5  134.15    2.99
   3  -5  -5    9.14    0.28
   3  -5  -5    9.79    0.29
  -3  -5   5    9.12    0.25
  -3  -5   5    9.18    0.25
  -3  -5   5    9.38    0.27
  -3  -5   5    9.26    0.25
  -3  -5   5    9.48    0.26
  -3  -5   5    9.56    0.26
   3  -5  -5    9.05    0.26
  -3  -5   5    9.37    0.29
  -3  -5   5    9.58    0.28
  -3  -5   5    9.27    0.26
   3  -5  -5    9.73    0.26
  -3  -5   5    9.19    0.26
  -3  -5   5    9.68    0.26
   3  -5  -5   10.01    0.29
  -3   5   5    9.41    0.37
  -3   5   5    9.00    0.27
  -3   5   5    8.60    0.98
   3   5  -5    9.53    0.71
   3   5  -5    9.51    0.81
  -2  -5   5   21.33    0.53
  -2  -5   5   21.49    0.53
  -2  -5   5   20.82    0.51
   2  -5  -5   21.19    0.52
  -2  -5   5   21.27    0.52
  -2  -5   5   21.06    0.50
   2  -5  -5   21.69    0.54
  -2  -5   5   21.09    0.51
  -2  -5   5   20.92    0.52
  -2  -5   5   21.47    0.53
   2  -5  -5   21.97    0.54
  -2  -5   5   20.53    0.53
  -2  -5   5   21.61    0.56
  -2   5   5   20.44    0.93
  -2   5   5   21.55    0.56
  -2   5   5   21.85    0.56
   2   5  -5   21.33    0.99
  -2   5   5   21.04    0.52
  -2   5   5   22.00    0.64
   1  -5  -5   12.89    0.33
  -1  -5   5   12.42    0.35
  -1  -5   5   13.64    0.43
  -1  -5   5   12.91    0.35
   1  -5  -5   12.40    0.33
   1  -5  -5   12.81    0.34
   1  -5  -5   12.96    0.35
  -1  -5   5   12.96    0.35
  -1  -5   5   12.17    0.33
  -1   5   5   12.75    0.44
  -1   5   5   12.13    0.74
  -1   5   5   13.09    0.37
  -1   5   5   12.78    0.36
  -1   5   5   12.79    0.33
   0  -5  -5    2.73    0.12
   0  -5  -5    2.93    0.12
   0  -5   5    2.79    0.14
   0  -5   5    2.79    0.12
   0  -5   5    3.09    0.16
   0  -5   5    2.70    0.13
   0  -5   5    2.83    0.12
   0  -5   5    2.68    0.13
   0  -5  -5    2.69    0.11
   0  -5  -5    2.95    0.16
   0  -5   5    2.80    0.11
   0   5   5    2.79    0.12
   0   5   5    2.72    0.11
   0   5   5    3.04    0.13
   0   5   5    2.94    0.18
   0   5   5    2.90    0.13
   1  -5   5   55.87    1.31
   1  -5   5   58.47    1.35
   1  -5   5   58.49    1.31
  -1  -5  -5   58.38    1.28
   1  -5   5   57.25    1.31
   1  -5   5   56.96    1.29
  -1  -5  -5   56.01    1.27
   1  -5   5   57.27    1.31
  -1  -5  -5   57.18    1.28
  -1  -5  -5   56.95    1.29
   1  -5   5   57.09    1.29
   1   5   5   56.51    1.29
   1   5   5   58.54    1.27
   1   5   5   56.60    1.30
  -2  -5  -5   17.05    0.42
   2  -5   5   17.10    0.46
   2  -5   5   16.77    0.43
   2  -5   5   17.27    0.43
   2  -5   5   16.71    0.45
  -2  -5  -5   16.69    0.41
   2  -5   5   16.57    0.45
   2  -5   5   17.12    0.48
  -2  -5  -5   17.07    0.42
   2   5   5   17.25    0.41
   2   5   5   16.64    0.44
   2   5   5   16.54    0.42
   2   5   5   16.90    0.42
   3  -5   5   11.17    0.30
  -3  -5  -5   10.20    0.29
  -3  -5  -5   10.96    0.28
   3  -5   5   10.55    0.32
   3  -5   5   10.96    0.32
   3  -5   5   10.89    0.30
   3  -5   5   10.89    0.31
   3  -5   5   10.62    0.32
   3  -5   5   10.98    0.34
  -3  -5  -5   10.63    0.28
  -3  -5  -5   10.72    0.28
   3   5   5   11.06    0.27
  -3   5  -5   10.32    0.28
   3   5   5   10.61    0.32
  -3   5  -5   10.96    0.42
   3   5   5   10.81    0.28
   4  -5   5   12.39    0.34
   4  -5   5   12.54    0.33
   4  -5   5   12.41    0.37
   4  -5   5   12.32    0.35
  -4  -5  -5   12.12    0.31
   4  -5   5   12.39    0.35
  -4  -5  -5   12.81    0.31
   4  -5   5   12.15    0.35
   4   5   5   12.73    0.35
   4   5   5   12.46    0.29
  -4   5  -5   12.22    0.31
   5  -5   5    4.24    0.17
  -5  -5  -5    4.01    0.12
   5  -5   5    4.02    0.15
   5  -5   5    4.08    0.15
  -5  -5  -5    3.92    0.13
   5  -5   5    3.77    0.15
   5  -5   5    4.13    0.14
   5   5   5    4.07    0.13
  -5   5  -5    4.00    0.13
   6  -5   5    8.33    0.22
   6  -5   5    8.76    0.22
   6  -5   5    8.58    0.22
   6  -5   5    8.85    0.25
   6   5   5    8.54    0.23
   6   5   5    8.47    0.21
  -6   5  -5    9.05    0.22
  -6   5  -5    8.67    0.23
  10  -6  -5    0.38    0.04
 -10  -6   5    0.38    0.04
 -10  -6   5    0.38    0.03
 -10   6   5    0.42    0.04
  -9  -6   5    0.19    0.04
   9  -6  -5    0.18    0.04
  -9  -6   5    0.21    0.03
  -9  -6   5    0.18    0.04
  -9  -6   5    0.17    0.03
  -9   6   5    0.26    0.06
   9   6  -5    0.23    0.03
  -9   6   5    0.14    0.03
  -8  -6   5    1.07    0.06
   8  -6  -5    1.02    0.08
  -8  -6   5    1.23    0.07
  -8  -6   5    1.04    0.07
   8  -6  -5    0.98    0.06
  -8  -6   5    1.06    0.07
  -8   6   5    1.04    0.08
  -8   6   5    1.20    0.08
  -8   6   5    1.17    0.08
  -7  -6   5   51.47    1.19
   7  -6  -5   51.63    1.22
   7  -6  -5   53.33    1.19
  -7  -6   5   51.77    1.18
  -7  -6   5   52.27    1.16
  -7  -6   5   52.53    1.18
   7  -6  -5   51.64    1.17
  -7  -6   5   52.63    1.18
  -7   6   5   52.91    1.22
  -7   6   5   53.38    1.20
  -7   6   5   51.77    1.22
  -7   6   5   52.16    1.15
  -6  -6   5   29.56    0.71
   6  -6  -5   29.75    0.68
  -6  -6   5   29.28    0.68
   6  -6  -5   29.49    0.70
  -6  -6   5   29.94    0.70
   6  -6  -5   29.57    0.70
  -6  -6   5   30.13    0.69
   6  -6  -5   29.76    0.74
  -6  -6   5   30.03    0.70
  -6   6   5   30.04    0.75
  -6   6   5   27.77    0.87
  -6   6   5   28.98    0.72
  -6   6   5   29.59    0.68
   5  -6  -5    4.02    0.17
   5  -6  -5    3.80    0.13
  -5  -6   5    3.91    0.14
  -5  -6   5    3.74    0.14
   5  -6  -5    3.86    0.15
  -5  -6   5    3.84    0.14
  -5   6   5    3.83    0.17
  -5   6   5    3.78    0.13
  -5   6   5    3.85    0.15
  -5   6   5    3.90    0.18
  -5   6   5    3.27    0.23
   4  -6  -5   18.27    0.46
   4  -6  -5   18.33    0.47
  -4  -6   5   18.05    0.45
  -4  -6   5   17.97    0.47
   4  -6  -5   18.56    0.49
  -4  -6   5   17.74    0.45
   4  -6  -5   18.59    0.45
  -4  -6   5   18.08    0.47
   4  -6  -5   18.74    0.48
  -4  -6   5   17.87    0.45
  -4  -6   5   18.16    0.45
  -4   6   5   18.71    0.51
  -4   6   5   19.73    0.58
  -4   6   5   18.69    0.47
  -4   6   5   18.79    0.62
  -4   6   5   18.67    0.46
  -3  -6   5   73.02    1.64
  -3  -6   5   72.38    1.61
  -3  -6   5   70.75    1.60
   3  -6  -5   72.64    1.61
   3  -6  -5   74.00    1.64
   3  -6  -5   73.49    1.65
  -3  -6   5   73.62    1.62
   3  -6  -5   73.46    1.63
  -3  -6   5   73.13    1.62
  -3  -6   5   73.23    1.62
  -3  -6   5   71.69    1.60
  -3  -6   5   71.38    1.61
   3  -6  -5   73.80    1.61
  -3   6   5   72.31    1.62
  -3   6   5   70.76    1.79
  -3   6   5   72.18    1.66
  -3   6   5   72.35    1.61
   2  -6  -5   20.34    0.51
   2  -6  -5   19.77    0.49
  -2  -6   5   19.79    0.48
  -2  -6   5   19.86    0.53
  -2  -6   5   20.70    0.51
   2  -6  -5   19.80    0.52
   2  -6  -5   20.12    0.50
  -2  -6   5   19.89    0.48
  -2  -6   5   19.77    0.51
  -2  -6   5   19.88    0.50
   2  -6  -5   19.60    0.49
  -2  -6   5   20.40    0.50
  -2   6   5   20.17    0.49
   2   6  -5   19.75    0.61
  -2   6   5   19.35    0.53
  -2   6   5   19.54    0.53
  -2   6   5   19.67    0.62
  -1  -6   5    9.99    0.32
  -1  -6   5   10.04    0.29
  -1  -6   5    9.98    0.29
   1  -6  -5    9.76    0.28
  -1  -6   5    9.66    0.27
   1  -6  -5   10.03    0.30
  -1  -6   5   10.16    0.30
   1  -6  -5    9.66    0.27
  -1  -6   5    9.90    0.29
  -1  -6   5    9.82    0.27
   1  -6  -5    9.90    0.28
   1  -6  -5   10.07    0.27
  -1   6   5   10.00    0.39
  -1   6   5   10.03    0.30
  -1   6   5   10.01    0.31
  -1   6   5   10.09    0.27
   1   6  -5    9.30    0.38
   0  -6   5    1.49    0.10
   0  -6   5    1.52    0.10
   0  -6   5    1.32    0.09
   0  -6  -5    1.51    0.08
   0  -6  -5    1.46    0.09
   0  -6   5    1.36    0.11
   0  -6  -5    1.53    0.08
   0  -6   5    1.47    0.10
   0  -6  -5    1.49    0.08
   0  -6  -5    1.47    0.09
   0  -6   5    1.45    0.08
   0  -6   5    1.35    0.08
   0   6   5    1.46    0.09
   0   6   5    1.48    0.09
   0   6  -5    1.33    0.15
   0   6   5    1.48    0.08
   0   6   5    1.48    0.09
  -1  -6  -5   23.24    0.56
  -1  -6  -5   22.68    0.55
   1  -6   5   22.34    0.61
   1  -6   5   23.61    0.59
   1  -6   5   23.44    0.60
  -1  -6  -5   22.98    0.56
   1  -6   5   23.69    0.60
   1  -6   5   23.19    0.56
   1   6   5   24.11    0.58
   1   6   5   24.50    0.58
   1   6   5   23.92    0.58
  -2  -6  -5    9.94    0.27
  -2  -6  -5    9.76    0.26
   2  -6   5   10.12    0.32
   2  -6   5    9.91    0.30
   2  -6   5    9.96    0.30
   2  -6   5   10.29    0.30
   2  -6   5    9.62    0.27
  -2  -6  -5    9.89    0.26
   2  -6   5   10.06    0.28
  -2  -6  -5    9.93    0.27
   2  -6   5    9.82    0.30
   2   6   5   10.13    0.27
   2   6   5   10.04    0.25
   3  -6   5    5.59    0.18
   3  -6   5    5.57    0.19
   3  -6   5    5.67    0.20
   3  -6   5    5.55    0.19
  -3  -6  -5    5.72    0.17
   3  -6   5    6.13    0.21
   3  -6   5    5.55    0.21
  -3  -6  -5    5.72    0.17
  -3   6  -5    5.75    0.17
   3   6   5    5.74    0.20
   3   6   5    5.76    0.16
   4  -6   5    7.81    0.23
   4  -6   5    7.89    0.24
  -4  -6  -5    8.04    0.24
   4  -6   5    7.79    0.23
   4  -6   5    7.54    0.24
  -4  -6  -5    7.71    0.20
   4   6   5    7.56    0.18
  -4   6  -5    7.61    0.21
   5  -6   5    1.73    0.08
   5  -6   5    1.74    0.08
   5  -6   5    1.69    0.07
   5  -6   5    1.83    0.09
   5  -6   5    1.80    0.07
   5   6   5    1.60    0.06
  -5   6  -5    1.80    0.07
   5   6   5    1.74    0.08
  -5   6  -5    1.61    0.07
  -9  -7   5    6.24    0.16
   9  -7  -5    6.21    0.17
  -9  -7   5    6.02    0.16
  -9   7   5    6.19    0.16
   8  -7  -5    5.98    0.18
  -8  -7   5    6.02    0.17
  -8  -7   5    6.17    0.17
  -8  -7   5    6.24    0.17
  -8   7   5    6.10    0.16
  -8   7   5    6.11    0.18
  -8   7   5    6.15    0.18
  -7  -7   5    8.92    0.24
  -7  -7   5    9.34    0.24
   7  -7  -5    8.88    0.22
  -7  -7   5    9.37    0.24
   7  -7  -5    9.10    0.26
  -7   7   5    9.20    0.27
  -7   7   5    9.25    0.25
  -7   7   5    9.10    0.27
  -7   7   5    9.15    0.21
  -6  -7   5    7.80    0.22
  -6  -7   5    7.86    0.22
   6  -7  -5    7.43    0.22
   6  -7  -5    7.59    0.21
   6  -7  -5    7.56    0.24
  -6  -7   5    7.70    0.20
  -6  -7   5    7.72    0.21
  -6   7   5    7.79    0.25
  -6   7   5    7.48    0.23
  -6   7   5    7.93    0.20
  -6   7   5    7.52    0.25
  -5  -7   5    4.09    0.13
   5  -7  -5    4.10    0.13
  -5  -7   5    3.99    0.13
   5  -7  -5    4.11    0.14
  -5  -7   5    4.16    0.14
   5  -7  -5    4.11    0.15
   5  -7  -5    4.05    0.16
  -5  -7   5    4.05    0.13
  -5   7   5    3.92    0.17
  -5   7   5    4.15    0.13
  -5   7   5    4.17    0.15
  -5   7   5    4.06    0.17
   4  -7  -5   14.56    0.36
   4  -7  -5   14.25    0.37
   4  -7  -5   14.13    0.38
  -4  -7   5   14.06    0.35
  -4  -7   5   14.03    0.35
  -4  -7   5   13.94    0.35
  -4  -7   5   14.10    0.36
   4  -7  -5   13.91    0.35
   4  -7  -5   14.38    0.39
  -4  -7   5   13.97    0.36
  -4   7   5   14.34    0.36
  -4   7   5   14.89    0.43
  -4   7   5   14.68    0.37
  -4   7   5   13.97    0.41
   3  -7  -5    3.08    0.11
   3  -7  -5    3.01    0.13
  -3  -7   5    3.02    0.11
  -3  -7   5    2.94    0.13
   3  -7  -5    3.11    0.12
  -3  -7   5    2.99    0.12
  -3  -7   5    3.10    0.12
   3  -7  -5    3.13    0.13
  -3  -7   5    3.06    0.11
   3  -7  -5    2.93    0.11
  -3   7   5    3.02    0.15
  -3   7   5    2.93    0.14
  -3   7   5    2.93    0.11
   2  -7  -5    7.33    0.23
  -2  -7   5    6.96    0.23
   2  -7  -5    6.78    0.20
   2  -7  -5    7.36    0.22
  -2  -7   5    7.01    0.22
  -2  -7   5    7.18    0.22
   2  -7  -5    7.01    0.20
  -2  -7   5    6.92    0.21
  -2  -7   5    6.96    0.20
   2  -7  -5    7.02    0.22
  -2  -7   5    7.37    0.23
  -2   7   5    6.96    0.24
  -2   7   5    7.33    0.24
  -2   7   5    7.00    0.20
  -1  -7   5   15.51    0.43
   1  -7  -5   15.75    0.40
  -1  -7   5   15.47    0.42
  -1  -7   5   15.49    0.39
  -1  -7   5   16.15    0.46
   1  -7  -5   15.67    0.39
  -1  -7   5   15.92    0.42
   1  -7  -5   15.96    0.39
   1  -7  -5   15.70    0.42
   1  -7  -5   16.01    0.40
  -1  -7   5   15.74    0.40
  -1   7   5   15.55    0.42
  -1   7   5   15.26    0.38
  -1   7   5   15.67    0.41
   0  -7   5    0.81    0.08
   0  -7   5    0.91    0.08
   0  -7   5    0.88    0.07
   0  -7   5    0.71    0.07
   0  -7  -5    0.85    0.07
   0  -7  -5    0.87    0.06
   0  -7  -5    0.85    0.06
   0  -7  -5    1.04    0.07
   0  -7   5    0.76    0.06
   0  -7   5    0.84    0.07
   0   7   5    0.85    0.08
   0   7   5    0.98    0.07
   0   7   5    0.92    0.06
   0   7   5    0.86    0.07
  -1  -7  -5    9.13    0.25
   1  -7   5    9.24    0.29
  -1  -7  -5    9.03    0.24
   1  -7   5    9.14    0.33
   1  -7   5    9.33    0.25
   1  -7   5    9.01    0.26
   1  -7   5    9.11    0.27
   1  -7   5    9.00    0.28
  -1  -7  -5    8.96    0.25
   1   7   5    9.26    0.23
   1   7   5    9.54    0.25
  -2  -7  -5    2.62    0.09
  -2  -7  -5    2.71    0.10
   2  -7   5    2.67    0.13
  -2  -7  -5    2.63    0.09
   2  -7   5    2.87    0.12
   2  -7   5    2.78    0.12
   2  -7   5    2.88    0.11
   2  -7   5    2.94    0.12
  -2  -7  -5    2.79    0.10
   2  -7   5    2.66    0.12
   2   7   5    2.78    0.11
   2   7   5    2.73    0.09
   3  -7   5    0.08    0.03
   3  -7   5    0.07    0.03
  -3  -7  -5    0.11    0.03
   3  -7   5    0.13    0.04
   3  -7   5    0.08    0.03
  -3  -7  -5    0.09    0.03
   3  -7   5    0.09    0.05
  -3   7  -5    0.00    0.03
   3   7   5    0.15    0.04
   3   7   5    0.11    0.02
  -4  -7  -5   10.50    0.26
   4  -7   5   11.33    0.28
   4  -7   5   11.49    0.30
   4  -7   5   11.39    0.28
   4  -7   5   10.86    0.29
  -4   7  -5   11.04    0.27
   4   7   5   11.24    0.28
  -7  -8   5    0.98    0.04
   7  -8  -5    0.90    0.05
  -7  -8   5    0.98    0.04
  -7   8   5    0.85    0.05
  -7   8   5    0.90    0.04
  -6  -8   5    0.28    0.03
  -6  -8   5    0.26    0.03
   6  -8  -5    0.31    0.04
  -6   8   5    0.23    0.03
  -6   8   5    0.28    0.03
  -6   8   5    0.28    0.04
  -5  -8   5    9.57    0.23
   5  -8  -5    9.59    0.24
  -5  -8   5    9.58    0.25
   5  -8  -5    9.81    0.27
  -5  -8   5    9.66    0.24
  -5   8   5   10.25    0.29
  -5   8   5   10.08    0.24
  -5   8   5   10.81    0.36
  -5   8   5   10.03    0.28
  -4  -8   5    7.75    0.20
   4  -8  -5    7.79    0.19
  -4  -8   5    7.71    0.20
   4  -8  -5    7.71    0.21
   4  -8  -5    7.77    0.22
   4  -8  -5    7.66    0.20
  -4   8   5    7.42    0.24
  -4   8   5    7.62    0.24
  -4   8   5    7.92    0.20
   3  -8  -5    3.52    0.12
   3  -8  -5    4.02    0.15
  -3  -8   5    3.53    0.12
  -3  -8   5    3.55    0.11
  -3  -8   5    3.46    0.11
   3  -8  -5    3.39    0.12
   3  -8  -5    3.61    0.13
   3  -8  -5    3.50    0.12
  -3   8   5    3.31    0.14
  -3   8   5    3.59    0.15
  -3   8   5    3.44    0.14
   2  -8  -5    5.86    0.18
   2  -8  -5    5.83    0.16
   2  -8  -5    6.00    0.16
  -2  -8   5    5.81    0.18
  -2  -8   5    6.01    0.17
  -2   8   5    5.78    0.20
  -2   8   5    5.89    0.19
  -2   8   5    6.13    0.17
  -1  -8   5    1.69    0.07
   1  -8  -5    1.69    0.07
  -1  -8   5    1.88    0.08
  -1  -8   5    1.73    0.09
   1  -8  -5    1.81    0.08
   1  -8  -5    1.82    0.10
   1  -8  -5    1.77    0.07
  -1   8   5    1.87    0.08
  -1   8   5    1.78    0.09
   0  -8   5    4.89    0.16
   0  -8  -5    4.77    0.14
   0  -8  -5    4.85    0.14
   0  -8   5    4.86    0.17
   0  -8   5    4.94    0.14
   0  -8  -5    4.88    0.15
   0  -8  -5    4.88    0.15
   0  -8   5    4.95    0.16
   0   8   5    4.89    0.14
   0   8   5    4.97    0.13
   1  -8   5    0.24    0.04
   1  -8   5    0.22    0.04
  -1  -8  -5    0.22    0.03
   1  -8   5    0.23    0.04
  -1  -8  -5    0.25    0.03
  -1  -8  -5    0.26    0.03
  -1  -8  -5    0.24    0.03
   1  -8   5    0.30    0.04
   1  -8   5    0.24    0.03
   1   8   5    0.25    0.03
   2  -8   5    3.56    0.13
  -2  -8  -5    4.00    0.11
  -2  -8  -5    4.07    0.12
   2  -8   5    4.15    0.15
   2  -8   5    4.06    0.13
   2  -8   5    4.16    0.14
   2   8   5    4.16    0.13
   4  -9  -5    3.58    0.10
  -4   9   5    3.69    0.11
   3  -9  -5    3.54    0.10
   3  -9  -5    3.84    0.12
  -3   9   5    3.73    0.11
   2  -9  -5    0.99    0.04
  -2   9   5    0.95    0.03
  -2   9   5    0.99    0.05
   1  -9  -5    9.02    0.22
 -12   0   6    0.32    0.05
  12   0  -6    0.38    0.05
  11   0  -6    2.92    0.10
  11   0  -6    2.86    0.13
 -11   0   6    2.94    0.13
 -11   0   6    2.77    0.13
 -10   0   6   11.87    0.36
 -10   0   6   12.32    0.34
 -10   0   6   12.57    0.37
 -10   0   6   11.83    0.32
  10   0  -6   12.21    0.31
  -9   0   6    0.90    0.08
   9   0  -6    0.83    0.06
  -9   0   6    0.91    0.09
  -9   0   6    0.84    0.09
  -9   0   6    0.86    0.08
  -9   0   6    1.03    0.08
  -8   0   6   18.33    0.50
  -8   0   6   18.46    0.53
  -8   0   6   18.99    0.48
  -8   0   6   18.25    0.48
  -8   0   6   18.65    0.47
  -7   0   6    6.95    0.24
  -7   0   6    7.43    0.22
  -7   0   6    7.31    0.24
  -7   0   6    6.89    0.26
   7   0  -6    6.64    0.20
  -7   0   6    7.06    0.23
  -7   0   6    7.30    0.22
  -6   0   6    1.79    0.29
  -6   0   6    1.68    0.08
  -6   0   6    1.60    0.08
  -6   0   6    1.60    0.08
  -6   0   6    1.67    0.12
  -6   0   6    1.61    0.10
  -5   0   6    0.68    0.05
  -5   0   6    0.64    0.05
  -5   0   6    0.71    0.08
  -5   0   6    0.64    0.17
  -5   0   6    0.75    0.05
  -4   0   6    1.97    3.24
  -4   0   6    2.87    0.11
  -4   0   6    2.86    0.28
  -4   0   6    2.92    0.11
  -4   0   6    2.32    0.14
  -4   0   6    2.35    0.10
  -3   0   6  142.63    3.09
  -3   0   6  127.42   11.36
  -3   0   6  145.16    3.16
  -3   0   6  145.37    3.49
  -3   0   6  149.04    3.09
  -2   0   6   46.70    1.03
  -2   0   6   46.88    1.03
  -2   0   6   37.14    7.41
  -2   0   6   47.21    1.10
  -1   0   6   30.74    0.71
  -1   0   6   30.65    1.07
   1   0  -6   29.69    0.70
  -1   0   6   30.82    0.72
  -1   0   6   31.10    0.78
   0   0   6    3.97    0.35
   0   0   6    3.91    0.23
   0   0  -6    3.89    0.12
   0   0   6    4.21    0.14
   0   0   6    4.28    0.15
   0   0   6    4.18    0.19
   0   0   6    3.83    0.14
   0   0   6    4.22    0.15
   1   0   6   19.44    0.86
   1   0   6   19.83    0.49
   1   0   6   21.73    0.51
   1   0   6   19.62    0.48
   1   0   6   18.79    0.49
   1   0   6   19.52    0.49
   1   0   6   19.74    0.55
   1   0   6   19.59    0.49
   1   0   6   19.45    0.70
   2   0   6   16.17    0.41
   2   0   6   16.78    0.42
   2   0   6   16.25    0.41
   2   0   6   16.56    0.48
  -2   0  -6   16.02    0.39
   2   0   6   16.07    0.75
   2   0   6   15.57    0.82
   2   0   6   16.08    0.41
   2   0   6   15.70    0.40
   2   0   6   16.38    0.42
   2   0   6   16.87    0.43
  -3   0  -6    8.87    0.23
   3   0   6    8.58    0.25
   3   0   6    8.90    0.28
   3   0   6    9.02    0.25
   3   0   6    8.77    0.25
   3   0   6    8.86    0.31
   3   0   6    8.93    0.26
   4   0   6   13.22    0.38
   4   0   6   13.12    0.34
   4   0   6   13.05    0.34
  -4   0  -6   13.11    0.32
   4   0   6   13.23    0.35
   4   0   6   13.04    0.36
   5   0   6    2.02    0.10
  -5   0  -6    2.13    0.11
   5   0   6    2.15    0.12
  -5   0  -6    2.22    0.08
   5   0   6    2.12    0.09
  -6   0  -6   74.15    1.63
  -6   0  -6   70.47    1.61
   6   0   6   74.20    1.62
   6   0   6   74.28    1.64
   7   0   6   13.11    0.33
  -7   0  -6   13.16    0.33
 -12  -1   6    3.29    0.12
  12  -1  -6    3.43    0.13
 -12  -1   6    3.39    0.12
 -12   1   6    3.38    0.13
  12   1  -6    3.48    0.10
  12   1  -6    3.54    0.13
  11  -1  -6    1.75    0.08
 -11  -1   6    1.92    0.11
 -11  -1   6    1.80    0.11
  11  -1  -6    1.79    0.10
 -11  -1   6    1.88    0.09
  11  -1  -6    1.79    0.06
  11   1  -6    1.88    0.08
 -11   1   6    1.88    0.11
 -11   1   6    1.65    0.09
 -10  -1   6   15.02    0.43
 -10  -1   6   15.30    0.41
  10  -1  -6   15.29    0.37
 -10  -1   6   15.56    0.40
 -10  -1   6   14.85    0.43
  10  -1  -6   15.07    0.42
 -10   1   6   14.59    0.41
 -10   1   6   15.52    0.43
 -10   1   6   14.90    0.39
  10   1  -6   15.20    0.38
   9  -1  -6   33.54    0.77
  -9  -1   6   32.94    0.83
  -9  -1   6   33.61    0.82
   9  -1  -6   34.67    0.82
  -9  -1   6   32.06    0.79
  -9  -1   6   32.99    0.80
  -9   1   6   33.36    0.79
  -9   1   6   33.61    0.80
   9   1  -6   33.75    0.77
  -9   1   6   32.81    0.81
  -9   1   6   33.38    0.82
  -8  -1   6   27.55    0.67
  -8  -1   6   28.07    0.70
  -8  -1   6   26.61    0.65
  -8  -1   6   27.80    0.66
   8  -1  -6   27.44    0.64
  -8  -1   6   26.53    0.70
  -8   1   6   28.12    0.68
  -8   1   6   28.09    0.70
   8   1  -6   26.77    0.64
  -8   1   6   27.11    0.67
  -8   1   6   27.57    0.74
  -7  -1   6   11.22    0.31
  -7  -1   6   11.50    0.31
  -7  -1   6   11.28    0.33
  -7  -1   6   11.37    0.31
   7  -1  -6   10.86    0.29
  -7  -1   6   11.42    0.34
  -7  -1   6   11.22    0.34
  -7   1   6   11.28    0.32
  -7   1   6   11.11    0.30
  -7   1   6   10.90    0.33
  -7   1   6   11.62    0.33
  -7   1   6   11.13    0.30
  -7   1   6   11.17    0.32
  -7   1   6   10.32    0.69
  -7   1   6   11.32    0.38
  -6  -1   6   52.89    1.21
  -6  -1   6   52.22    1.19
  -6  -1   6   50.94    1.20
   6  -1  -6   53.07    1.20
  -6  -1   6   51.90    1.41
  -6  -1   6   52.46    1.16
  -6  -1   6   53.71    1.18
  -6  -1   6   52.42    1.22
  -6  -1   6   52.55    1.18
  -6  -1   6   51.67    1.23
  -6   1   6   53.97    1.18
  -6   1   6   52.93    1.19
  -6   1   6   52.84    1.20
  -6   1   6   51.31    1.20
  -6   1   6   54.27    1.28
  -6   1   6   51.49    1.21
  -6   1   6   52.84    1.21
  -6   1   6   51.92    1.60
  -5  -1   6   36.59    1.11
  -5  -1   6   37.14    0.90
  -5  -1   6   37.83    0.83
  -5  -1   6   37.29    0.87
  -5  -1   6   37.45    0.87
  -5  -1   6   37.45    0.84
  -5  -1   6   35.99    0.85
  -5   1   6   35.43    0.85
  -5   1   6   36.42    0.84
  -5   1   6   37.30    0.93
  -5   1   6   34.91    0.85
  -5   1   6   36.01    0.85
  -5   1   6   36.37    1.23
  -4  -1   6  101.32    2.22
  -4  -1   6  101.80    2.22
  -4  -1   6   99.94    2.56
  -4  -1   6  106.83    9.04
  -4  -1   6  102.64    2.22
  -4  -1   6  100.38    2.29
  -4   1   6  102.49    2.24
  -4   1   6  103.00    2.23
  -4   1   6  102.24    2.32
  -4   1   6   99.50    2.78
  -3  -1   6  127.18    3.13
  -3  -1   6  107.09   11.86
  -3  -1   6  126.29    2.82
  -3  -1   6  127.36    2.76
  -3  -1   6  129.13    2.75
  -3  -1   6  127.95    2.75
  -3   1   6  132.67    2.77
  -3   1   6  126.56   17.18
  -3   1   6  129.72    3.23
  -3   1   6  126.67    2.84
  -3   1   6  129.58    2.77
  -2  -1   6  390.33    8.73
  -2  -1   6  340.10   17.70
  -2  -1   6  403.56    8.40
  -2   1   6  404.40    8.41
  -2   1   6  402.37    8.82
   1  -1  -6   45.72    1.01
  -1  -1   6   45.18    1.40
  -1  -1   6   44.86    1.02
  -1  -1   6   45.31    1.02
  -1  -1   6   45.06    1.09
  -1   1   6   44.23    1.42
  -1   1   6   44.25    1.09
  -1   1   6   45.71    1.03
  -1   1   6   46.01    1.03
   0  -1   6   67.03    1.55
   0  -1   6   70.72    1.53
   0  -1  -6   70.31    1.51
   0  -1  -6   68.02    1.51
   0  -1   6   68.33    1.53
   0  -1   6   68.74    1.98
   0  -1   6   70.49    1.61
   0   1   6   68.61    1.62
   0   1   6   70.39    1.54
   0   1   6   66.97    1.55
   0   1   6   69.36    2.00
   0   1   6   69.67    1.54
   0   1   6   69.07    1.61
   0   1   6   68.06    1.54
  -1  -1  -6   16.12    0.38
   1  -1   6   16.11    0.40
   1  -1   6   15.96    0.41
   1  -1   6   16.01    0.66
   1  -1   6   15.36    0.42
  -1  -1  -6   15.90    0.38
   1  -1   6   16.61    0.42
   1  -1   6   16.21    0.42
   1  -1   6   16.34    0.41
   1  -1   6   15.90    0.40
   1  -1   6   17.11    0.48
   1  -1   6   15.28    0.76
   1   1   6   16.17    0.48
   1   1   6   16.22    0.41
   1   1   6   17.06    0.42
   1   1   6   15.55    0.40
   1   1   6   15.98    0.41
   1   1   6   15.63    0.77
   1   1   6   15.57    0.60
   1   1   6   15.18    0.39
   1   1   6   15.79    0.40
   1   1   6   15.74    0.41
   2  -1   6   13.19    0.36
   2  -1   6   13.43    0.35
   2  -1   6   13.53    0.42
   2  -1   6   13.08    0.35
  -2  -1  -6   13.26    0.32
   2  -1   6   13.11    0.35
   2  -1   6   13.52    0.35
   2  -1   6   13.12    0.74
   2  -1   6   13.16    0.34
   2  -1   6   13.31    0.37
   2   1   6   13.37    0.40
   2   1   6   13.18    0.34
   2   1   6   12.32    0.89
   2   1   6   12.67    0.33
   2   1   6   13.61    0.35
   2   1   6   12.31    0.76
   2   1   6   13.28    0.35
   2   1   6   12.88    0.34
   2   1   6   13.40    0.36
  -2   1  -6   13.15    0.33
   3  -1   6   15.68    0.40
   3  -1   6   15.62    0.43
   3  -1   6   15.33    0.39
   3  -1   6   16.43    0.44
   3  -1   6   15.43    0.40
   3  -1   6   15.29    0.41
   3  -1   6   16.17    0.40
  -3  -1  -6   15.63    0.37
   3  -1   6   15.50    0.48
   3   1   6   15.79    0.43
   3   1   6   15.05    0.40
   3   1   6   15.62    0.46
   3   1   6   15.41    0.40
   3   1   6   15.65    0.40
  -3   1  -6   15.96    0.38
   3   1   6   15.21    0.40
   3   1   6   15.91    0.39
  -4  -1  -6   33.84    0.75
   4  -1   6   33.50    0.78
   4  -1   6   33.51    0.78
   4  -1   6   33.17    0.77
   4  -1   6   32.71    0.78
   4  -1   6   33.26    0.80
  -4  -1  -6   33.27    0.79
   4  -1   6   33.88    0.78
   4  -1   6   33.64    0.82
   4   1   6   32.40    0.78
  -4   1  -6   33.57    0.76
   4   1   6   32.95    0.77
   4   1   6   34.24    0.81
   4   1   6   34.06    0.77
   4   1   6   33.50    0.77
   5  -1   6   11.41    0.34
   5  -1   6   11.48    0.32
   5  -1   6   11.50    0.31
  -5  -1  -6   11.66    0.33
   5  -1   6   11.65    0.31
   5   1   6   11.99    0.31
  -5   1  -6   11.63    0.29
   5   1   6   11.88    0.34
  -5   1  -6   11.52    0.32
   5   1   6   11.42    0.31
   6  -1   6    8.32    0.25
  -6  -1  -6    8.50    0.24
   6  -1   6    8.27    0.23
   6   1   6    8.20    0.25
   6   1   6    8.17    0.23
  -6   1  -6    8.16    0.20
   7  -1   6    2.80    0.11
  -7  -1  -6    2.81    0.10
   7   1   6    3.03    0.11
  -7   1  -6    3.12    0.12
  -7   1  -6    2.85    0.09
  12  -2  -6    1.16    0.07
 -12  -2   6    1.20    0.07
 -12  -2   6    1.14    0.06
  12   2  -6    1.18    0.05
 -12   2   6    1.24    0.07
  12   2  -6    1.23    0.07
  11  -2  -6    0.30    0.04
 -11  -2   6    0.24    0.04
  11  -2  -6    0.26    0.05
 -11  -2   6    0.42    0.05
 -11  -2   6    0.35    0.06
 -11   2   6    0.26    0.05
 -11   2   6    0.29    0.04
  11   2  -6    0.30    0.04
 -10  -2   6   18.55    0.48
 -10  -2   6   18.69    0.51
  10  -2  -6   18.62    0.42
 -10  -2   6   18.67    0.49
  10  -2  -6   18.61    0.50
  10  -2  -6   18.51    0.45
 -10  -2   6   19.02    0.47
  10   2  -6   18.29    0.45
 -10   2   6   18.22    0.47
 -10   2   6   18.51    0.50
   9  -2  -6   49.77    1.10
  -9  -2   6   49.03    1.14
   9  -2  -6   48.74    1.12
  -9  -2   6   51.56    1.17
  -9  -2   6   48.85    1.13
   9  -2  -6   48.74    1.16
  -9  -2   6   49.84    1.14
  -9  -2   6   48.99    1.18
  -9   2   6   48.97    1.13
  -9   2   6   48.67    1.16
   9   2  -6   48.66    1.11
  -8  -2   6   12.65    0.36
  -8  -2   6   13.00    0.38
   8  -2  -6   13.21    0.33
  -8  -2   6   13.35    0.35
   8  -2  -6   13.01    0.38
  -8  -2   6   13.03    0.39
  -8  -2   6   12.95    0.35
  -8   2   6   13.10    0.35
  -8   2   6   12.97    0.34
  -8   2   6   13.59    0.46
  -8   2   6   13.30    0.36
  -8   2   6   12.77    0.38
  -7  -2   6   59.46    1.31
   7  -2  -6   56.56    1.30
  -7  -2   6   57.57    1.28
   7  -2  -6   55.86    1.26
  -7  -2   6   55.43    1.27
  -7  -2   6   56.91    1.27
  -7  -2   6   56.30    1.32
  -7  -2   6   57.52    1.28
  -7   2   6   55.34    1.29
  -7   2   6   56.68    1.28
  -7   2   6   54.40    1.84
  -7   2   6   56.06    1.30
  -7   2   6   56.82    1.40
  -7   2   6   55.95    1.28
  -6  -2   6    3.01    0.12
  -6  -2   6    3.25    0.15
  -6  -2   6    2.98    0.12
  -6  -2   6    3.14    0.12
   6  -2  -6    3.08    0.11
  -6  -2   6    3.25    0.14
  -6  -2   6    2.91    0.14
   6  -2  -6    3.13    0.13
  -6   2   6    2.95    0.14
  -6   2   6    2.93    0.12
  -6   2   6    3.55    0.47
  -6   2   6    3.19    0.13
  -6   2   6    3.30    0.13
  -6   2   6    3.18    0.18
  -6   2   6    3.06    0.13
  -5  -2   6   32.77    0.79
  -5  -2   6   31.77    0.79
  -5  -2   6   31.34    0.76
  -5  -2   6   34.96    0.84
  -5  -2   6   32.19    0.75
  -5  -2   6   32.57    1.00
  -5  -2   6   32.14    0.73
  -5   2   6   31.26    1.20
  -5   2   6   32.67    0.76
  -5   2   6   34.11    0.78
  -5   2   6   32.62    0.76
  -5   2   6   29.50    0.86
  -5   2   6   32.26    0.77
  -4  -2   6    8.92    0.28
   4  -2  -6    9.12    0.25
  -4  -2   6    8.99    0.24
  -4  -2   6    9.66    0.48
  -4  -2   6    9.37    0.27
  -4  -2   6    9.23    0.24
   4  -2  -6    8.95    0.24
  -4  -2   6    8.87    0.24
  -4  -2   6    9.26    0.30
  -4   2   6    9.29    0.58
  -4   2   6    9.73    0.27
  -4   2   6    9.66    0.34
  -4   2   6    9.13    0.27
  -4   2   6    8.75    0.26
  -3  -2   6   45.93    1.04
   3  -2  -6   46.45    1.04
  -3  -2   6   46.22    1.38
  -3  -2   6   48.89    1.09
  -3  -2   6   45.71    1.04
  -3  -2   6   45.29    1.03
  -3  -2   6   45.92    1.10
  -3  -2   6   48.17    1.13
  -3   2   6   45.24    1.06
  -3   2   6   45.72    1.06
  -3   2   6   45.36    1.13
  -3   2   6   45.42    1.50
  -2  -2   6   21.71    0.60
  -2  -2   6   23.27    0.57
  -2  -2   6   24.59    0.57
  -2  -2   6   24.33    0.63
  -2  -2   6   23.76    0.58
  -2  -2   6   24.66    0.57
   2  -2  -6   24.37    0.56
  -2  -2   6   23.88    0.89
  -2   2   6   24.01    0.58
  -2   2   6   23.97    0.65
  -2   2   6   24.33    0.58
  -2   2   6   22.95    0.57
  -2   2   6   22.91    0.95
  -1  -2   6  220.22    4.76
   1  -2  -6  219.35    4.73
   1  -2  -6  213.02    4.71
  -1  -2   6  211.59    4.75
  -1  -2   6  227.01    4.82
  -1  -2   6  223.47    5.22
  -1  -2   6  218.53    4.74
  -1  -2   6  215.67    4.73
  -1   2   6  222.23    4.76
  -1   2   6  220.12    5.28
  -1   2   6  227.46    4.84
  -1   2   6  221.01    4.75
   0  -2  -6   27.42    0.61
   0  -2   6   26.86    0.71
   0  -2   6   27.25    0.64
   0  -2   6   26.90    0.64
   0  -2   6   26.81    0.65
   0  -2   6   27.56    1.04
   0  -2   6   27.60    0.65
   0  -2   6   26.56    0.86
   0  -2   6   26.81    0.64
   0  -2  -6   26.78    0.62
   0  -2   6   27.23    0.65
   0   2   6   26.47    0.65
   0   2   6   26.06    1.05
   0   2   6   26.20    0.59
   0   2   6   25.99    0.65
   0   2   6   30.88    0.70
   0   2   6   26.53    0.76
   0   2   6   27.37    0.72
   0   2   6   26.43    0.64
   1  -2   6   47.03    1.08
   1  -2   6   46.10    1.07
   1  -2   6   48.67    1.08
   1  -2   6   45.94    1.10
   1  -2   6   47.27    1.43
   1  -2   6   47.71    1.08
   1  -2   6   46.88    1.09
   1  -2   6   48.25    1.16
   1  -2   6   48.03    1.09
  -1  -2  -6   47.83    1.06
  -1  -2  -6   47.50    1.05
   1   2   6   46.78    1.09
   1   2   6   46.97    1.15
   1   2   6   53.03    1.14
   1   2   6   46.45    1.08
   1   2   6   45.60    1.28
   1   2   6   46.74    1.09
  -2  -2  -6   32.91    0.74
   2  -2   6   33.96    0.78
   2  -2   6   28.81    0.82
   2  -2   6   32.49    0.77
   2  -2   6   34.24    0.81
  -2  -2  -6   33.02    0.73
   2  -2   6   33.32    0.86
   2  -2   6   33.57    0.78
   2  -2   6   32.41    0.77
   2  -2   6   32.93    0.79
  -2   2  -6   32.80    0.75
   2   2   6   32.65    0.77
   2   2   6   32.65    0.79
   2   2   6   32.69    0.79
   2   2   6   33.42    0.83
   2   2   6   33.38    0.77
   3  -2   6   48.58    1.11
   3  -2   6   50.95    1.13
   3  -2   6   48.23    1.22
  -3  -2  -6   49.40    1.08
   3  -2   6   48.07    1.16
   3  -2   6   48.99    1.13
   3  -2   6   48.99    1.13
  -3  -2  -6   49.63    1.13
   3  -2   6   49.49    1.12
   3  -2   6   49.90    1.14
   3   2   6   51.47    1.13
  -3   2  -6   49.60    1.10
   3   2   6   47.69    1.11
   3   2   6   48.46    1.15
   3   2   6   48.18    1.11
   3   2   6   50.81    1.12
   4  -2   6   12.56    0.35
   4  -2   6   12.67    0.35
   4  -2   6   13.00    0.38
   4  -2   6   13.48    0.44
   4  -2   6   12.55    0.36
   4   2   6   12.34    0.33
   4   2   6   14.14    0.46
   4   2   6   11.90    0.33
   5  -2   6   55.19    1.25
   5  -2   6   54.57    1.28
   5  -2   6   56.13    1.25
   5  -2   6   54.58    1.24
  -5  -2  -6   55.10    1.26
   5  -2   6   57.87    1.24
   5  -2   6   55.18    1.26
   5   2   6   54.72    1.27
  -5   2  -6   56.23    1.23
   5   2   6   54.85    1.24
  -5   2  -6   56.12    1.25
   6  -2   6    9.72    0.26
  -6  -2  -6   10.13    0.28
   6  -2   6    9.93    0.29
  -6   2  -6   10.13    0.27
   6   2   6    9.97    0.28
   6   2   6    9.91    0.28
  -6   2  -6   10.04    0.24
   7  -2   6    4.63    0.15
  -7  -2  -6    5.24    0.18
   7   2   6    4.65    0.14
  -7   2  -6    4.66    0.13
  12  -3  -6    0.50    0.05
 -12  -3   6    0.52    0.04
 -12   3   6    0.46    0.04
  12   3  -6    0.52    0.05
  12   3  -6    0.55    0.05
 -11  -3   6    0.08    0.04
 -11  -3   6    0.11    0.03
 -11  -3   6    0.13    0.03
 -11  -3   6    0.14    0.03
  11   3  -6    0.15    0.03
 -11   3   6    0.12    0.04
 -11   3   6    0.16    0.03
  10  -3  -6   11.93    0.36
 -10  -3   6   11.74    0.33
 -10  -3   6   12.60    0.34
 -10  -3   6   12.50    0.36
  10  -3  -6   12.26    0.32
 -10  -3   6   12.22    0.33
 -10   3   6   12.44    0.35
 -10   3   6   12.28    0.33
  10   3  -6   12.30    0.31
   9  -3  -6   66.09    1.54
  -9  -3   6   68.19    1.51
  -9  -3   6   65.95    1.52
   9  -3  -6   66.50    1.50
  -9  -3   6   67.08    1.51
   9  -3  -6   66.29    1.48
  -9  -3   6   69.50    1.50
  -9  -3   6   68.41    1.56
  -9   3   6   65.71    1.65
  -9   3   6   66.60    1.51
   9   3  -6   66.22    1.48
  -9   3   6   66.41    1.53
  -8  -3   6   60.61    1.33
   8  -3  -6   58.77    1.37
  -8  -3   6   60.71    1.38
  -8  -3   6   57.86    1.33
   8  -3  -6   58.25    1.32
  -8  -3   6   58.40    1.35
   8  -3  -6   58.41    1.28
  -8  -3   6   56.86    1.32
  -8   3   6   58.59    1.33
  -8   3   6   60.83    1.35
  -8   3   6   58.02    1.35
  -8   3   6   57.34    1.47
  -8   3   6   58.04    1.33
  -7  -3   6   52.93    1.21
   7  -3  -6   52.67    1.15
  -7  -3   6   52.46    1.23
  -7  -3   6   51.98    1.19
  -7  -3   6   52.78    1.18
   7  -3  -6   52.44    1.22
   7  -3  -6   52.10    1.18
  -7  -3   6   51.81    1.18
  -7   3   6   52.12    1.33
  -7   3   6   52.72    1.20
  -7   3   6   50.70    1.18
  -7   3   6   52.10    1.21
  -7   3   6   51.46    1.20
  -7   3   6   52.19    1.21
   6  -3  -6   24.97    0.63
  -6  -3   6   26.15    0.65
   6  -3  -6   24.93    0.57
  -6  -3   6   25.28    0.59
   6  -3  -6   25.13    0.60
  -6  -3   6   24.24    0.61
  -6  -3   6   25.63    0.60
  -6  -3   6   26.33    0.63
  -6  -3   6   24.64    0.60
  -6   3   6   25.27    0.62
  -6   3   6   24.08    0.73
  -6   3   6   24.11    0.55
  -6   3   6   25.27    0.62
  -6   3   6   24.68    0.63
  -6   3   6   24.67    0.62
  -5  -3   6   59.93    1.36
   5  -3  -6   60.79    1.37
  -5  -3   6   55.81    1.36
   5  -3  -6   58.71    1.31
  -5  -3   6   58.97    1.37
  -5  -3   6   60.66    1.33
  -5  -3   6   60.49    1.31
   5  -3  -6   61.22    1.34
  -5  -3   6   58.65    1.34
  -5  -3   6   62.91    1.38
  -5   3   6   60.49    1.37
  -5   3   6   61.19    1.36
  -5   3   6   59.57    1.47
  -5   3   6   59.02    1.30
  -5   3   6   58.05    1.95
  -5   3   6   60.17    1.37
   4  -3  -6   41.47    0.94
  -4  -3   6   41.14    0.93
   4  -3  -6   40.54    0.91
  -4  -3   6   40.62    0.96
   4  -3  -6   39.31    0.95
  -4  -3   6   40.64    0.97
  -4  -3   6   40.51    0.92
   4  -3  -6   41.13    0.96
  -4  -3   6   42.06    0.99
  -4  -3   6   40.74    0.93
  -4   3   6   42.80    1.52
  -4   3   6   41.41    0.96
  -4   3   6   41.52    1.06
  -4   3   6   40.26    0.95
  -4   3   6   40.69    0.90
  -4   3   6   42.85    0.97
  -3  -3   6    3.02    0.11
  -3  -3   6    3.04    0.11
  -3  -3   6    3.06    0.15
  -3  -3   6    3.05    0.13
   3  -3  -6    2.79    0.11
   3  -3  -6    2.90    0.10
  -3  -3   6    2.86    0.14
  -3  -3   6    3.27    0.11
   3   3  -6    3.25    0.25
  -3   3   6    2.93    0.12
  -3   3   6    2.92    0.17
  -3   3   6    3.42    0.41
  -3   3   6    3.09    0.13
  -3   3   6    3.01    0.13
  -3   3   6    2.80    0.09
  -2  -3   6   42.80    0.98
  -2  -3   6   42.72    0.97
  -2  -3   6   41.57    0.96
   2  -3  -6   41.28    0.93
  -2  -3   6   46.03    1.02
  -2  -3   6   42.68    1.04
  -2  -3   6   41.95    0.95
   2  -3  -6   43.07    0.96
  -2  -3   6   41.89    0.96
  -2   3   6   42.60    0.99
  -2   3   6   41.43    0.97
  -2   3   6   42.92    1.07
  -2   3   6   42.29    0.97
  -2   3   6   41.46    0.93
  -2   3   6   42.14    0.98
   2   3  -6   42.31    1.15
  -2   3   6   41.67    1.50
  -1  -3   6  179.05    3.94
   1  -3  -6  180.47    3.87
  -1  -3   6  186.71    3.92
  -1  -3   6  177.86    3.91
   1  -3  -6  186.42    3.90
  -1  -3   6  184.13    4.00
  -1  -3   6  183.74    3.91
  -1  -3   6  184.06    3.92
  -1  -3   6  180.09    3.93
   1  -3  -6  180.47    3.91
  -1   3   6  179.68    3.92
  -1   3   6  179.75    3.92
  -1   3   6  180.78    3.93
  -1   3   6  179.76    3.87
  -1   3   6  177.64    4.04
  -1   3   6  180.02    3.93
  -1   3   6  176.10    4.54
  -1   3   6  177.86    4.01
   0  -3   6  113.20    2.45
   0  -3   6  111.91    2.45
   0  -3  -6  112.08    2.40
   0  -3   6  109.93    2.45
   0  -3   6  112.01    2.44
   0  -3  -6  107.97    2.43
   0  -3   6  113.53    2.44
   0  -3   6  111.28    2.47
   0  -3   6  110.17    2.44
   0  -3  -6  114.24    2.43
   0  -3   6  110.60    2.53
   0   3   6  112.84    2.46
   0   3   6  110.24    2.40
   0   3   6  110.45    3.06
   0   3   6  110.73    2.53
   0   3   6  110.30    2.44
   0   3   6  113.78    2.46
  -1  -3  -6    5.00    0.13
  -1  -3  -6    4.74    0.16
  -1  -3  -6    4.85    0.15
   1  -3   6    5.19    0.24
   1  -3   6    4.87    0.17
   1  -3   6    4.97    0.17
   1  -3   6    5.01    0.17
   1  -3   6    4.94    0.23
   1   3   6    4.98    0.22
   1   3   6    4.79    0.13
   1   3   6    4.95    0.17
   1   3   6    5.90    0.23
   1   3   6    5.08    0.18
   1   3   6    4.95    0.17
  -2  -3  -6    8.61    0.25
   2  -3   6    8.72    0.27
   2  -3   6    9.03    0.29
   2  -3   6    8.64    0.26
   2  -3   6    8.47    0.25
   2  -3   6    8.47    0.26
   2  -3   6    8.71    0.25
   2  -3   6    8.43    0.26
  -2  -3  -6    8.60    0.23
  -2  -3  -6    8.70    0.26
   2   3   6    8.42    0.27
   2   3   6    8.49    0.20
   2   3   6    8.59    0.25
   2   3   6    8.31    0.25
   2   3   6    8.49    0.25
   3  -3   6   42.21    0.99
   3  -3   6   41.91    0.99
   3  -3   6   43.10    1.04
   3  -3   6   42.25    1.02
   3  -3   6   41.95    0.98
   3  -3   6   42.34    0.97
  -3  -3  -6   43.65    0.94
   3  -3   6   42.86    0.98
  -3  -3  -6   42.04    0.98
   3   3   6   41.52    0.99
   3   3   6   40.85    0.96
  -3   3  -6   41.99    0.95
   3   3   6   42.25    0.96
   4  -3   6    1.51    0.09
   4  -3   6    1.49    0.09
   4  -3   6    1.51    0.09
   4  -3   6    1.48    0.09
  -4  -3  -6    1.50    0.09
   4  -3   6    1.70    0.10
   4  -3   6    1.51    0.11
   4  -3   6    1.50    0.08
  -4   3  -6    1.52    0.08
   4   3   6    1.54    0.07
   4   3   6    1.43    0.08
  -4   3  -6    1.36    0.08
   4   3   6    1.60    0.10
   5  -3   6    5.53    0.18
   5  -3   6    5.72    0.18
   5  -3   6    5.43    0.18
  -5  -3  -6    5.66    0.18
   5  -3   6    5.68    0.18
   5  -3   6    5.52    0.17
   5  -3   6    5.72    0.21
  -5   3  -6    6.00    0.17
  -5   3  -6    6.11    0.21
   5   3   6    5.66    0.17
   5   3   6    5.71    0.19
   6  -3   6    1.05    0.07
  -6  -3  -6    1.00    0.06
   6  -3   6    0.92    0.05
   6  -3   6    1.00    0.05
   6  -3   6    0.98    0.06
  -6   3  -6    1.14    0.06
   6   3   6    1.03    0.07
  -6   3  -6    1.04    0.05
  11  -4  -6    1.32    0.07
 -11  -4   6    1.25    0.08
 -11  -4   6    1.23    0.06
 -11  -4   6    1.25    0.07
 -11   4   6    1.32    0.06
 -11   4   6    1.23    0.07
  11   4  -6    1.30    0.06
 -10  -4   6    2.75    0.11
  10  -4  -6    2.61    0.12
 -10  -4   6    2.28    0.15
 -10  -4   6    2.66    0.11
 -10  -4   6    2.80    0.13
  10  -4  -6    2.61    0.10
 -10  -4   6    2.59    0.11
  10   4  -6    2.61    0.09
 -10   4   6    2.67    0.11
 -10   4   6    2.67    0.11
  -9  -4   6   18.17    0.46
  -9  -4   6   18.28    0.50
   9  -4  -6   18.27    0.46
  -9  -4   6   18.96    0.47
   9  -4  -6   17.99    0.50
   9  -4  -6   18.38    0.44
  -9  -4   6   18.53    0.47
  -9  -4   6   20.03    0.51
  -9   4   6   18.39    0.48
   9   4  -6   18.66    0.45
  -9   4   6   18.46    0.46
  -9   4   6   18.61    0.48
   8  -4  -6   29.55    0.74
   8  -4  -6   27.65    0.67
  -8  -4   6   28.57    0.71
  -8  -4   6   29.23    0.74
  -8  -4   6   28.34    0.69
  -8  -4   6   29.00    0.74
  -8  -4   6   31.46    0.81
  -8   4   6   28.37    0.67
  -8   4   6   28.18    0.70
  -8   4   6   28.06    0.70
  -8   4   6   28.63    0.73
  -8   4   6   29.53    0.91
   7  -4  -6   23.40    0.61
  -7  -4   6   23.82    0.57
   7  -4  -6   23.19    0.57
  -7  -4   6   23.36    0.59
  -7  -4   6   23.89    0.58
  -7  -4   6   23.92    0.62
  -7  -4   6   24.42    0.58
   7  -4  -6   23.98    0.59
  -7   4   6   22.91    0.59
  -7   4   6   22.80    0.72
  -7   4   6   23.54    0.60
  -7   4   6   23.51    0.60
  -7   4   6   23.73    0.60
  -6  -4   6   56.19    1.28
  -6  -4   6   54.56    1.23
  -6  -4   6   54.16    1.22
   6  -4  -6   55.76    1.23
  -6  -4   6   48.37    1.26
   6  -4  -6   56.00    1.27
   6  -4  -6   54.77    1.25
  -6  -4   6   54.16    1.25
  -6   4   6   55.33    1.29
  -6   4   6   53.73    1.25
  -6   4   6   55.49    1.30
  -6   4   6   54.42    1.19
  -6   4   6   54.39    1.40
  -6   4   6   54.35    1.27
  -5  -4   6   62.16    1.42
  -5  -4   6   62.01    1.39
   5  -4  -6   64.35    1.45
  -5  -4   6   64.52    1.43
  -5  -4   6   63.43    1.40
  -5  -4   6   62.92    1.40
   5  -4  -6   64.38    1.44
   5  -4  -6   65.04    1.41
  -5   4   6   63.35    1.45
  -5   4   6   63.85    1.58
  -5   4   6   62.77    1.45
  -5   4   6   57.62    1.47
  -5   4   6   62.66    1.39
  -4  -4   6   15.64    0.39
   4  -4  -6   16.02    0.42
   4  -4  -6   15.41    0.35
  -4  -4   6   15.68    0.39
   4  -4  -6   15.68    0.40
  -4  -4   6   15.49    0.39
  -4  -4   6   15.13    0.39
  -4  -4   6   15.74    0.43
  -4  -4   6   15.35    0.39
  -4  -4   6   15.70    0.45
  -4  -4   6   15.66    0.39
  -4  -4   6   15.72    0.42
   4  -4  -6   15.35    0.42
  -4   4   6   15.39    0.41
  -4   4   6   15.59    0.52
  -4   4   6   17.59    0.44
  -4   4   6   15.34    0.38
  -4   4   6   17.31    0.44
   4   4  -6   15.48    0.83
  -3  -4   6   54.78    1.25
  -3  -4   6   56.35    1.25
  -3  -4   6   56.00    1.24
  -3  -4   6   56.28    1.25
   3  -4  -6   56.85    1.25
  -3  -4   6   57.39    1.27
   3  -4  -6   54.38    1.26
  -3  -4   6   57.62    1.25
  -3  -4   6   56.47    1.28
   3  -4  -6   56.79    1.27
  -3  -4   6   54.57    1.25
   3  -4  -6   56.06    1.27
  -3  -4   6   56.40    1.32
  -3   4   6   55.55    1.23
  -3   4   6   55.80    1.29
  -3   4   6   55.07    1.39
  -3   4   6   54.13    1.26
   3   4  -6   51.14    2.22
  -3   4   6   56.85    1.29
  -2  -4   6    2.23    0.10
  -2  -4   6    2.13    0.12
   2  -4  -6    2.31    0.11
   2  -4  -6    2.21    0.10
   2  -4  -6    2.34    0.10
  -2  -4   6    2.36    0.10
  -2  -4   6    2.30    0.12
  -2  -4   6    2.19    0.10
  -2  -4   6    2.26    0.11
  -2  -4   6    2.24    0.10
  -2  -4   6    2.35    0.14
  -2   4   6    2.20    0.11
  -2   4   6    2.22    0.16
  -2   4   6    2.33    0.09
  -2   4   6    2.31    0.12
  -2   4   6    2.11    0.10
  -2   4   6    2.32    0.12
  -1  -4   6    1.27    0.08
  -1  -4   6    1.19    0.08
  -1  -4   6    1.18    0.11
  -1  -4   6    1.19    0.08
  -1  -4   6    1.16    0.08
  -1  -4   6    1.26    0.08
  -1  -4   6    1.24    0.09
   1  -4  -6    1.18    0.08
  -1  -4   6    1.41    0.09
  -1   4   6    1.22    0.08
  -1   4   6    1.22    0.12
  -1   4   6    1.14    0.08
  -1   4   6    1.19    0.09
   0  -4  -6   41.41    0.92
   0  -4   6   41.66    0.94
   0  -4   6   40.94    0.93
   0  -4   6   40.25    0.94
   0  -4   6   40.32    0.94
   0  -4   6   40.15    0.94
   0  -4   6   41.87    0.94
   0  -4  -6   35.68    0.94
   0  -4   6   42.60    0.98
   0  -4   6   39.70    0.94
   0  -4   6   39.28    1.03
   0   4   6   40.94    0.94
   0   4   6   40.71    0.95
   0   4   6   40.83    1.03
   0   4   6   40.44    0.90
   0   4   6   40.14    0.95
   1  -4   6   32.44    0.77
  -1  -4  -6   31.76    0.76
   1  -4   6   32.93    0.78
   1  -4   6   32.16    0.77
  -1  -4  -6   33.64    0.76
   1  -4   6   32.64    0.81
   1  -4   6   33.09    0.77
   1  -4   6   33.35    0.78
   1  -4   6   32.66    0.78
   1  -4   6   32.97    0.78
  -1  -4  -6   32.43    0.76
   1   4   6   32.77    0.78
   1   4   6   32.57    0.77
   1   4   6   33.00    0.73
   1   4   6   32.20    0.86
   2  -4   6   76.37    1.72
   2  -4   6   76.91    1.79
   2  -4   6   78.78    1.71
   2  -4   6   77.50    1.73
  -2  -4  -6   77.14    1.69
  -2  -4  -6   73.20    1.70
   2  -4   6   76.81    1.70
   2  -4   6   77.50    1.76
   2  -4   6   77.12    1.72
  -2  -4  -6   77.64    1.69
   2   4   6   78.30    1.72
   2   4   6   75.75    1.71
   2   4   6   75.51    1.70
   2   4   6   75.61    1.66
   2   4   6   77.64    1.73
  -3  -4  -6   16.35    0.39
   3  -4   6   16.20    0.41
   3  -4   6   16.50    0.41
   3  -4   6   16.12    0.43
   3  -4   6   15.88    0.43
  -3  -4  -6   15.77    0.41
  -3  -4  -6   15.60    0.38
   3  -4   6   16.02    0.42
   3  -4   6   16.15    0.43
   3  -4   6   16.61    0.46
  -3   4  -6   16.17    0.39
   3   4   6   15.77    0.40
   3   4   6   15.85    0.43
  -4  -4  -6   10.33    0.29
   4  -4   6   10.54    0.29
   4  -4   6   10.99    0.33
   4  -4   6   10.90    0.30
   4  -4   6   10.83    0.31
   4  -4   6   10.49    0.30
   4  -4   6   10.74    0.29
   4  -4   6   10.42    0.30
  -4   4  -6   11.27    0.29
   4   4   6   10.64    0.31
  -4   4  -6   10.45    0.27
   5  -4   6    5.03    0.16
   5  -4   6    4.92    0.16
   5  -4   6    5.19    0.16
  -5  -4  -6    4.93    0.16
   5  -4   6    5.39    0.19
   5  -4   6    4.96    0.17
   5  -4   6    5.02    0.16
  -5   4  -6    5.29    0.15
   5   4   6    5.17    0.17
   5   4   6    5.21    0.17
   6  -4   6    1.68    0.08
  -6  -4  -6    1.44    0.07
  -6   4  -6    1.74    0.07
  -6   4  -6    1.74    0.06
   6   4   6    1.97    0.11
  11  -5  -6    4.71    0.14
 -11  -5   6    4.72    0.13
 -11  -5   6    4.57    0.13
 -11   5   6    4.55    0.13
  11   5  -6    4.73    0.12
 -10  -5   6    4.59    0.16
 -10  -5   6    4.67    0.15
 -10  -5   6    4.44    0.14
 -10  -5   6    4.48    0.14
  10  -5  -6    4.49    0.16
 -10   5   6    4.41    0.14
  10   5  -6    4.76    0.13
   9  -5  -6    0.09    0.04
  -9  -5   6    0.02    0.03
  -9  -5   6    0.02    0.03
  -9  -5   6    0.03    0.03
   9  -5  -6    0.00    0.02
  -9  -5   6    0.02    0.02
  -9   5   6   -0.01    0.05
  -9   5   6    0.02    0.03
  -9   5   6    0.03    0.03
  -8  -5   6    3.15    0.13
   8  -5  -6    3.11    0.12
   8  -5  -6    3.32    0.15
  -8  -5   6    3.20    0.15
  -8  -5   6    3.11    0.12
   8  -5  -6    3.13    0.11
  -8   5   6    3.19    0.14
  -8   5   6    3.04    0.14
  -8   5   6    3.17    0.12
  -8   5   6    3.26    0.14
  -7  -5   6    8.42    0.25
   7  -5  -6    8.60    0.28
   7  -5  -6    8.75    0.26
   7  -5  -6    8.57    0.24
  -7  -5   6    8.59    0.25
  -7  -5   6    8.56    0.24
  -7  -5   6    8.76    0.25
  -7  -5   6    9.01    0.28
  -7   5   6    8.59    0.28
  -7   5   6    8.58    0.39
  -7   5   6    8.79    0.21
  -7   5   6    8.66    0.27
  -7   5   6    8.50    0.28
  -6  -5   6   26.58    0.64
  -6  -5   6   27.00    0.68
  -6  -5   6   27.76    0.64
   6  -5  -6   27.20    0.68
  -6  -5   6   26.51    0.64
   6  -5  -6   26.72    0.65
   6  -5  -6   27.15    0.64
  -6  -5   6   26.53    0.63
  -6   5   6   26.82    0.61
  -6   5   6   26.21    0.81
  -6   5   6   25.73    0.66
  -6   5   6   26.49    0.68
  -6   5   6   27.69    0.75
   5  -5  -6   38.26    0.90
  -5  -5   6   37.11    0.89
  -5  -5   6   37.36    0.86
  -5  -5   6   38.12    0.86
  -5  -5   6   37.14    0.85
   5  -5  -6   37.59    0.88
  -5  -5   6   37.10    0.87
   5  -5  -6   37.84    0.86
  -5   5   6   36.84    0.91
  -5   5   6   37.02    0.91
  -5   5   6   37.26    0.88
  -5   5   6   35.20    1.03
  -5   5   6   36.93    0.84
   4  -5  -6   35.43    0.85
   4  -5  -6   35.46    0.85
  -4  -5   6   36.74    0.84
  -4  -5   6   35.13    0.84
  -4  -5   6   36.13    0.83
  -4  -5   6   35.31    0.86
  -4  -5   6   36.64    0.82
  -4  -5   6   35.24    0.83
   4  -5  -6   36.82    0.87
   4  -5  -6   37.33    0.84
  -4  -5   6   36.46    0.83
  -4   5   6   35.76    0.88
  -4   5   6   36.19    0.85
  -4   5   6   35.79    0.89
  -4   5   6   36.89    0.82
  -4   5   6   37.70    1.01
  -3  -5   6   18.88    0.47
  -3  -5   6   18.93    0.46
   3  -5  -6   19.71    0.48
  -3  -5   6   18.90    0.50
  -3  -5   6   19.12    0.47
   3  -5  -6   19.35    0.49
  -3  -5   6   18.51    0.47
  -3  -5   6   18.76    0.49
   3  -5  -6   18.86    0.48
  -3  -5   6   18.69    0.47
  -3  -5   6   18.55    0.45
  -3   5   6   18.66    0.45
  -3   5   6   19.72    0.52
  -3   5   6   18.89    0.66
  -3   5   6   18.65    0.48
  -3   5   6   19.58    0.51
  -2  -5   6    2.37    0.13
  -2  -5   6    2.28    0.12
   2  -5  -6    2.33    0.11
  -2  -5   6    2.61    0.11
  -2  -5   6    2.32    0.11
   2  -5  -6    2.23    0.10
   2  -5  -6    2.31    0.11
   2  -5  -6    2.33    0.11
  -2  -5   6    2.15    0.11
  -2  -5   6    2.42    0.11
  -2  -5   6    2.20    0.10
  -2   5   6    2.49    0.13
  -2   5   6    2.38    0.11
  -2   5   6    2.30    0.12
  -2   5   6    2.41    0.12
  -2   5   6    2.25    0.17
  -2   5   6    2.35    0.09
  -1  -5   6   60.99    1.40
   1  -5  -6   58.22    1.35
  -1  -5   6   59.66    1.35
  -1  -5   6   60.15    1.37
  -1  -5   6   61.09    1.36
   1  -5  -6   58.61    1.34
   1  -5  -6   61.21    1.35
  -1  -5   6   59.36    1.35
  -1  -5   6   60.40    1.37
  -1  -5   6   60.04    1.34
  -1  -5   6   58.89    1.35
  -1   5   6   61.37    1.33
  -1   5   6   61.24    1.37
  -1   5   6   60.49    1.38
  -1   5   6   60.17    1.38
   0  -5   6    7.52    0.24
   0  -5   6    7.78    0.23
   0  -5   6    7.70    0.23
   0  -5   6    7.35    0.22
   0  -5  -6    7.78    0.22
   0  -5   6    7.62    0.26
   0  -5  -6    7.61    0.23
   0  -5   6    7.48    0.24
   0  -5   6    7.51    0.24
   0  -5   6    7.32    0.24
   0   5   6    7.80    0.21
   0   5   6    7.97    0.24
   0   5   6    7.63    0.31
   0   5   6    7.69    0.25
   0   5   6    7.52    0.24
   1  -5   6   49.17    1.12
  -1  -5  -6   48.37    1.09
   1  -5   6   47.88    1.12
  -1  -5  -6   45.79    1.08
   1  -5   6   46.82    1.12
  -1  -5  -6   48.90    1.09
   1  -5   6   48.15    1.12
   1  -5   6   48.58    1.15
   1  -5   6   48.79    1.10
   1  -5   6   48.19    1.10
   1   5   6   49.90    1.11
   1   5   6   48.96    1.11
   1   5   6   48.49    1.07
   1   5   6   47.41    1.10
   2  -5   6   15.38    0.39
  -2  -5  -6   15.22    0.37
   2  -5   6   14.90    0.39
   2  -5   6   14.64    0.40
   2  -5   6   15.24    0.41
  -2  -5  -6   15.29    0.38
   2  -5   6   14.93    0.41
   2  -5   6   15.52    0.44
   2  -5   6   15.00    0.40
   2   5   6   14.85    0.41
   2   5   6   14.78    0.38
   2   5   6   14.94    0.35
   3  -5   6    1.94    0.10
   3  -5   6    1.83    0.10
   3  -5   6    1.85    0.10
   3  -5   6    1.90    0.09
   3  -5   6    1.82    0.10
  -3  -5  -6    1.84    0.08
  -3  -5  -6    1.82    0.08
   3  -5   6    1.84    0.09
   3  -5   6    1.78    0.11
   3   5   6    1.93    0.10
   3   5   6    1.85    0.08
  -3   5  -6    1.92    0.08
   4  -5   6    0.42    0.06
   4  -5   6    0.41    0.05
   4  -5   6    0.48    0.05
   4  -5   6    0.36    0.06
  -4  -5  -6    0.35    0.03
   4  -5   6    0.39    0.05
   4   5   6    0.44    0.06
  -4   5  -6    0.41    0.04
   5  -5   6    0.36    0.04
   5  -5   6    0.35    0.04
   5  -5   6    0.29    0.04
   5   5   6    0.31    0.04
  -5   5  -6    0.42    0.04
  10  -6  -6    4.95    0.15
 -10  -6   6    5.14    0.14
 -10   6   6    4.99    0.14
  -9  -6   6    7.20    0.22
  -9  -6   6    7.17    0.20
  -9  -6   6    7.24    0.20
  -9  -6   6    7.14    0.20
   9  -6  -6    7.38    0.22
  -9   6   6    7.57    0.21
  -8  -6   6    9.60    0.27
  -8  -6   6    9.72    0.25
  -8  -6   6    9.68    0.26
   8  -6  -6    9.74    0.25
   8  -6  -6    9.65    0.28
  -8  -6   6    9.59    0.26
  -8   6   6    9.30    0.27
  -8   6   6    9.73    0.27
  -8   6   6    9.64    0.25
  -8   6   6    9.07    0.27
   7  -6  -6    7.60    0.21
  -7  -6   6    8.00    0.23
   7  -6  -6    7.98    0.25
  -7  -6   6    7.80    0.24
   7  -6  -6    8.19    0.23
  -7  -6   6    8.09    0.22
  -7  -6   6    7.99    0.23
  -7   6   6    7.91    0.25
  -7   6   6    7.98    0.24
  -7   6   6    7.61    0.29
  -6  -6   6   13.10    0.35
  -6  -6   6   13.15    0.34
   6  -6  -6   12.92    0.34
   6  -6  -6   13.18    0.38
   6  -6  -6   13.77    0.35
  -6  -6   6   13.37    0.36
  -6   6   6   13.26    0.39
  -6   6   6   13.35    0.36
  -6   6   6   13.51    0.39
  -6   6   6   13.63    0.32
   5  -6  -6   11.31    0.30
  -5  -6   6   11.44    0.30
  -5  -6   6   11.39    0.32
  -5  -6   6   11.57    0.31
   5  -6  -6   11.21    0.30
  -5  -6   6   11.36    0.30
   5  -6  -6   11.61    0.32
  -5  -6   6   11.26    0.29
   5  -6  -6   11.70    0.34
  -5   6   6   10.99    0.45
  -5   6   6   11.54    0.32
  -5   6   6   11.69    0.29
  -5   6   6   11.76    0.35
  -5   6   6   11.78    0.35
   4  -6  -6   37.92    0.93
   4  -6  -6   37.74    0.86
  -4  -6   6   37.13    0.85
  -4  -6   6   36.33    0.87
  -4  -6   6   37.60    0.85
  -4  -6   6   36.28    0.85
   4  -6  -6   36.55    0.87
  -4  -6   6   37.19    0.85
  -4   6   6   37.99    1.08
  -4   6   6   37.02    0.91
  -4   6   6   36.92    0.91
  -4   6   6   39.48    0.92
  -4   6   6   37.81    0.88
   3  -6  -6   10.65    0.33
  -3  -6   6   10.36    0.29
  -3  -6   6   10.79    0.30
   3  -6  -6   10.12    0.30
   3  -6  -6   10.08    0.28
  -3  -6   6    9.90    0.29
   3  -6  -6   10.45    0.29
  -3  -6   6   10.25    0.31
  -3   6   6    9.99    0.32
  -3   6   6   10.49    0.32
  -3   6   6   10.02    0.41
  -3   6   6   10.23    0.27
   2  -6  -6   29.27    0.69
  -2  -6   6   28.12    0.69
  -2  -6   6   27.69    0.73
   2  -6  -6   30.05    0.73
  -2  -6   6   28.20    0.68
   2  -6  -6   28.55    0.67
  -2  -6   6   28.24    0.69
  -2   6   6   28.56    0.66
  -2   6   6   28.51    0.70
  -2   6   6   28.54    0.71
  -2   6   6   28.56    0.83
  -2   6   6   28.41    0.71
  -1  -6   6    7.73    0.24
   1  -6  -6    7.53    0.22
  -1  -6   6    7.72    0.24
  -1  -6   6    7.22    0.22
   1  -6  -6    7.57    0.22
  -1  -6   6    7.56    0.26
  -1  -6   6    7.39    0.24
  -1  -6   6    7.50    0.21
  -1  -6   6    7.58    0.22
  -1   6   6    7.84    0.28
  -1   6   6    7.11    0.24
  -1   6   6    7.58    0.25
   0  -6  -6    7.41    0.21
   0  -6   6    7.77    0.23
   0  -6   6    7.77    0.22
   0  -6  -6    7.75    0.21
   0  -6   6    7.96    0.27
   0  -6  -6    7.90    0.22
   0  -6   6    7.94    0.25
   0  -6  -6    7.94    0.23
   0  -6   6    7.50    0.25
   0  -6   6    7.66    0.25
   0  -6   6    7.87    0.23
   0   6   6    7.73    0.21
   0   6   6    7.73    0.24
   0   6   6    7.94    0.23
   0   6   6    7.87    0.24
   1  -6   6    5.92    0.21
   1  -6   6    5.69    0.20
   1  -6   6    5.81    0.18
   1  -6   6    5.84    0.19
  -1  -6  -6    6.18    0.17
   1  -6   6    5.84    0.22
  -1  -6  -6    6.15    0.18
   1  -6   6    6.17    0.19
   1   6   6    6.00    0.19
   1   6   6    6.18    0.16
   1   6   6    5.91    0.18
   2  -6   6    1.32    0.09
   2  -6   6    1.38    0.08
  -2  -6  -6    1.42    0.07
   2  -6   6    1.32    0.10
   2  -6   6    1.34    0.07
   2  -6   6    1.29    0.07
  -2  -6  -6    1.36    0.07
   2  -6   6    1.39    0.09
   2  -6   6    1.29    0.09
   2   6   6    1.36    0.09
   2   6   6    1.41    0.05
   2   6   6    1.40    0.07
   3  -6   6    6.95    0.20
  -3  -6  -6    6.86    0.22
   3  -6   6    6.40    0.23
   3  -6   6    6.76    0.22
   3  -6   6    6.64    0.21
   3  -6   6    6.87    0.21
  -3  -6  -6    6.95    0.18
   3  -6   6    6.64    0.21
   3   6   6    6.90    0.21
  -3   6  -6    6.56    0.18
   4  -6   6    0.38    0.05
   4  -6   6    0.36    0.04
   4  -6   6    0.27    0.03
   4  -6   6    0.36    0.04
  -4   6  -6    0.45    0.04
   4   6   6    0.34    0.04
  -8  -7   6    9.24    0.23
  -8  -7   6    9.71    0.24
  -8  -7   6    9.58    0.25
   8  -7  -6    9.37    0.25
  -8   7   6    9.08    0.26
  -8   7   6    9.59    0.24
   7  -7  -6    2.34    0.10
  -7  -7   6    2.18    0.08
   7  -7  -6    2.27    0.08
  -7  -7   6    2.27    0.09
  -7  -7   6    2.23    0.09
  -7   7   6    2.37    0.12
  -7   7   6    2.25    0.09
  -7   7   6    2.42    0.11
  -7   7   6    2.32    0.09
  -6  -7   6    7.46    0.20
   6  -7  -6    7.75    0.26
   6  -7  -6    7.51    0.19
   6  -7  -6    7.62    0.21
  -6  -7   6    7.69    0.21
  -6   7   6    7.51    0.22
  -6   7   6    7.53    0.24
  -6   7   6    7.40    0.18
  -6   7   6    7.34    0.24
   5  -7  -6    0.76    0.06
   5  -7  -6    0.83    0.06
  -5  -7   6    0.69    0.07
   5  -7  -6    0.79    0.05
  -5  -7   6    0.71    0.05
  -5  -7   6    0.70    0.05
  -5   7   6    0.72    0.07
  -5   7   6    0.76    0.07
  -5   7   6    0.73    0.05
  -5   7   6    0.89    0.08
  -5   7   6    0.78    0.07
   4  -7  -6    1.84    0.09
   4  -7  -6    1.58    0.07
  -4  -7   6    1.61    0.07
   4  -7  -6    1.76    0.09
  -4  -7   6    1.60    0.07
  -4   7   6    1.73    0.07
  -4   7   6    1.61    0.09
  -4   7   6    1.74    0.08
  -4   7   6    1.62    0.10
  -4   7   6    1.64    0.10
   3  -7  -6    4.48    0.15
  -3  -7   6    4.45    0.15
  -3  -7   6    4.64    0.18
   3  -7  -6    4.42    0.15
  -3  -7   6    4.42    0.14
   3  -7  -6    4.42    0.14
  -3   7   6    4.54    0.18
  -3   7   6    4.45    0.16
  -3   7   6    4.58    0.14
  -3   7   6    4.52    0.18
  -2  -7   6    3.08    0.12
  -2  -7   6    2.87    0.11
  -2  -7   6    2.95    0.13
  -2  -7   6    3.01    0.12
   2  -7  -6    2.99    0.11
   2  -7  -6    3.01    0.12
   2  -7  -6    2.92    0.11
  -2  -7   6    2.90    0.11
  -2   7   6    3.02    0.13
  -2   7   6    2.98    0.13
  -2   7   6    3.09    0.10
  -1  -7   6    4.15    0.15
  -1  -7   6    4.06    0.13
  -1  -7   6    3.84    0.15
   1  -7  -6    4.26    0.14
  -1  -7   6    3.96    0.13
   1  -7  -6    3.97    0.14
  -1  -7   6    4.12    0.15
  -1  -7   6    3.96    0.16
   1  -7  -6    3.94    0.13
  -1   7   6    4.11    0.15
  -1   7   6    4.03    0.12
  -1   7   6    4.00    0.15
  -1   7   6    3.83    0.15
   0  -7  -6    1.44    0.07
   0  -7   6    1.26    0.08
   0  -7   6    1.37    0.09
   0  -7   6    1.34    0.09
   0  -7  -6    1.28    0.06
   0  -7  -6    1.46    0.07
   0  -7   6    1.54    0.09
   0  -7   6    1.20    0.07
   0   7   6    1.36    0.06
   0   7   6    1.34    0.07
   0   7   6    1.37    0.08
   1  -7   6    5.19    0.18
   1  -7   6    5.53    0.18
  -1  -7  -6    5.45    0.16
   1  -7   6    5.43    0.18
   1  -7   6    5.36    0.16
  -1  -7  -6    5.16    0.15
   1  -7   6    5.46    0.19
   1   7   6    5.44    0.18
   1   7   6    5.36    0.14
   1   7   6    5.46    0.15
   2  -7   6    9.31    0.27
   2  -7   6    9.49    0.24
   2  -7   6    9.25    0.26
   2  -7   6    9.45    0.26
  -2  -7  -6    9.10    0.23
  -2  -7  -6    9.22    0.23
   2   7   6    9.38    0.25
   3  -7   6    3.53    0.12
   3   7   6    3.55    0.12
  -3   7  -6    3.37    0.10
   7  -8  -6    4.25    0.12
   6  -8  -6    2.54    0.09
   6  -8  -6    2.37    0.08
  -6   8   6    2.65    0.10
   5  -8  -6    0.62    0.05
   5  -8  -6    0.58    0.04
  -5   8   6    0.50    0.05
  -5   8   6    0.59    0.05
   4  -8  -6    7.34    0.19
   4  -8  -6    6.91    0.19
   4  -8  -6    7.34    0.20
  -4   8   6    7.58    0.21
  -4   8   6    7.46    0.28
  -4   8   6    7.52    0.22
  -4   8   6    7.49    0.17
   3  -8  -6    1.34    0.07
   3  -8  -6    1.43    0.06
   3  -8  -6    1.34    0.06
  -3   8   6    1.42    0.05
  -3   8   6    1.55    0.07
  -3   8   6    1.42    0.08
   2  -8  -6    0.78    0.05
   2  -8  -6    0.80    0.05
  -2  -8   6    0.68    0.05
   2  -8  -6    0.84    0.05
  -2   8   6    0.83    0.06
  -2   8   6    0.83    0.04
  -2   8   6    0.80    0.06
   1  -8  -6    5.77    0.16
  -1  -8   6    5.95    0.16
  -1  -8   6    5.75    0.17
   1  -8  -6    5.54    0.17
   1  -8  -6    5.77    0.16
  -1   8   6    5.77    0.14
  -1   8   6    5.83    0.16
   0  -8   6    0.41    0.04
   0  -8   6    0.29    0.05
   0  -8  -6    0.36    0.04
   0  -8   6    0.33    0.04
   0  -8  -6    0.35    0.03
   0   8   6    0.33    0.04
   0   8   6    0.29    0.03
   1  -8   6    0.57    0.04
   1  -8   6    0.56    0.04
  -1  -8  -6    0.57    0.04
  -1  -8  -6    0.55    0.04
   1   8   6    0.58    0.04
 -12   0   7   14.59    0.37
  12   0  -7   14.64    0.33
 -12   0   7   14.37    0.36
  12   0  -7   14.60    0.37
 -11   0   7    8.69    0.27
  11   0  -7    8.71    0.23
 -11   0   7    8.92    0.27
  11   0  -7    8.82    0.27
  10   0  -7   30.19    0.69
 -10   0   7   29.56    0.74
 -10   0   7   29.50    0.72
 -10   0   7   28.94    0.69
 -10   0   7   29.96    0.74
  10   0  -7   30.14    0.73
  -9   0   7    5.64    0.22
  -9   0   7    5.77    0.19
  -9   0   7    5.66    0.22
  -9   0   7    6.01    0.21
   9   0  -7    5.77    0.18
   8   0  -7    1.99    0.09
  -8   0   7    1.77    0.10
  -8   0   7    1.81    0.12
  -8   0   7    1.98    0.11
  -8   0   7    2.01    0.12
  -8   0   7    1.97    0.18
  -7   0   7    3.56    0.14
  -7   0   7    3.44    0.15
  -7   0   7    3.64    0.19
  -7   0   7    3.57    0.16
  -7   0   7    3.40    0.16
  -7   0   7    3.56    0.14
  -7   0   7    3.59    0.13
   7   0  -7    3.41    0.13
   6   0  -7    0.19    0.05
  -6   0   7    0.17    0.23
  -6   0   7    0.36    0.06
  -6   0   7    0.32    0.06
  -6   0   7    0.29    0.04
  -6   0   7    0.30    0.06
  -6   0   7    0.30    0.05
  -6   0   7    0.25    0.06
  -6   0   7    0.36    0.05
  -6   0   7    0.29    0.04
  -5   0   7    0.43    0.20
  -5   0   7    0.26    0.06
  -5   0   7    0.24    0.04
  -5   0   7    0.25    0.05
  -5   0   7    0.21    0.05
  -5   0   7    0.17    0.04
  -4   0   7  122.24    2.74
  -4   0   7  123.47    3.23
  -4   0   7  137.00    2.80
  -4   0   7  123.59    2.74
  -4   0   7  122.11    2.74
  -3   0   7   19.50    0.86
  -3   0   7   20.00    0.51
  -3   0   7   18.38    0.71
  -3   0   7   18.84    0.47
  -3   0   7   19.82    0.48
   2   0  -7   35.33    0.78
  -2   0   7   32.64    0.86
  -2   0   7   35.11    0.81
  -2   0   7   35.94    0.89
  -2   0   7   30.06    0.88
  -2   0   7   34.86    1.24
  -2   0   7   35.62    0.80
  -1   0   7   64.32    1.96
  -1   0   7   62.45    1.46
  -1   0   7   62.94    1.46
  -1   0   7   65.57    1.45
  -1   0   7   65.44    1.45
   1   0  -7   66.24    1.43
  -1   0   7   65.35    1.46
  -1   0   7   65.82    1.55
  -1   0   7   66.84    1.47
  -1   0   7   64.26    1.46
   0   0  -7    0.10    0.03
   0   0   7    0.05    0.04
   0   0   7    0.07    0.03
   0   0   7    0.09    0.03
   0   0   7    0.12    0.03
   0   0   7    0.09    0.03
   0   0   7    0.01    0.23
   0   0   7    0.16    0.04
   1   0   7   50.07    1.17
   1   0   7   51.57    1.20
   1   0   7   58.65    1.28
  -1   0  -7   50.71    1.16
   1   0   7   51.74    1.18
   1   0   7   51.20    1.28
   1   0   7   52.94    1.20
  -2   0  -7    3.47    0.12
   2   0   7    3.53    0.15
   2   0   7    3.39    0.14
   2   0   7    3.31    0.14
   2   0   7    3.77    0.14
   2   0   7    3.35    0.13
   2   0   7    3.31    0.12
   3   0   7    0.10    0.03
   3   0   7    0.11    0.03
   3   0   7    0.16    0.07
   3   0   7    0.21    0.06
   3   0   7    0.13    0.03
   3   0   7    0.14    0.04
   3   0   7    0.14    0.03
  -3   0  -7    0.12    0.03
   4   0   7   31.74    0.78
   4   0   7   32.16    0.74
  -4   0  -7   31.36    0.76
  -4   0  -7   31.89    0.72
   4   0   7   33.41    0.80
   4   0   7   31.98    0.74
   5   0   7    0.86    0.05
   5   0   7    0.81    0.08
  -5   0  -7    0.87    0.07
  -6   0  -7   16.40    0.40
   6   0   7   16.80    0.41
  12  -1  -7    1.70    0.08
 -12  -1   7    1.68    0.08
  12  -1  -7    1.69    0.07
 -12  -1   7    1.66    0.08
  12   1  -7    1.64    0.06
 -12   1   7    1.62    0.08
  12   1  -7    1.68    0.08
  11  -1  -7    2.11    0.11
 -11  -1   7    2.04    0.11
 -11  -1   7    2.11    0.10
  11  -1  -7    2.04    0.09
  11  -1  -7    2.12    0.07
 -11  -1   7    2.11    0.11
  11   1  -7    2.19    0.11
 -11   1   7    2.26    0.10
 -11   1   7    2.05    0.09
  11   1  -7    2.25    0.09
 -11   1   7    2.17    0.11
  10  -1  -7    3.01    0.11
  10  -1  -7    3.04    0.14
 -10  -1   7    3.22    0.14
 -10  -1   7    3.31    0.15
 -10  -1   7    3.22    0.13
 -10  -1   7    3.10    0.15
 -10   1   7    3.23    0.15
  10   1  -7    3.07    0.12
 -10   1   7    3.14    0.14
 -10   1   7    3.02    0.13
  -9  -1   7   31.48    0.76
  -9  -1   7   31.06    0.78
   9  -1  -7   31.26    0.77
  -9  -1   7   30.97    0.73
  -9  -1   7   31.72    0.75
  -9  -1   7   30.49    0.78
   9  -1  -7   32.02    0.73
  -9   1   7   30.08    0.76
   9   1  -7   31.20    0.73
  -9   1   7   31.60    0.78
  -9   1   7   31.73    0.75
  -8  -1   7   19.09    0.48
  -8  -1   7   19.50    0.49
   8  -1  -7   19.43    0.51
   8  -1  -7   19.38    0.47
  -8  -1   7   19.19    0.50
  -8  -1   7   19.60    0.53
  -8  -1   7   19.17    0.53
  -8   1   7   18.93    0.51
   8   1  -7   19.17    0.48
  -8   1   7   19.94    0.51
  -8   1   7   19.36    0.50
  -8   1   7   19.80    0.59
  -8   1   7   19.06    0.52
  -7  -1   7   27.92    0.74
  -7  -1   7   28.89    0.69
   7  -1  -7   29.25    0.68
   7  -1  -7   29.44    0.71
  -7  -1   7   29.34    0.70
  -7   1   7   28.26    0.71
  -7   1   7   27.76    1.22
  -7   1   7   28.66    0.69
  -7   1   7   31.24    0.87
  -7   1   7   28.87    0.79
  -7   1   7   28.98    0.69
  -6  -1   7   35.99    0.81
  -6  -1   7   34.95    0.81
  -6  -1   7   34.94    0.83
  -6  -1   7   36.49    0.83
  -6  -1   7   35.37    0.83
   6  -1  -7   34.85    0.81
  -6  -1   7   35.37    0.89
  -6  -1   7   35.92    0.86
   6  -1  -7   34.98    0.83
  -6  -1   7   35.27    1.17
  -6  -1   7   36.04    0.86
  -6   1   7   35.38    0.84
  -6   1   7   35.57    0.85
  -6   1   7   33.99    1.29
  -6   1   7   35.25    0.84
  -6   1   7   35.48    0.83
  -6   1   7   35.59    0.85
  -6   1   7   35.37    0.83
  -6   1   7   35.67    0.82
  -6   1   7   35.76    0.93
  -5  -1   7  120.36    2.64
  -5  -1   7  121.20    2.64
  -5  -1   7  118.93    2.65
  -5  -1   7  121.56    2.63
  -5  -1   7  118.99    3.05
  -5  -1   7  120.01    2.67
  -5  -1   7  122.54    2.67
  -5  -1   7  131.14    2.83
  -5  -1   7  120.81    2.65
  -5   1   7  120.10    2.65
  -5   1   7  120.85    2.65
  -5   1   7  120.43    2.76
  -5   1   7  120.23    3.20
  -5   1   7  119.25    2.64
  -5   1   7  122.19    2.66
  -5   1   7  118.09    2.66
  -4  -1   7   58.97    1.36
  -4  -1   7   58.83    1.75
   4  -1  -7   59.39    1.34
  -4  -1   7   61.38    1.36
  -4  -1   7   62.16    1.35
  -4  -1   7   62.05    1.36
  -4  -1   7   61.80    1.38
  -4  -1   7   61.57    1.38
  -4   1   7   60.68    1.46
  -4   1   7   60.37    1.36
  -4   1   7   60.31    1.36
  -4   1   7   57.00    1.84
  -4   1   7   61.43    1.38
  -4   1   7   59.34    1.37
  -4   1   7   61.56    1.39
   3  -1  -7   20.86    0.51
  -3  -1   7   19.92    0.50
  -3  -1   7   20.43    0.52
  -3  -1   7   20.40    0.59
  -3  -1   7   20.26    0.51
  -3  -1   7   20.11    0.50
  -3  -1   7   19.91    0.85
  -3  -1   7   20.09    0.49
  -3   1   7   20.00    0.50
  -3   1   7   19.13    0.50
  -3   1   7   20.02    0.51
  -3   1   7   20.02    0.51
  -3   1   7   19.75    0.90
  -3   1   7   22.57    0.55
  -3   1   7   20.09    0.58
   2  -1  -7   21.40    0.52
  -2  -1   7   23.59    0.55
  -2  -1   7   22.65    0.54
  -2  -1   7   21.83    0.92
  -2  -1   7   22.11    0.62
  -2  -1   7   22.32    0.53
  -2  -1   7   22.44    0.54
   2  -1  -7   22.39    0.53
  -2  -1   7   22.98    0.56
  -2  -1   7   22.48    0.55
  -2   1   7   20.56    0.55
  -2   1   7   21.91    0.96
  -2   1   7   22.36    0.55
  -2   1   7   21.84    0.55
  -2   1   7   22.09    0.62
  -2   1   7   21.59    0.54
  -2   1   7   22.01    0.53
  -1  -1   7   32.02    0.74
  -1  -1   7   29.27    0.71
   1  -1  -7   33.44    0.72
  -1  -1   7   30.08    0.71
  -1  -1   7   30.79    0.72
  -1  -1   7   28.94    0.79
  -1  -1   7   28.95    0.72
  -1  -1   7   29.26    0.72
   1  -1  -7   28.99    0.69
  -1   1   7   29.04    0.71
  -1   1   7   31.11    1.72
  -1   1   7   34.09    0.73
  -1   1   7   28.96    0.72
  -1   1   7   28.54    0.71
  -1   1   7   29.11    0.80
   0  -1  -7   75.57    1.61
   0  -1   7   74.97    1.64
   0  -1   7   72.39    1.63
   0  -1  -7   73.55    1.60
   0  -1   7   73.67    1.63
   0  -1   7   72.78    1.64
   0  -1   7   73.22    1.65
   0  -1   7   74.57    1.64
   0  -1   7   74.64    1.73
   0  -1   7   73.26    1.62
   0   1   7   71.02    1.62
   0   1   7   73.82    1.64
   0   1   7   72.98    1.64
   0   1   7   71.44    2.21
   0   1   7   70.30    1.64
   0   1   7   73.25    1.63
   0   1   7   72.48    1.64
   0   1   7   73.03    1.62
   0   1   7   73.81    1.73
   1  -1   7    8.86    0.33
  -1  -1  -7    9.38    0.24
   1  -1   7    9.13    0.27
   1  -1   7    9.23    0.28
   1  -1   7    9.33    0.27
   1  -1   7    9.41    0.27
   1  -1   7    9.49    0.27
   1  -1   7    8.89    0.29
   1   1   7    9.28    0.29
   1   1   7    9.40    0.34
  -1   1  -7    9.19    0.25
   1   1   7    9.42    0.28
   1   1   7    9.32    0.26
   1   1   7    9.23    0.25
   1   1   7    9.83    0.28
   1   1   7    9.38    0.27
   1   1   7    9.42    0.27
   2  -1   7    0.65    0.06
   2  -1   7    0.60    0.06
   2  -1   7    0.56    0.07
  -2  -1  -7    0.63    0.05
   2  -1   7    0.58    0.06
   2  -1   7    0.61    0.07
   2  -1   7    0.54    0.05
   2  -1   7    0.56    0.09
   2   1   7    0.55    0.06
   2   1   7    0.57    0.07
   2   1   7    0.54    0.06
   2   1   7    0.55    0.06
   2   1   7    0.73    0.15
   2   1   7    0.48    0.06
  -2   1  -7    0.61    0.05
   2   1   7    0.49    0.05
   3  -1   7   20.82    0.53
   3  -1   7   19.84    0.59
   3  -1   7   20.13    0.50
   3  -1   7   20.51    0.50
   3  -1   7   19.81    0.50
   3  -1   7   20.18    0.50
  -3  -1  -7   20.16    0.47
   3  -1   7   19.73    0.50
   3   1   7   20.23    0.50
   3   1   7   20.31    0.53
   3   1   7   19.88    0.49
  -3   1  -7   19.88    0.48
   3   1   7   19.61    0.49
   4  -1   7   24.17    0.62
  -4  -1  -7   24.15    0.55
   4  -1   7   24.89    0.57
  -4  -1  -7   24.86    0.60
   4  -1   7   23.87    0.59
   4  -1   7   24.29    0.58
   4  -1   7   24.27    0.60
   4  -1   7   24.49    0.59
   4   1   7   25.44    0.58
  -4   1  -7   24.93    0.60
  -4   1  -7   24.96    0.57
   4   1   7   25.21    0.62
   5  -1   7   29.17    0.70
   5  -1   7   28.71    0.65
  -5  -1  -7   28.02    0.67
  -5   1  -7   27.36    0.64
   5   1   7   28.76    0.69
  -5   1  -7   29.45    0.69
   6  -1   7   11.83    0.31
  -6  -1  -7   11.74    0.30
   6   1   7   11.89    0.31
  -6   1  -7   12.02    0.30
  -6   1  -7   11.64    0.28
 -12  -2   7    1.62    0.07
  12  -2  -7    1.66    0.08
 -12  -2   7    1.70    0.08
  12   2  -7    1.67    0.08
 -12   2   7    1.65    0.08
  12   2  -7    1.72    0.06
 -11  -2   7    0.80    0.07
  11  -2  -7    0.88    0.07
  11  -2  -7    0.77    0.06
 -11  -2   7    0.77    0.07
 -11  -2   7    0.84    0.07
 -11  -2   7    0.81    0.06
 -11   2   7    0.73    0.07
 -11   2   7    0.80    0.06
  10  -2  -7   54.55    1.19
 -10  -2   7   55.23    1.25
  10  -2  -7   54.26    1.27
  10  -2  -7   53.37    1.22
 -10  -2   7   53.96    1.27
 -10  -2   7   54.96    1.26
 -10   2   7   54.64    1.24
 -10   2   7   55.38    1.27
  10   2  -7   55.06    1.22
   9  -2  -7   14.76    0.42
  -9  -2   7   15.13    0.44
  -9  -2   7   14.12    0.40
   9  -2  -7   14.88    0.36
   9  -2  -7   14.52    0.38
  -9  -2   7   14.39    0.39
  -9  -2   7   14.43    0.44
  -9   2   7   14.45    0.42
  -9   2   7   15.96    0.45
   8  -2  -7   10.84    0.33
  -8  -2   7   10.37    0.29
   8  -2  -7   10.64    0.28
  -8  -2   7   10.70    0.31
  -8  -2   7   10.55    0.30
  -8  -2   7   10.45    0.34
  -8  -2   7   10.99    0.31
  -8  -2   7   11.24    0.34
  -8   2   7   10.68    0.40
  -8   2   7   10.63    0.33
  -8   2   7   11.03    0.32
  -8   2   7   10.60    0.30
  -8   2   7   10.76    0.30
  -8   2   7    9.76    0.36
   7  -2  -7   14.58    0.37
  -7  -2   7   14.80    0.39
  -7  -2   7   14.67    0.42
  -7  -2   7   15.56    0.45
  -7  -2   7   14.22    0.39
   7  -2  -7   14.85    0.41
  -7  -2   7   14.59    0.42
  -7   2   7   14.56    0.39
  -7   2   7   14.70    0.50
  -7   2   7   14.81    0.40
  -7   2   7   14.66    0.41
  -7   2   7   14.18    0.40
  -7   2   7   14.75    0.39
   6  -2  -7   25.34    0.61
  -6  -2   7   25.95    0.65
  -6  -2   7   26.95    0.67
   6  -2  -7   26.05    0.64
  -6  -2   7   25.84    0.63
  -6  -2   7   26.31    0.62
  -6  -2   7   25.64    0.67
  -6  -2   7   26.71    0.63
  -6  -2   7   26.09    0.63
  -6   2   7   24.94    0.62
  -6   2   7   25.22    0.64
  -6   2   7   25.67    0.74
  -6   2   7   26.14    0.64
  -6   2   7   26.55    0.64
  -6   2   7   26.19    0.65
  -6   2   7   26.45    1.21
  -6   2   7   26.65    0.64
  -5  -2   7   51.90    1.16
  -5  -2   7   50.81    1.17
  -5  -2   7   51.95    1.20
  -5  -2   7   51.16    1.19
  -5  -2   7   53.01    1.24
  -5  -2   7   51.33    1.17
  -5  -2   7   51.30    1.15
  -5  -2   7   52.37    1.17
   5  -2  -7   51.30    1.15
   5  -2  -7   51.10    1.18
   5  -2  -7   52.25    1.17
  -5  -2   7   51.06    1.54
  -5   2   7   51.48    1.19
  -5   2   7   51.22    1.29
  -5   2   7   52.50    1.19
  -5   2   7   50.22    1.16
  -5   2   7   51.59    1.18
  -5   2   7   52.32    1.19
  -5   2   7   51.58    1.76
  -4  -2   7   38.46    0.86
  -4  -2   7   36.71    0.86
   4  -2  -7   36.62    0.84
  -4  -2   7   37.33    0.88
  -4  -2   7   37.26    0.94
  -4  -2   7   35.74    0.85
  -4  -2   7   37.74    0.89
  -4  -2   7   37.35    0.85
   4  -2  -7   37.80    0.86
  -4  -2   7   36.56    1.25
  -4  -2   7   37.47    0.85
  -4   2   7   37.06    0.88
  -4   2   7   37.81    0.86
  -4   2   7   35.99    0.87
  -4   2   7   40.37    1.60
  -4   2   7   37.27    0.87
  -4   2   7   36.97    0.98
  -3  -2   7    4.45    0.16
  -3  -2   7    4.58    0.14
   3  -2  -7    4.48    0.15
  -3  -2   7    4.51    0.21
  -3  -2   7    4.25    0.42
  -3  -2   7    4.77    0.18
  -3  -2   7    4.65    0.17
   3  -2  -7    4.18    0.16
  -3  -2   7    4.43    0.15
  -3  -2   7    4.56    0.15
  -3  -2   7    4.73    0.15
   3  -2  -7    4.47    0.14
  -3   2   7    4.47    0.17
  -3   2   7    5.02    0.57
  -3   2   7    4.25    0.16
  -3   2   7    4.22    0.16
  -3   2   7    4.29    0.22
  -3   2   7    4.40    0.15
  -2  -2   7   84.76    1.83
  -2  -2   7   83.32    1.90
   2  -2  -7   82.68    1.79
  -2  -2   7   83.31    1.81
  -2  -2   7   84.41    1.84
  -2  -2   7   82.01    1.81
  -2  -2   7   73.96    2.62
   2  -2  -7   79.28    1.81
   2  -2  -7   83.56    1.80
  -2  -2   7   83.67    1.82
  -2   2   7   81.90    1.82
  -2   2   7   84.25    1.83
  -2   2   7   85.24    1.84
  -2   2   7   79.54    1.92
  -2   2   7   80.53    1.81
  -2   2   7   81.64    2.44
  -2   2   7   77.74    1.81
  -1  -2   7    3.04    0.13
  -1  -2   7    2.97    0.12
  -1  -2   7    3.12    0.17
  -1  -2   7    2.10    0.36
   1  -2  -7    2.78    0.11
  -1  -2   7    2.91    0.12
  -1  -2   7    3.03    0.12
  -1  -2   7    2.84    0.13
   1  -2  -7    3.11    0.10
   1  -2  -7    2.80    0.11
  -1  -2   7    3.17    0.13
  -1   2   7    2.96    0.13
  -1   2   7    3.29    0.45
  -1   2   7    3.02    0.18
  -1   2   7    2.96    0.13
  -1   2   7    2.67    0.12
  -1   2   7    2.91    0.12
  -1   2   7    2.91    0.13
   0  -2  -7   31.37    0.74
   0  -2   7   32.11    0.77
   0  -2   7   33.11    0.76
   0  -2   7   32.06    0.77
   0  -2   7   32.38    0.78
   0  -2   7   31.77    0.76
   0  -2   7   32.15    0.85
   0  -2  -7   33.66    0.73
   0  -2   7   31.73    0.77
   0  -2   7   33.22    0.77
   0   2   7   31.51    0.75
   0   2   7   32.42    0.77
   0   2   7   31.78    0.85
   0   2   7   31.64    0.77
   0   2   7   32.71    0.76
   0   2   7   32.90    0.77
   0   2   7   32.71    0.78
   1  -2   7  119.30    2.62
  -1  -2  -7  120.92    2.59
   1  -2   7  122.10    2.64
   1  -2   7  119.95    2.63
  -1  -2  -7  121.51    2.59
   1  -2   7  118.56    2.61
   1  -2   7  119.79    2.64
   1  -2   7  121.65    2.63
   1  -2   7  121.10    2.73
   1  -2   7  122.20    2.66
   1   2   7  120.90    2.62
  -1   2  -7  116.67    2.61
   1   2   7  117.79    2.72
   1   2   7  120.00    2.63
   1   2   7  113.69    2.63
   1   2   7  121.05    2.63
   2  -2   7  103.03    2.32
   2  -2   7  104.32    2.27
   2  -2   7  104.88    2.28
   2  -2   7  101.40    2.28
   2  -2   7  105.75    2.29
   2  -2   7  104.56    2.29
   2  -2   7  102.12    2.39
  -2  -2  -7  102.24    2.24
   2   2   7  103.47    2.28
   2   2   7  104.65    2.28
   2   2   7  105.31    2.30
  -2   2  -7  103.89    2.26
   2   2   7  102.44    2.28
  -3  -2  -7   39.59    0.93
   3  -2   7   40.14    0.93
   3  -2   7   38.91    0.93
   3  -2   7   40.23    0.92
   3  -2   7   39.82    0.93
   3  -2   7   39.80    0.97
   3  -2   7   39.78    0.93
  -3   2  -7   40.08    0.90
   3   2   7   40.09    0.92
   3   2   7   40.90    0.92
   3   2   7   42.17    0.96
   3   2   7   40.75    0.92
   4  -2   7   15.53    0.39
   4  -2   7   15.40    0.42
   4  -2   7   15.09    0.39
   4  -2   7   15.39    0.38
   4  -2   7   14.54    0.40
   4  -2   7   15.06    0.39
  -4  -2  -7   15.72    0.40
   4   2   7   15.29    0.41
  -4   2  -7   15.64    0.37
   4   2   7   15.90    0.40
  -4   2  -7   15.70    0.39
   5  -2   7    9.46    0.25
   5  -2   7    9.67    0.27
  -5  -2  -7    9.61    0.26
   5  -2   7    9.54    0.28
  -5   2  -7    9.58    0.26
  -5   2  -7    9.71    0.24
   5   2   7    9.66    0.27
   6  -2   7    6.96    0.22
  -6   2  -7    7.06    0.18
   6   2   7    7.00    0.23
  -6   2  -7    6.68    0.18
 -12  -3   7    0.20    0.03
  12  -3  -7    0.20    0.03
 -12  -3   7    0.14    0.02
 -12   3   7    0.18    0.03
  12   3  -7    0.15    0.02
  12   3  -7    0.19    0.03
 -11  -3   7    8.92    0.24
 -11  -3   7    8.56    0.24
  11  -3  -7    8.55    0.25
 -11  -3   7    8.99    0.26
  11   3  -7    8.83    0.23
 -11   3   7    8.74    0.25
 -11   3   7    8.51    0.23
 -10  -3   7    0.29    0.05
  10  -3  -7    0.24    0.05
 -10  -3   7    0.22    0.04
  10  -3  -7    0.17    0.04
  10  -3  -7    0.21    0.04
 -10  -3   7    0.16    0.04
 -10  -3   7    0.23    0.06
  10   3  -7    0.17    0.03
 -10   3   7    0.21    0.04
 -10   3   7    0.20    0.05
  -9  -3   7   28.94    0.70
  -9  -3   7   28.53    0.72
   9  -3  -7   28.40    0.69
  -9  -3   7   28.58    0.68
   9  -3  -7   27.91    0.67
  -9  -3   7   28.55    0.68
   9  -3  -7   29.00    0.72
   9   3  -7   27.33    0.66
  -9   3   7   28.69    0.69
  -9   3   7   28.33    0.70
   8  -3  -7    6.13    0.20
  -8  -3   7    6.34    0.22
  -8  -3   7    6.46    0.21
  -8  -3   7    6.16    0.20
  -8  -3   7    6.08    0.24
   8  -3  -7    6.48    0.23
   8  -3  -7    6.24    0.17
  -8   3   7    6.44    0.21
  -8   3   7    5.96    0.30
  -8   3   7    6.10    0.21
  -8   3   7    6.33    0.22
  -8   3   7    6.25    0.22
   7  -3  -7   83.01    1.80
  -7  -3   7   83.19    1.84
  -7  -3   7   82.80    1.86
  -7  -3   7   81.36    1.81
  -7  -3   7   82.04    1.84
   7  -3  -7   82.67    1.83
  -7  -3   7   84.17    1.89
  -7  -3   7   81.36    1.83
   7  -3  -7   82.44    1.87
  -7   3   7   80.42    1.82
  -7   3   7   84.10    1.86
  -7   3   7   83.39    1.86
  -7   3   7   82.20    1.86
  -7   3   7   81.32    1.99
  -7   3   7   83.67    1.85
  -6  -3   7  163.20    3.69
  -6  -3   7  168.00    3.65
   6  -3  -7  169.69    3.62
  -6  -3   7  166.87    3.62
  -6  -3   7  163.15    3.61
   6  -3  -7  166.53    3.59
  -6  -3   7  166.29    3.61
  -6  -3   7  166.76    3.62
  -6  -3   7  168.79    3.67
  -6   3   7  172.21    3.65
  -6   3   7  164.62    3.64
  -6   3   7  167.11    3.64
  -6   3   7  166.99    3.65
  -6   3   7  168.87    3.79
  -6   3   7  161.10    3.66
   5  -3  -7   74.38    1.64
  -5  -3   7   72.32    1.62
   5  -3  -7   84.25    1.73
   5  -3  -7   73.87    1.66
  -5  -3   7   73.95    1.67
  -5  -3   7   73.11    1.64
  -5  -3   7   72.98    1.62
  -5  -3   7   66.60    1.70
  -5  -3   7   71.97    1.63
  -5  -3   7   73.34    1.64
   5  -3  -7   75.77    1.64
  -5  -3   7   74.03    1.70
  -5   3   7   73.30    1.79
  -5   3   7   73.31    1.65
  -5   3   7   73.02    1.67
  -5   3   7   75.65    1.67
  -5   3   7   73.81    1.65
  -5   3   7   72.23    1.67
  -4  -3   7   18.52    0.47
   4  -3  -7   17.54    0.45
  -4  -3   7   18.22    0.44
  -4  -3   7   17.73    0.47
  -4  -3   7   17.39    0.44
   4  -3  -7   17.35    0.41
  -4  -3   7   17.59    0.44
   4  -3  -7   17.51    0.44
  -4  -3   7   17.14    0.44
  -4  -3   7   17.77    0.51
  -4  -3   7   17.42    0.43
  -4  -3   7   17.07    0.43
  -4   3   7   17.63    0.45
  -4   3   7   17.42    0.47
  -4   3   7   16.87    0.45
  -4   3   7   17.92    0.47
  -4   3   7   17.75    0.56
   3  -3  -7    3.94    0.11
   3  -3  -7    3.40    0.13
  -3  -3   7    3.32    0.13
  -3  -3   7    3.44    0.18
   3  -3  -7    3.50    0.14
  -3  -3   7    3.38    0.13
  -3  -3   7    3.34    0.13
  -3  -3   7    3.13    0.12
  -3  -3   7    3.30    0.13
  -3  -3   7    3.59    0.15
  -3  -3   7    3.32    0.14
  -3   3   7    3.28    0.14
  -3   3   7    3.38    0.20
  -3   3   7    3.30    0.14
  -3   3   7    3.36    0.15
  -3   3   7    3.36    0.15
  -2  -3   7   18.98    0.47
  -2  -3   7   18.51    0.54
   2  -3  -7   17.65    0.46
  -2  -3   7   18.59    0.46
  -2  -3   7   18.94    0.46
  -2  -3   7   18.73    0.48
  -2  -3   7   19.40    0.48
  -2  -3   7   18.76    0.48
  -2  -3   7   18.97    0.47
   2  -3  -7   18.60    0.43
  -2   3   7   18.56    0.47
  -2   3   7   17.82    0.46
  -2   3   7   18.36    0.49
  -2   3   7   18.42    0.48
  -2   3   7   17.59    0.46
  -2   3   7   18.73    0.57
  -1  -3   7   75.00    1.66
  -1  -3   7   71.62    1.73
  -1  -3   7   74.25    1.64
  -1  -3   7   76.52    1.66
   1  -3  -7   71.39    1.62
  -1  -3   7   74.37    1.64
   1  -3  -7   75.25    1.62
  -1  -3   7   68.03    1.67
  -1   3   7   74.92    1.66
  -1   3   7   69.96    1.64
  -1   3   7   73.35    1.75
  -1   3   7   74.14    1.65
  -1   3   7   72.65    1.62
   0  -3   7   11.37    0.32
   0  -3  -7   11.34    0.30
   0  -3   7   11.39    0.32
   0  -3   7   11.48    0.32
   0  -3   7   11.71    0.31
   0  -3  -7   11.71    0.28
   0  -3   7   11.95    0.33
   0  -3   7   11.67    0.33
   0  -3   7   11.77    0.34
   0  -3   7   11.43    0.40
   0   3   7   11.23    0.33
   0   3   7   11.75    0.33
   0   3   7   11.50    0.33
   0   3   7   11.07    0.32
   0   3   7   11.13    0.39
   1  -3   7    2.58    0.11
  -1  -3  -7    2.33    0.10
   1  -3   7    2.60    0.12
   1  -3   7    2.71    0.12
   1  -3   7    2.49    0.12
  -1  -3  -7    2.63    0.10
   1  -3   7    2.75    0.18
  -1  -3  -7    2.56    0.08
   1  -3   7    2.59    0.12
   1  -3   7    2.65    0.12
   1  -3   7    2.62    0.14
   1   3   7    2.50    0.11
   1   3   7    2.59    0.12
   1   3   7    2.58    0.12
   1   3   7    2.67    0.17
   1   3   7    2.65    0.13
   2  -3   7    8.70    0.26
   2  -3   7    8.88    0.27
   2  -3   7    8.98    0.27
   2  -3   7    9.11    0.30
  -2  -3  -7    8.79    0.26
   2  -3   7    8.92    0.26
  -2  -3  -7    9.28    0.24
   2  -3   7    9.00    0.26
   2   3   7    9.28    0.26
   2   3   7    9.04    0.26
  -2   3  -7    8.82    0.25
   2   3   7    9.20    0.26
   2   3   7    9.02    0.28
   3  -3   7   11.77    0.32
   3  -3   7   11.44    0.30
   3  -3   7   11.28    0.34
   3  -3   7   11.52    0.32
  -3  -3  -7   11.28    0.31
   3  -3   7   11.24    0.31
   3  -3   7   11.28    0.31
  -3   3  -7   11.36    0.29
   3   3   7   11.00    0.32
   3   3   7   11.31    0.29
   4  -3   7    2.26    0.10
   4  -3   7    2.37    0.12
   4  -3   7    2.30    0.10
   4  -3   7    2.40    0.10
  -4  -3  -7    2.40    0.10
   4  -3   7    2.37    0.10
   4  -3   7    2.37    0.11
  -4   3  -7    2.50    0.09
   4   3   7    2.49    0.12
   5  -3   7    3.06    0.13
  -5  -3  -7    3.00    0.11
   5  -3   7    2.92    0.11
   5  -3   7    3.04    0.10
  -5   3  -7    3.14    0.10
  -5   3  -7    3.10    0.10
   5   3   7    2.99    0.12
  -6  -3  -7    1.52    0.06
   6  -3   7    1.61    0.07
  -6   3  -7    1.72    0.06
   6   3   7    1.66    0.06
 -11  -4   7    0.11    0.03
  11  -4  -7    0.08    0.02
 -11  -4   7    0.09    0.03
 -11  -4   7    0.11    0.03
 -11   4   7    0.08    0.02
 -11   4   7    0.09    0.03
  11   4  -7    0.09    0.02
 -10  -4   7    0.50    0.05
  10  -4  -7    0.58    0.06
 -10  -4   7    0.54    0.06
 -10  -4   7    0.55    0.05
  10  -4  -7    0.52    0.05
  10   4  -7    0.49    0.05
 -10   4   7    0.55    0.06
  -9  -4   7    6.80    0.20
   9  -4  -7    6.85    0.21
  -9  -4   7    6.56    0.21
   9  -4  -7    6.67    0.23
  -9  -4   7    6.88    0.21
   9  -4  -7    6.84    0.19
  -9  -4   7    6.72    0.21
  -9  -4   7    6.67    0.23
  -9   4   7    6.82    0.22
  -9   4   7    6.55    0.20
  -9   4   7    6.55    0.23
  -9   4   7    6.95    0.22
  -8  -4   7   29.42    0.71
  -8  -4   7   29.76    0.70
   8  -4  -7   29.02    0.71
   8  -4  -7   29.74    0.69
   8  -4  -7   29.42    0.73
  -8  -4   7   28.56    0.69
  -8  -4   7   30.20    0.74
  -8  -4   7   28.99    0.70
  -8   4   7   28.51    0.87
  -8   4   7   29.34    0.71
  -8   4   7   29.56    0.72
  -8   4   7   29.80    0.68
  -8   4   7   29.62    0.71
  -8   4   7   28.82    0.71
  -7  -4   7   36.46    0.86
   7  -4  -7   37.38    0.89
  -7  -4   7   37.24    0.90
   7  -4  -7   37.21    0.86
  -7  -4   7   36.11    0.85
  -7  -4   7   36.99    0.86
   7  -4  -7   36.41    0.87
  -7  -4   7   36.97    0.88
  -7   4   7   35.97    0.87
  -7   4   7   37.71    0.89
  -7   4   7   36.47    0.85
  -7   4   7   36.20    1.03
  -7   4   7   36.74    0.89
  -7   4   7   37.24    0.88
  -6  -4   7    5.07    0.16
  -6  -4   7    5.05    0.17
   6  -4  -7    5.36    0.20
  -6  -4   7    5.21    0.16
   6  -4  -7    5.17    0.19
  -6  -4   7    5.29    0.21
  -6  -4   7    5.18    0.18
   6  -4  -7    5.22    0.18
  -6  -4   7    4.72    0.18
  -6   4   7    5.22    0.19
  -6   4   7    5.24    0.18
  -6   4   7    5.04    0.20
  -6   4   7    5.10    0.20
  -6   4   7    5.40    0.29
  -5  -4   7    3.03    0.12
   5  -4  -7    3.47    0.14
  -5  -4   7    3.15    0.15
   5  -4  -7    3.20    0.13
   5  -4  -7    3.10    0.14
  -5  -4   7    3.16    0.14
  -5  -4   7    3.10    0.17
  -5  -4   7    3.29    0.13
  -5   4   7    3.16    0.15
  -5   4   7    3.39    0.22
  -5   4   7    3.32    0.15
  -5   4   7    3.34    0.14
  -5   4   7    3.30    0.14
  -4  -4   7   45.96    1.08
   4  -4  -7   46.91    1.06
  -4  -4   7   46.00    1.04
  -4  -4   7   45.85    1.04
  -4  -4   7   45.66    1.04
  -4  -4   7   45.52    1.07
   4  -4  -7   47.50    1.09
   4  -4  -7   45.16    0.99
  -4  -4   7   45.51    1.12
  -4  -4   7   45.71    1.08
  -4  -4   7   46.12    1.04
   4  -4  -7   46.52    1.07
  -4   4   7   46.56    1.06
  -4   4   7   44.65    1.06
  -4   4   7   47.29    1.11
  -4   4   7   45.64    1.00
  -4   4   7   44.39    1.20
  -4   4   7   45.54    1.09
  -3  -4   7   30.21    0.71
  -3  -4   7   30.04    0.71
  -3  -4   7   30.63    0.73
  -3  -4   7   30.67    0.72
  -3  -4   7   30.00    0.74
   3  -4  -7   30.24    0.72
  -3  -4   7   30.67    0.72
   3  -4  -7   29.83    0.73
  -3  -4   7   29.80    0.80
  -3  -4   7   30.12    0.70
  -3   4   7   30.59    0.67
  -3   4   7   30.65    0.75
  -3   4   7   30.84    0.73
  -3   4   7   30.80    0.76
  -3   4   7   30.16    0.72
  -3   4   7   30.15    0.86
  -2  -4   7   28.23    0.77
  -2  -4   7   28.50    0.67
   2  -4  -7   27.69    0.68
  -2  -4   7   28.48    0.69
  -2  -4   7   29.08    0.68
  -2  -4   7   28.76    0.72
  -2  -4   7   28.81    0.69
  -2  -4   7   28.12    0.68
  -2  -4   7   28.44    0.68
  -2   4   7   27.28    0.80
  -2   4   7   28.78    0.72
  -2   4   7   27.95    0.63
  -2   4   7   28.73    0.71
  -1  -4   7  113.39    2.53
  -1  -4   7  114.92    2.53
  -1  -4   7  115.94    2.63
  -1  -4   7  114.97    2.53
   1  -4  -7  114.18    2.51
  -1  -4   7  113.68    2.52
  -1  -4   7  113.53    2.52
  -1  -4   7  116.19    2.55
   1  -4  -7  115.05    2.52
  -1  -4   7  114.92    2.51
  -1   4   7  115.37    2.53
  -1   4   7  115.15    2.55
  -1   4   7  116.67    2.55
  -1   4   7  114.07    2.47
   0  -4   7   10.83    0.38
   0  -4   7   10.40    0.29
   0  -4   7   10.25    0.29
   0  -4   7   10.06    0.30
   0  -4   7   10.26    0.29
   0  -4   7   10.05    0.30
   0  -4   7   10.06    0.29
   0  -4  -7   10.35    0.28
   0  -4  -7   10.25    0.28
   0  -4  -7    9.85    0.28
   0  -4   7   10.86    0.33
   0   4   7   10.57    0.29
   0   4   7   10.10    0.30
   0   4   7   10.17    0.38
   0   4   7   10.43    0.30
   0   4   7   10.11    0.24
   0   4   7   10.38    0.30
   1  -4   7   23.44    0.61
   1  -4   7   23.60    0.59
   1  -4   7   22.79    0.58
   1  -4   7   23.76    0.58
   1  -4   7   23.11    0.58
   1  -4   7   23.32    0.57
  -1  -4  -7   23.08    0.56
  -1  -4  -7   23.77    0.55
   1  -4   7   23.57    0.59
   1   4   7   23.71    0.59
   1   4   7   23.45    0.58
   1   4   7   23.46    0.58
   1   4   7   23.86    0.57
   2  -4   7    3.88    0.17
  -2  -4  -7    3.87    0.14
   2  -4   7    3.81    0.14
   2  -4   7    3.75    0.15
   2  -4   7    3.82    0.14
   2  -4   7    3.86    0.16
   2  -4   7    3.82    0.16
   2   4   7    3.87    0.15
  -2   4  -7    4.01    0.16
   2   4   7    4.05    0.14
   2   4   7    4.04    0.16
   2   4   7    4.04    0.14
   3  -4   7    0.30    0.05
   3  -4   7    0.28    0.05
   3  -4   7    0.34    0.06
  -3  -4  -7    0.31    0.05
   3  -4   7    0.34    0.05
   3  -4   7    0.26    0.04
   3   4   7    0.30    0.05
   3   4   7    0.32    0.04
  -3   4  -7    0.30    0.04
  -3   4  -7    0.30    0.04
   4  -4   7    4.35    0.14
   4  -4   7    4.67    0.20
   4  -4   7    4.43    0.15
   4  -4   7    4.33    0.16
  -4  -4  -7    4.32    0.14
   4   4   7    4.42    0.15
  -4   4  -7    4.47    0.13
   5  -4   7    2.52    0.08
   5  -4   7    2.45    0.08
   5  -4   7    2.44    0.10
  -5   4  -7    2.49    0.08
   5   4   7    2.40    0.09
  11  -5  -7    0.73    0.04
 -11   5   7    0.84    0.04
  10  -5  -7    3.01    0.12
 -10  -5   7    3.23    0.12
 -10  -5   7    2.96    0.11
 -10  -5   7    3.26    0.11
  10   5  -7    3.04    0.10
 -10   5   7    3.24    0.11
  -9  -5   7    8.45    0.24
  -9  -5   7    8.34    0.23
   9  -5  -7    8.84    0.28
  -9  -5   7    8.39    0.23
   9  -5  -7    8.22    0.22
  -9  -5   7    8.61    0.26
  -9   5   7    8.10    0.23
  -9   5   7    8.64    0.25
   8  -5  -7    5.18    0.19
  -8  -5   7    5.15    0.17
   8  -5  -7    5.34    0.17
  -8  -5   7    5.15    0.17
   8  -5  -7    4.99    0.15
  -8  -5   7    4.98    0.16
  -8  -5   7    5.29    0.19
  -8  -5   7    5.00    0.16
  -8   5   7    5.05    0.18
  -8   5   7    5.16    0.18
  -8   5   7    5.26    0.18
  -7  -5   7    6.78    0.20
  -7  -5   7    6.77    0.21
   7  -5  -7    7.15    0.22
  -7  -5   7    7.03    0.24
  -7  -5   7    7.07    0.22
  -7  -5   7    7.09    0.21
   7  -5  -7    7.03    0.23
   7  -5  -7    6.93    0.22
  -7   5   7    6.94    0.21
  -7   5   7    6.58    0.23
  -7   5   7    6.76    0.23
  -7   5   7    6.88    0.23
  -6  -5   7   13.01    0.35
   6  -5  -7   13.48    0.38
  -6  -5   7   12.88    0.33
  -6  -5   7   13.12    0.35
   6  -5  -7   13.33    0.35
  -6  -5   7   13.26    0.35
  -6  -5   7   13.60    0.38
  -6   5   7   13.17    0.38
  -6   5   7   13.70    0.39
  -6   5   7   12.52    0.38
  -6   5   7   13.07    0.36
  -5  -5   7   17.53    0.46
  -5  -5   7   16.89    0.44
  -5  -5   7   17.29    0.42
   5  -5  -7   16.68    0.43
  -5  -5   7   17.06    0.43
   5  -5  -7   17.18    0.45
  -5  -5   7   17.55    0.43
   5  -5  -7   17.37    0.45
  -5   5   7   16.82    0.45
  -5   5   7   16.88    0.47
  -5   5   7   17.10    0.47
  -5   5   7   16.76    0.39
  -5   5   7   16.46    0.58
  -5   5   7   17.39    0.45
   4  -5  -7   74.59    1.64
  -4  -5   7   73.09    1.62
  -4  -5   7   74.52    1.63
  -4  -5   7   72.24    1.62
   4  -5  -7   74.21    1.65
  -4  -5   7   75.13    1.63
  -4  -5   7   74.28    1.66
   4  -5  -7   75.12    1.65
  -4  -5   7   74.58    1.64
  -4  -5   7   72.14    1.63
  -4   5   7   71.16    1.68
  -4   5   7   73.95    1.65
  -4   5   7   72.65    1.60
  -4   5   7   74.19    1.66
  -4   5   7   71.96    1.82
   3  -5  -7   40.81    0.94
  -3  -5   7   40.07    0.93
  -3  -5   7   40.70    0.93
  -3  -5   7   39.38    0.93
  -3  -5   7   41.57    0.94
   3  -5  -7   40.65    0.93
   3  -5  -7   40.27    0.93
  -3  -5   7   40.62    0.95
  -3  -5   7   39.76    0.94
  -3  -5   7   39.65    0.92
  -3   5   7   40.49    0.97
  -3   5   7   39.72    0.95
  -3   5   7   40.44    0.98
  -3   5   7   39.53    0.93
  -3   5   7   39.26    1.08
  -3   5   7   40.80    0.89
  -2  -5   7   15.61    0.40
  -2  -5   7   17.68    0.52
  -2  -5   7   15.99    0.44
  -2  -5   7   15.88    0.42
  -2  -5   7   15.94    0.42
  -2  -5   7   15.87    0.42
   2  -5  -7   16.06    0.42
   2  -5  -7   15.76    0.40
  -2  -5   7   15.65    0.41
  -2   5   7   16.27    0.43
  -2   5   7   15.84    0.37
  -2   5   7   15.73    0.44
  -2   5   7   15.54    0.53
  -1  -5   7   45.28    1.07
  -1  -5   7   45.63    1.09
   1  -5  -7   46.73    1.04
  -1  -5   7   46.64    1.09
  -1  -5   7   45.59    1.05
  -1  -5   7   45.85    1.06
  -1  -5   7   46.52    1.05
  -1  -5   7   46.21    1.07
   1  -5  -7   46.75    1.05
  -1   5   7   45.44    1.08
  -1   5   7   46.05    1.01
  -1   5   7   46.35    1.08
  -1   5   7   46.10    1.06
  -1   5   7   44.20    1.17
   0  -5  -7    9.53    0.26
   0  -5   7    9.73    0.28
   0  -5   7    9.80    0.29
   0  -5   7    9.34    0.29
   0  -5   7    9.60    0.26
   0  -5   7    9.68    0.31
   0  -5   7    9.52    0.27
   0  -5  -7    9.43    0.26
   0  -5   7    9.73    0.27
   0   5   7    9.68    0.23
   0   5   7    9.96    0.28
   0   5   7    9.53    0.28
   0   5   7    9.29    0.29
   0   5   7    9.57    0.28
   1  -5   7    8.08    0.25
   1  -5   7    8.14    0.23
  -1  -5  -7    8.06    0.22
   1  -5   7    7.92    0.25
   1  -5   7    8.16    0.27
   1  -5   7    8.01    0.23
   1  -5   7    7.92    0.25
   1   5   7    7.97    0.23
   1   5   7    7.90    0.25
   1   5   7    8.10    0.25
   1   5   7    8.30    0.24
   2  -5   7   12.88    0.33
   2  -5   7   12.93    0.37
   2  -5   7   12.91    0.33
  -2  -5  -7   12.82    0.32
   2  -5   7   12.72    0.35
  -2  -5  -7   13.22    0.31
   2  -5   7   12.69    0.35
   2   5   7   13.07    0.35
  -2   5  -7   12.95    0.35
   3  -5   7    3.07    0.12
   3  -5   7    3.06    0.11
   3  -5   7    3.05    0.13
   3  -5   7    2.94    0.12
   3  -5   7    2.92    0.11
   3  -5   7    2.90    0.12
  -3  -5  -7    2.88    0.09
  -3   5  -7    2.98    0.10
   3   5   7    3.07    0.12
   4  -5   7    2.23    0.08
   4  -5   7    2.22    0.09
   4  -5   7    2.23    0.09
   4  -5   7    2.15    0.10
  -4   5  -7    2.28    0.08
   4   5   7    2.33    0.09
  10  -6  -7    2.81    0.09
 -10   6   7    3.06    0.09
  -9  -6   7    0.30    0.04
  -9  -6   7    0.28    0.04
  -9  -6   7    0.30    0.04
   9  -6  -7    0.36    0.04
  -9   6   7    0.34    0.04
  -8  -6   7    3.20    0.12
   8  -6  -7    3.30    0.13
  -8  -6   7    3.23    0.12
  -8  -6   7    3.32    0.11
  -8  -6   7    3.24    0.12
   8  -6  -7    3.30    0.11
  -8   6   7    3.10    0.13
  -8   6   7    3.38    0.11
  -8   6   7    3.36    0.13
  -8   6   7    3.35    0.12
  -7  -6   7    5.11    0.19
  -7  -6   7    5.05    0.17
   7  -6  -7    5.00    0.15
   7  -6  -7    5.03    0.17
   7  -6  -7    5.07    0.16
  -7  -6   7    4.89    0.15
  -7  -6   7    5.02    0.16
  -7   6   7    4.90    0.17
  -7   6   7    4.91    0.18
  -7   6   7    4.95    0.18
  -7   6   7    5.18    0.19
  -6  -6   7    2.42    0.10
  -6  -6   7    2.32    0.10
   6  -6  -7    2.51    0.11
   6  -6  -7    2.30    0.09
   6  -6  -7    2.39    0.11
  -6  -6   7    2.41    0.09
  -6  -6   7    2.34    0.11
  -6   6   7    2.30    0.11
  -6   6   7    2.46    0.11
  -6   6   7    2.29    0.12
  -6   6   7    2.27    0.12
   5  -6  -7    4.66    0.16
   5  -6  -7    4.30    0.17
  -5  -6   7    4.54    0.15
  -5  -6   7    4.57    0.16
   5  -6  -7    4.68    0.17
  -5  -6   7    4.65    0.15
  -5   6   7    4.63    0.19
  -5   6   7    4.68    0.17
  -5   6   7    4.74    0.16
  -5   6   7    4.65    0.12
   4  -6  -7    0.11    0.03
  -4  -6   7    0.04    0.03
   4  -6  -7    0.07    0.03
  -4  -6   7    0.12    0.03
  -4  -6   7    0.10    0.03
   4  -6  -7    0.12    0.03
  -4   6   7    0.08    0.04
  -4   6   7    0.09    0.02
  -4   6   7    0.08    0.04
  -4   6   7    0.10    0.03
  -4   6   7    0.07    0.04
  -3  -6   7    1.53    0.09
  -3  -6   7    1.46    0.08
  -3  -6   7    1.51    0.08
  -3  -6   7    1.44    0.10
   3  -6  -7    1.61    0.08
   3  -6  -7    1.45    0.09
   3  -6  -7    1.59    0.08
  -3  -6   7    1.43    0.09
  -3  -6   7    1.38    0.09
  -3  -6   7    1.56    0.07
  -3   6   7    1.56    0.10
  -3   6   7    1.60    0.06
  -3   6   7    1.54    0.09
  -3   6   7    1.53    0.10
   2  -6  -7   15.25    0.39
  -2  -6   7   15.33    0.38
  -2  -6   7   14.96    0.41
  -2  -6   7   14.91    0.40
  -2  -6   7   15.66    0.42
  -2  -6   7   14.81    0.38
   2  -6  -7   15.29    0.39
  -2  -6   7   15.30    0.40
   2  -6  -7   15.76    0.41
  -2   6   7   15.34    0.40
  -2   6   7   15.77    0.42
  -2   6   7   15.06    0.35
  -2   6   7   15.41    0.42
  -1  -6   7    4.84    0.15
  -1  -6   7    4.74    0.18
  -1  -6   7    4.65    0.17
  -1  -6   7    5.00    0.15
   1  -6  -7    4.77    0.16
  -1  -6   7    4.61    0.17
  -1  -6   7    4.73    0.17
  -1   6   7    4.89    0.18
  -1   6   7    4.96    0.13
  -1   6   7    4.75    0.17
  -1   6   7    4.75    0.17
   0  -6  -7    3.28    0.12
   0  -6   7    3.27    0.13
   0  -6   7    3.19    0.11
   0  -6  -7    3.13    0.11
   0  -6   7    3.06    0.12
   0  -6   7    3.22    0.14
   0  -6   7    3.02    0.13
   0   6   7    3.14    0.13
   0   6   7    3.20    0.13
   0   6   7    3.42    0.13
   0   6   7    3.10    0.12
   1  -6   7    6.83    0.20
   1  -6   7    6.67    0.19
   1  -6   7    6.71    0.24
   1  -6   7    6.80    0.22
  -1  -6  -7    6.71    0.19
   1  -6   7    6.61    0.21
   1  -6   7    6.89    0.22
  -1  -6  -7    6.78    0.19
   1   6   7    6.94    0.21
   1   6   7    7.00    0.19
   2  -6   7    5.97    0.17
   2  -6   7    6.43    0.22
   2  -6   7    5.98    0.20
  -2  -6  -7    5.87    0.16
   2  -6   7    6.06    0.19
   2  -6   7    5.95    0.19
   2   6   7    5.81    0.16
  -2   6  -7    5.99    0.17
   2   6   7    5.99    0.18
   3  -6   7   11.13    0.29
   3  -6   7   10.91    0.27
   3  -6   7   10.93    0.28
   3  -6   7   10.70    0.28
  -3   6  -7   10.87    0.26
   3   6   7   11.23    0.28
   8  -7  -7    3.11    0.10
  -8  -7   7    3.16    0.10
  -8   7   7    3.28    0.10
  -7  -7   7    6.43    0.17
   7  -7  -7    6.40    0.18
   7  -7  -7    5.98    0.17
  -7   7   7    6.32    0.19
  -7   7   7    6.21    0.18
  -7   7   7    6.53    0.17
   6  -7  -7    1.60    0.07
  -6  -7   7    1.74    0.07
   6  -7  -7    1.61    0.08
   6  -7  -7    1.52    0.06
  -6   7   7    1.56    0.09
  -6   7   7    1.67    0.08
  -6   7   7    1.66    0.08
  -6   7   7    1.69    0.10
   5  -7  -7   17.85    0.43
   5  -7  -7   17.02    0.42
   5  -7  -7   18.01    0.44
  -5   7   7   18.15    0.42
  -5   7   7   17.09    0.46
  -5   7   7   17.13    0.45
   4  -7  -7   14.42    0.36
   4  -7  -7   13.78    0.35
   4  -7  -7   14.30    0.35
  -4   7   7   14.59    0.39
  -4   7   7   14.07    0.37
  -4   7   7   13.98    0.39
   3  -7  -7    3.69    0.13
   3  -7  -7    3.80    0.12
   3  -7  -7    3.63    0.12
  -3   7   7    3.70    0.14
  -3   7   7    3.72    0.09
  -3   7   7    3.66    0.15
  -3   7   7    3.58    0.15
  -2  -7   7    2.08    0.10
   2  -7  -7    2.04    0.09
  -2  -7   7    1.99    0.09
   2  -7  -7    2.06    0.08
  -2  -7   7    1.96    0.09
  -2  -7   7    2.07    0.08
  -2   7   7    2.01    0.10
  -2   7   7    2.16    0.09
  -2   7   7    2.14    0.10
   1  -7  -7    0.82    0.05
   1  -7  -7    0.88    0.06
  -1  -7   7    0.95    0.07
  -1  -7   7    0.89    0.06
  -1  -7   7    0.82    0.06
  -1  -7   7    0.90    0.05
  -1  -7   7    0.90    0.07
  -1   7   7    0.79    0.06
  -1   7   7    0.92    0.07
  -1   7   7    0.98    0.06
   0  -7   7    0.92    0.05
   0  -7   7    1.03    0.07
   0  -7  -7    0.93    0.05
   0  -7   7    0.83    0.07
   0  -7   7    0.90    0.06
   0  -7   7    0.97    0.07
   0   7   7    0.96    0.05
   0   7   7    0.98    0.06
[truncated: 118,642 more chars]
