# Supplementary material for: First Total Synthesis of the Unnatural (+)-Talcarpine and (−)‑N 4‑Methyl,N 4‑21-secotalpinine
Source: ACS Omega. 2026 Apr 29;11(18):26942–56. doi: 10.1021/acsomega.5c13509 (PMC13176970; doi:10.1021/acsomega.5c13509)
Supplement: Supplementary file 2 [file ao5c13509_si_002.zip]

Archive with 869 entries (783 files):
- FID for publications/1/
- FID for publications/1/13C NMR/
- FID for publications/1/13C NMR/acqu
- FID for publications/1/13C NMR/acqus
- FID for publications/1/13C NMR/audita.txt
- FID for publications/1/13C NMR/cpdprg2
- FID for publications/1/13C NMR/fid
- FID for publications/1/13C NMR/format.temp
- FID for publications/1/13C NMR/fq1list
- FID for publications/1/13C NMR/pdata/
- FID for publications/1/13C NMR/pdata/1/
- FID for publications/1/13C NMR/pdata/1/1i
- FID for publications/1/13C NMR/pdata/1/1r
- FID for publications/1/13C NMR/pdata/1/auditp.txt
- FID for publications/1/13C NMR/pdata/1/clevels
- FID for publications/1/13C NMR/pdata/1/integrals.txt
- FID for publications/1/13C NMR/pdata/1/intrng
- FID for publications/1/13C NMR/pdata/1/outd
- FID for publications/1/13C NMR/pdata/1/parm.txt
- FID for publications/1/13C NMR/pdata/1/peaklist.xml
- FID for publications/1/13C NMR/pdata/1/peakrng
- FID for publications/1/13C NMR/pdata/1/peaks
- FID for publications/1/13C NMR/pdata/1/proc
- FID for publications/1/13C NMR/pdata/1/procs
- FID for publications/1/13C NMR/pdata/1/thumb.png
- FID for publications/1/13C NMR/pdata/1/title
- FID for publications/1/13C NMR/pdata/NMR.pdf
- FID for publications/1/13C NMR/precom.output
- FID for publications/1/13C NMR/preemp_default_Z149001_0007
- FID for publications/1/13C NMR/pulseprogram
- FID for publications/1/13C NMR/scon2
- FID for publications/1/13C NMR/shimvalues
- FID for publications/1/13C NMR/specpar
- FID for publications/1/13C NMR/stanprogram9059
- FID for publications/1/13C NMR/topshimreport
- FID for publications/1/13C NMR/uxnmr.info
- FID for publications/1/13C NMR/uxnmr.par
- FID for publications/1/13C NMR/vtc_pid_settings
- FID for publications/1/1H NMR/
- FID for publications/1/1H NMR/acqu
- FID for publications/1/1H NMR/acqus
- FID for publications/1/1H NMR/audita.txt
- FID for publications/1/1H NMR/fid
- FID for publications/1/1H NMR/format.temp
- FID for publications/1/1H NMR/fq1list
- FID for publications/1/1H NMR/pdata/
- FID for publications/1/1H NMR/pdata/1/
- FID for publications/1/1H NMR/pdata/1/1i
- FID for publications/1/1H NMR/pdata/1/1r
- FID for publications/1/1H NMR/pdata/1/auditp.txt
- FID for publications/1/1H NMR/pdata/1/clevels
- FID for publications/1/1H NMR/pdata/1/integrals.txt
- FID for publications/1/1H NMR/pdata/1/intrng
- FID for publications/1/1H NMR/pdata/1/outd
- FID for publications/1/1H NMR/pdata/1/parm.txt
- FID for publications/1/1H NMR/pdata/1/peaklist.xml
- FID for publications/1/1H NMR/pdata/1/peakrng
- FID for publications/1/1H NMR/pdata/1/peaks
- FID for publications/1/1H NMR/pdata/1/proc
- FID for publications/1/1H NMR/pdata/1/procs
- FID for publications/1/1H NMR/pdata/1/thumb.png
- FID for publications/1/1H NMR/pdata/1/title
- FID for publications/1/1H NMR/precom.output
- FID for publications/1/1H NMR/preemp_default_Z149001_0007
- FID for publications/1/1H NMR/pulseprogram
- FID for publications/1/1H NMR/scon2
- FID for publications/1/1H NMR/shimvalues
- FID for publications/1/1H NMR/specpar
- FID for publications/1/1H NMR/stanprogram12806
- FID for publications/1/1H NMR/topshimreport
- FID for publications/1/1H NMR/uxnmr.info
- FID for publications/1/1H NMR/uxnmr.par
- FID for publications/1/1H NMR/vtc_pid_settings
- FID for publications/1/HH COSY/
- FID for publications/1/HH COSY/acqu
- FID for publications/1/HH COSY/acqu2
- FID for publications/1/HH COSY/acqu2s
- FID for publications/1/HH COSY/acqus
- FID for publications/1/HH COSY/audita.txt
- FID for publications/1/HH COSY/EA
- FID for publications/1/HH COSY/format.temp
- FID for publications/1/HH COSY/fq1list
- FID for publications/1/HH COSY/gpnam1
- FID for publications/1/HH COSY/pdata/
- FID for publications/1/HH COSY/pdata/1/
- FID for publications/1/HH COSY/pdata/1/2rr
- FID for publications/1/HH COSY/pdata/1/auditp.txt
- FID for publications/1/HH COSY/pdata/1/clevels
- FID for publications/1/HH COSY/pdata/1/curdat2
- FID for publications/1/HH COSY/pdata/1/email_KPP-IV-75 A_6_1.pdf
- FID for publications/1/HH COSY/pdata/1/outd
- FID for publications/1/HH COSY/pdata/1/parm.txt
- FID for publications/1/HH COSY/pdata/1/portf
- FID for publications/1/HH COSY/pdata/1/proc
- FID for publications/1/HH COSY/pdata/1/proc2
- FID for publications/1/HH COSY/pdata/1/proc2s
- FID for publications/1/HH COSY/pdata/1/procs
- FID for publications/1/HH COSY/pdata/1/title
- FID for publications/1/HH COSY/pdata/98/
- FID for publications/1/HH COSY/pdata/98/1r
- FID for publications/1/HH COSY/pdata/98/auditp.txt
- FID for publications/1/HH COSY/pdata/98/outd
- FID for publications/1/HH COSY/pdata/98/parm.txt
- FID for publications/1/HH COSY/pdata/98/proc
- FID for publications/1/HH COSY/pdata/98/procs
- FID for publications/1/HH COSY/pdata/98/used_from
- FID for publications/1/HH COSY/precom.output
- FID for publications/1/HH COSY/preemp_default_Z149001_0007
- FID for publications/1/HH COSY/prosol_History
- FID for publications/1/HH COSY/pulseprogram
- FID for publications/1/HH COSY/scon2
- FID for publications/1/HH COSY/ser
- FID for publications/1/HH COSY/shimvalues
- FID for publications/1/HH COSY/specpar
- FID for publications/1/HH COSY/stanprogram31115
- FID for publications/1/HH COSY/topshimreport
- FID for publications/1/HH COSY/uxnmr.info
- FID for publications/1/HH COSY/uxnmr.par
- FID for publications/1/HH COSY/vtc_pid_settings
- FID for publications/11/
- FID for publications/11/13C NMR/
- FID for publications/11/13C NMR/acqu
- FID for publications/11/13C NMR/acqus
- FID for publications/11/13C NMR/audita.txt
- FID for publications/11/13C NMR/cpdprg2
- FID for publications/11/13C NMR/fid
- FID for publications/11/13C NMR/format.temp
- FID for publications/11/13C NMR/fq1list
- FID for publications/11/13C NMR/pdata/
- FID for publications/11/13C NMR/pdata/1/
- FID for publications/11/13C NMR/pdata/1/1i
- FID for publications/11/13C NMR/pdata/1/1r
- FID for publications/11/13C NMR/pdata/1/auditp.txt
- FID for publications/11/13C NMR/pdata/1/clevels
- FID for publications/11/13C NMR/pdata/1/email_KPP-II-50-Dec 23-21_2_1.pdf
- FID for publications/11/13C NMR/pdata/1/intrng
- FID for publications/11/13C NMR/pdata/1/outd
- FID for publications/11/13C NMR/pdata/1/parm.txt
- FID for publications/11/13C NMR/pdata/1/peaklist.xml
- FID for publications/11/13C NMR/pdata/1/peakrng
- FID for publications/11/13C NMR/pdata/1/peaks
- FID for publications/11/13C NMR/pdata/1/proc
- FID for publications/11/13C NMR/pdata/1/procs
- FID for publications/11/13C NMR/pdata/1/title
- FID for publications/11/13C NMR/precom.output
- FID for publications/11/13C NMR/preemp_default_Z149001_0007
- FID for publications/11/13C NMR/prosol_History
- FID for publications/11/13C NMR/pulseprogram
- FID for publications/11/13C NMR/scon2
- FID for publications/11/13C NMR/shimvalues
- FID for publications/11/13C NMR/specpar
- FID for publications/11/13C NMR/stanprogram9628
- FID for publications/11/13C NMR/uxnmr.info
- FID for publications/11/13C NMR/uxnmr.par
- FID for publications/11/13C NMR/vtc_pid_settings
- FID for publications/11/1H NMR/
- FID for publications/11/1H NMR/acqu
- FID for publications/11/1H NMR/acqus
- FID for publications/11/1H NMR/audita.txt
- FID for publications/11/1H NMR/fid
- FID for publications/11/1H NMR/format.temp
- FID for publications/11/1H NMR/fq1list
- FID for publications/11/1H NMR/pdata/
- FID for publications/11/1H NMR/pdata/1/
- FID for publications/11/1H NMR/pdata/1/1i
- FID for publications/11/1H NMR/pdata/1/1r
- FID for publications/11/1H NMR/pdata/1/auditp.txt
- FID for publications/11/1H NMR/pdata/1/clevels
- FID for publications/11/1H NMR/pdata/1/email_KPP-II-50-Dec 23-21_1_1.pdf
- FID for publications/11/1H NMR/pdata/1/intrng
- FID for publications/11/1H NMR/pdata/1/outd
- FID for publications/11/1H NMR/pdata/1/parm.txt
- FID for publications/11/1H NMR/pdata/1/peaklist.xml
- FID for publications/11/1H NMR/pdata/1/peakrng
- FID for publications/11/1H NMR/pdata/1/peaks
- FID for publications/11/1H NMR/pdata/1/proc
- FID for publications/11/1H NMR/pdata/1/procs
- FID for publications/11/1H NMR/pdata/1/title
- FID for publications/11/1H NMR/precom.output
- FID for publications/11/1H NMR/preemp_default_Z149001_0007
- FID for publications/11/1H NMR/prosol_History
- FID for publications/11/1H NMR/pulseprogram
- FID for publications/11/1H NMR/scon2
- FID for publications/11/1H NMR/shimvalues
- FID for publications/11/1H NMR/specpar
- FID for publications/11/1H NMR/stanprogram9628
- FID for publications/11/1H NMR/topshimreport
- FID for publications/11/1H NMR/uxnmr.info
- FID for publications/11/1H NMR/uxnmr.par
- FID for publications/11/1H NMR/vtc_pid_settings
- FID for publications/19/
- FID for publications/19/13C NMR/
- FID for publications/19/13C NMR/acqu
- FID for publications/19/13C NMR/acqus
- FID for publications/19/13C NMR/audita.txt
- FID for publications/19/13C NMR/cpdprg2
- FID for publications/19/13C NMR/fid
- FID for publications/19/13C NMR/format.temp
- FID for publications/19/13C NMR/pdata/
- FID for publications/19/13C NMR/pdata/1/
- FID for publications/19/13C NMR/pdata/1/1i
- FID for publications/19/13C NMR/pdata/1/1r
- FID for publications/19/13C NMR/pdata/1/assocs
- FID for publications/19/13C NMR/pdata/1/auditp.txt
- FID for publications/19/13C NMR/pdata/1/clevels
- FID for publications/19/13C NMR/pdata/1/integrals.txt
- FID for publications/19/13C NMR/pdata/1/intrng
- FID for publications/19/13C NMR/pdata/1/outd
- FID for publications/19/13C NMR/pdata/1/parm.txt
- FID for publications/19/13C NMR/pdata/1/peaklist.xml
- FID for publications/19/13C NMR/pdata/1/peakrng
- FID for publications/19/13C NMR/pdata/1/peaks
- FID for publications/19/13C NMR/pdata/1/proc
- FID for publications/19/13C NMR/pdata/1/procs
- FID for publications/19/13C NMR/pdata/1/thumb.png
- FID for publications/19/13C NMR/pdata/1/title
- FID for publications/19/13C NMR/preemp_default_Z149001_0007
- FID for publications/19/13C NMR/pulseprogram
- FID for publications/19/13C NMR/scon2
- FID for publications/19/13C NMR/shimvalues
- FID for publications/19/13C NMR/specpar
- FID for publications/19/13C NMR/uxnmr.info
- FID for publications/19/13C NMR/uxnmr.par
- FID for publications/19/13C NMR/vtc_pid_settings
- FID for publications/19/1H NMR/
- FID for publications/19/1H NMR/acqu
- FID for publications/19/1H NMR/acqus
- FID for publications/19/1H NMR/audita.txt
- FID for publications/19/1H NMR/fid
- FID for publications/19/1H NMR/format.temp
- FID for publications/19/1H NMR/pdata/
- FID for publications/19/1H NMR/pdata/1/
- FID for publications/19/1H NMR/pdata/1/1i
- FID for publications/19/1H NMR/pdata/1/1r
- FID for publications/19/1H NMR/pdata/1/auditp.txt
- FID for publications/19/1H NMR/pdata/1/clevels
- FID for publications/19/1H NMR/pdata/1/integrals.txt
- FID for publications/19/1H NMR/pdata/1/intrng
- FID for publications/19/1H NMR/pdata/1/outd
- FID for publications/19/1H NMR/pdata/1/parm.txt
- FID for publications/19/1H NMR/pdata/1/peaklist.xml
- FID for publications/19/1H NMR/pdata/1/peakrng
- FID for publications/19/1H NMR/pdata/1/peaks
- FID for publications/19/1H NMR/pdata/1/proc
- FID for publications/19/1H NMR/pdata/1/procs
- FID for publications/19/1H NMR/pdata/1/thumb.png
- FID for publications/19/1H NMR/pdata/1/title
- FID for publications/19/1H NMR/preemp_default_Z149001_0007
- FID for publications/19/1H NMR/pulseprogram
- FID for publications/19/1H NMR/scon2
- FID for publications/19/1H NMR/shimvalues
- FID for publications/19/1H NMR/specpar
- FID for publications/19/1H NMR/uxnmr.info
- FID for publications/19/1H NMR/uxnmr.par
- FID for publications/19/1H NMR/vtc_pid_settings
- FID for publications/22/
- FID for publications/22/13C NMR/
- FID for publications/22/13C NMR/acqu
- FID for publications/22/13C NMR/acqus
- FID for publications/22/13C NMR/audita.txt
- FID for publications/22/13C NMR/cpdprg2
- FID for publications/22/13C NMR/fid
- FID for publications/22/13C NMR/format.temp
- FID for publications/22/13C NMR/fq1list
- FID for publications/22/13C NMR/pdata/
- FID for publications/22/13C NMR/pdata/1/
- FID for publications/22/13C NMR/pdata/1/1i
- FID for publications/22/13C NMR/pdata/1/1r
- FID for publications/22/13C NMR/pdata/1/auditp.txt
- FID for publications/22/13C NMR/pdata/1/clevels
- FID for publications/22/13C NMR/pdata/1/integrals.txt
- FID for publications/22/13C NMR/pdata/1/intrng
- FID for publications/22/13C NMR/pdata/1/outd
- FID for publications/22/13C NMR/pdata/1/parm.txt
- FID for publications/22/13C NMR/pdata/1/peaklist.xml
- FID for publications/22/13C NMR/pdata/1/peakrng
- FID for publications/22/13C NMR/pdata/1/peaks
- FID for publications/22/13C NMR/pdata/1/proc
- FID for publications/22/13C NMR/pdata/1/procs
- FID for publications/22/13C NMR/pdata/1/thumb.png
- FID for publications/22/13C NMR/pdata/1/title
- FID for publications/22/13C NMR/precom.output
- FID for publications/22/13C NMR/preemp_default_Z149001_0007
- FID for publications/22/13C NMR/pulseprogram
- FID for publications/22/13C NMR/scon2
- FID for publications/22/13C NMR/shimvalues
- FID for publications/22/13C NMR/specpar
- FID for publications/22/13C NMR/stanprogram167759
- FID for publications/22/13C NMR/uxnmr.info
- FID for publications/22/13C NMR/uxnmr.par
- FID for publications/22/13C NMR/vtc_pid_settings
- FID for publications/22/1H NMR/
- FID for publications/22/1H NMR/acqu
- FID for publications/22/1H NMR/acqus
- FID for publications/22/1H NMR/audita.txt
- FID for publications/22/1H NMR/fid
- FID for publications/22/1H NMR/format.temp
- FID for publications/22/1H NMR/fq1list
- FID for publications/22/1H NMR/pdata/
- FID for publications/22/1H NMR/pdata/1/
[truncated: 569 more entries]
