# Supplementary material for: First Total Synthesis of the Unnatural (+)-Talcarpine and (−)‑N 4‑Methyl,N 4‑21-secotalpinine
Source: ACS Omega. 2026 Apr 29;11(18):26942–56. doi: 10.1021/acsomega.5c13509 (PMC13176970; doi:10.1021/acsomega.5c13509)
Supplement: Supplementary file 2 [file ao5c13509_si_002.zip › FID for publications/1/13C NMR/audita.txt]

##TITLE= Audit trail, TopSpin 3.6.4
##JCAMPDX= 5.01
##ORIGIN= Bruker BioSpin GmbH
##OWNER= kppandey
$$ /data/kppandey/nmr/KPP-IV-75-AA/2/audita.txt
##AUDIT TRAIL=  $$ (NUMBER, WHEN, WHO, WHERE, PROCESS, VERSION, WHAT)
(   1,<2022-08-19 05:50:46.139 -0500>,<kppandey>,<nmr500>,<go4>,<TopSpin 3.6.4>,
      <created by zg on data set with UUID 'a27591d0-1f45-11ed-8bcb-a0369fd353b1'
       started at 2022-08-18 17:32:25.748 -0500,
       POWCHK enabled, PULCHK disabled,
       completed at 2022-08-19 05:50:46.137 -0500

       configuration hash MD5:
       0A D7 1B 70 5E 87 B2 4F D1 AE 26 D2 B3 9C F0 BC
       data hash MD5: 64K
       DE C4 F6 A6 F7 9D 4C 75 AB 4A 27 CC 91 F5 D9 42
>)
##END=

$$ hash MD5
$$ FC 57 EC 2C 3B C7 5D 76 4F E0 15 29 DC C9 37 32
