# Supplementary material for: First Total Synthesis of the Unnatural (+)-Talcarpine and (−)‑N 4‑Methyl,N 4‑21-secotalpinine
Source: ACS Omega. 2026 Apr 29;11(18):26942–56. doi: 10.1021/acsomega.5c13509 (PMC13176970; doi:10.1021/acsomega.5c13509)
Supplement: Supplementary file 2 [file ao5c13509_si_002.zip › FID for publications/1/13C NMR/pdata/1/auditp.txt]

##TITLE= Audit trail, TopSpin 3.6.5
##JCAMPDX= 5.01
##ORIGIN= Bruker BioSpin GmbH
##OWNER= kppandey
$$ /data/nmr500/data/kppandey/nmr/KPP-IV-75-AA/2/pdata/1/auditp.txt
##AUDIT TRAIL=  $$ (NUMBER, WHEN, WHO, WHERE, PROCESS, VERSION, WHAT)
(   1,<2022-08-19 05:50:46.139 -0500>,<kppandey>,<nmr500>,<go4>,<TopSpin 3.6.4>,
      <created by zg on data set with UUID 'a27591d0-1f45-11ed-8bcb-a0369fd353b1'
       started at 2022-08-18 17:32:25.748 -0500,
       POWCHK enabled, PULCHK disabled,
       completed at 2022-08-19 05:50:46.137 -0500

       configuration hash MD5:
       0A D7 1B 70 5E 87 B2 4F D1 AE 26 D2 B3 9C F0 BC
       data hash MD5: 64K
       DE C4 F6 A6 F7 9D 4C 75 AB 4A 27 CC 91 F5 D9 42
>)
(   2,<2022-08-19 11:09:34.159 -0500>,<kppandey>,<nomad.chem.uwm.edu>,<proc1d>,<TopSpin 3.6.5>,
      <Start of raw data processing
       em LB = 1 SI = 64K 
       data hash MD5: 64K
       3B CA F0 9D 3B BB BB CA A7 FD 4F DF 5F 30 CD E6>)
(   3,<2022-08-19 11:09:34.471 -0500>,<kppandey>,<nomad.chem.uwm.edu>,<proc1d>,<TopSpin 3.6.5>,
      <ft FT_mod = 6 PKNL = 1 SI = 64K 
       data hash MD5: 64K
       E9 5D DC D7 DC 1B C9 81 2D F6 4E 2A B2 D6 C4 DF>)
(   4,<2022-08-19 11:09:35.107 -0500>,<kppandey>,<nomad.chem.uwm.edu>,<proc1d>,<TopSpin 3.6.5>,
      <apk 
       data hash MD5: 64K
       9D EB C4 20 7D 52 90 E1 6A 35 A2 BA 55 E6 37 1E>)
(   5,<2022-08-19 11:09:35.382 -0500>,<kppandey>,<nomad.chem.uwm.edu>,<proc1d>,<TopSpin 3.6.5>,
      <abs n ABSG = 5 
       data hash MD5: 64K
       B1 6B 27 D1 96 AA E6 EB CC 37 5D B8 E7 F5 6B 6C>)
(   6,<2022-08-19 11:20:34.144 -0500>,<kppandey>,<nomad.chem.uwm.edu>,<proc1d>,<TopSpin 3.6.5>,
      <pk fgphup PHC0 = 0 PHC1 = 0 
       data hash MD5: 64K
       B1 6B 27 D1 96 AA E6 EB CC 37 5D B8 E7 F5 6B 6C>)
$$ /home/kppandey/MyData/KPP-IV-75-AA/2/pdata/1/auditp.txt
(   7,<2022-12-28 15:28:26.244 -0600>,<kppandey>,<nmr500>,<proc1d>,<TopSpin 3.6.4>,
      <apk 
       data hash MD5: 64K
       3B 01 AC 0F E4 42 69 AC 85 4E D8 31 FB 38 45 B9>)
(   8,<2022-12-28 15:28:30.273 -0600>,<kppandey>,<nmr500>,<proc1d>,<TopSpin 3.6.4>,
      <pk PHC0 = 122.5661 PHC1 = 1.459259 
       data hash MD5: 64K
       65 BD 93 44 7D E1 50 46 2F AB 35 4D 51 92 65 43>)
(   9,<2022-12-28 15:28:37.827 -0600>,<kppandey>,<nmr500>,<proc1d>,<TopSpin 3.6.4>,
      <apk 
       data hash MD5: 64K
       FA 05 F0 6E FE 62 8A 9C 6A A4 91 80 2B 19 AA 98>)
(  10,<2022-12-28 15:28:51.626 -0600>,<kppandey>,<nmr500>,<proc1d>,<TopSpin 3.6.4>,
      <apks 
       data hash MD5: 64K
       F2 49 B9 0D B4 83 FD F8 90 AC CA 6B 0D D7 A6 E0>)
##END=

$$ hash MD5
$$ F7 86 3D FD 57 DD 27 0B 70 16 D3 20 52 56 DD 7E
