# Supplementary material for: First Total Synthesis of the Unnatural (+)-Talcarpine and (−)‑N 4‑Methyl,N 4‑21-secotalpinine
Source: ACS Omega. 2026 Apr 29;11(18):26942–56. doi: 10.1021/acsomega.5c13509 (PMC13176970; doi:10.1021/acsomega.5c13509)
Supplement: Supplementary file 2 [file ao5c13509_si_002.zip › FID for publications/1/13C NMR/pdata/1/integrals.txt]

   Current data set:
   NAME =	KPP-IV-75-AA	EXPNO =	2	PROCNO = 1
   DU   =	/home/kppandey/MyData

   Number   Integrated Region     Integral
