# Supplementary material for: First Total Synthesis of the Unnatural (+)-Talcarpine and (−)‑N 4‑Methyl,N 4‑21-secotalpinine
Source: ACS Omega. 2026 Apr 29;11(18):26942–56. doi: 10.1021/acsomega.5c13509 (PMC13176970; doi:10.1021/acsomega.5c13509)
Supplement: Supplementary file 2 [file ao5c13509_si_002.zip › FID for publications/1/13C NMR/pdata/1/peaklist.xml]

<?xml version="1.0" encoding="UTF-8"?>
<PeakList modified="2022-12-28T16:07:00">
  <PeakList1D>
    <PeakList1DHeader creator="kppandey" date="2022-12-28T15:54:44" expNo="2" name="KPP-IV-75-AA" owner="" procNo="1" source="/home/kppandey/MyData">
      <PeakPickDetails>F1=204.971497ppm, F2=204.136002ppm, MI=0.03cm, MAXI=0.07cm, PC=1.400
      </PeakPickDetails>
    </PeakList1DHeader>
    <Peak1D F1="204.741135" intensity="0.05406196" type="0"/>
  </PeakList1D>
  <PeakList1D>
    <PeakList1DHeader creator="kppandey" date="2022-12-28T15:54:44" expNo="2" name="KPP-IV-75-AA" owner="" procNo="1" source="/home/kppandey/MyData">
      <PeakPickDetails>F1=138.784531ppm, F2=137.315018ppm, MI=-0.00cm, MAXI=0.08cm, PC=1.400
      </PeakPickDetails>
    </PeakList1DHeader>
  </PeakList1D>
  <PeakList1D>
    <PeakList1DHeader creator="kppandey" date="2022-12-28T15:54:44" expNo="2" name="KPP-IV-75-AA" owner="" procNo="1" source="/home/kppandey/MyData">
      <PeakPickDetails>F1=137.315018ppm, F2=136.343582ppm, MI=0.01cm, MAXI=0.03cm, PC=1.400
      </PeakPickDetails>
    </PeakList1DHeader>
  </PeakList1D>
  <PeakList1D>
    <PeakList1DHeader creator="kppandey" date="2022-12-28T15:54:44" expNo="2" name="KPP-IV-75-AA" owner="" procNo="1" source="/home/kppandey/MyData">
      <PeakPickDetails>F1=136.343582ppm, F2=126.514038ppm, MI=-0.00cm, MAXI=0.08cm, PC=1.400
      </PeakPickDetails>
    </PeakList1DHeader>
  </PeakList1D>
  <PeakList1D>
    <PeakList1DHeader creator="kppandey" date="2022-12-28T15:54:44" expNo="2" name="KPP-IV-75-AA" owner="" procNo="1" source="/home/kppandey/MyData">
      <PeakPickDetails>F1=126.514038ppm, F2=126.491257ppm, MI=-0.00cm, MAXI=0.03cm, PC=1.400
      </PeakPickDetails>
    </PeakList1DHeader>
  </PeakList1D>
  <PeakList1D>
    <PeakList1DHeader creator="kppandey" date="2022-12-28T15:54:44" expNo="2" name="KPP-IV-75-AA" owner="" procNo="1" source="/home/kppandey/MyData">
      <PeakPickDetails>F1=126.491249ppm, F2=126.457077ppm, MI=-0.02cm, MAXI=0.03cm, PC=1.400
      </PeakPickDetails>
    </PeakList1DHeader>
  </PeakList1D>
  <PeakList1D>
    <PeakList1DHeader creator="kppandey" date="2022-12-28T15:54:44" expNo="2" name="KPP-IV-75-AA" owner="" procNo="1" source="/home/kppandey/MyData">
      <PeakPickDetails>F1=126.457069ppm, F2=126.457077ppm, MI=-0.00cm, MAXI=0.00cm, PC=1.400
      </PeakPickDetails>
    </PeakList1DHeader>
  </PeakList1D>
  <PeakList1D>
    <PeakList1DHeader creator="kppandey" date="2022-12-28T15:54:44" expNo="2" name="KPP-IV-75-AA" owner="" procNo="1" source="/home/kppandey/MyData">
      <PeakPickDetails>F1=126.457069ppm, F2=126.453270ppm, MI=-0.01cm, MAXI=0.04cm, PC=1.400
      </PeakPickDetails>
    </PeakList1DHeader>
  </PeakList1D>
  <PeakList1D>
    <PeakList1DHeader creator="kppandey" date="2022-12-28T15:54:44" expNo="2" name="KPP-IV-75-AA" owner="" procNo="1" source="/home/kppandey/MyData">
      <PeakPickDetails>F1=126.453270ppm, F2=126.453278ppm, MI=-0.01cm, MAXI=0.00cm, PC=1.400
      </PeakPickDetails>
    </PeakList1DHeader>
  </PeakList1D>
  <PeakList1D>
    <PeakList1DHeader creator="kppandey" date="2022-12-28T15:54:44" expNo="2" name="KPP-IV-75-AA" owner="" procNo="1" source="/home/kppandey/MyData">
      <PeakPickDetails>F1=126.453270ppm, F2=126.308960ppm, MI=-0.01cm, MAXI=0.03cm, PC=1.400
      </PeakPickDetails>
    </PeakList1DHeader>
  </PeakList1D>
  <PeakList1D>
    <PeakList1DHeader creator="kppandey" date="2022-12-28T15:54:44" expNo="2" name="KPP-IV-75-AA" owner="" procNo="1" source="/home/kppandey/MyData">
      <PeakPickDetails>F1=126.308960ppm, F2=126.210213ppm, MI=-0.01cm, MAXI=0.04cm, PC=1.400
      </PeakPickDetails>
    </PeakList1DHeader>
  </PeakList1D>
  <PeakList1D>
    <PeakList1DHeader creator="kppandey" date="2022-12-28T15:54:44" expNo="2" name="KPP-IV-75-AA" owner="" procNo="1" source="/home/kppandey/MyData">
      <PeakPickDetails>F1=126.210213ppm, F2=126.187431ppm, MI=-0.00cm, MAXI=0.03cm, PC=1.400
      </PeakPickDetails>
    </PeakList1DHeader>
  </PeakList1D>
  <PeakList1D>
    <PeakList1DHeader creator="kppandey" date="2022-12-28T15:54:44" expNo="2" name="KPP-IV-75-AA" owner="" procNo="1" source="/home/kppandey/MyData">
      <PeakPickDetails>F1=126.187431ppm, F2=124.353119ppm, MI=-0.00cm, MAXI=0.08cm, PC=1.400
      </PeakPickDetails>
    </PeakList1DHeader>
  </PeakList1D>
  <PeakList1D>
    <PeakList1DHeader creator="kppandey" date="2022-12-28T15:54:44" expNo="2" name="KPP-IV-75-AA" owner="" procNo="1" source="/home/kppandey/MyData">
      <PeakPickDetails>F1=121.163025ppm, F2=120.707291ppm, MI=0.00cm, MAXI=0.04cm, PC=1.400
      </PeakPickDetails>
    </PeakList1DHeader>
    <Peak1D F1="121.040466" intensity="0.030675" type="0"/>
  </PeakList1D>
  <PeakList1D>
    <PeakList1DHeader creator="kppandey" date="2022-12-28T15:54:44" expNo="2" name="KPP-IV-75-AA" owner="" procNo="1" source="/home/kppandey/MyData">
      <PeakPickDetails>F1=119.173012ppm, F2=118.823616ppm, MI=0.03cm, MAXI=0.07cm, PC=1.400
      </PeakPickDetails>
    </PeakList1DHeader>
    <Peak1D F1="118.948677" intensity="0.04849419" type="0"/>
  </PeakList1D>
  <PeakList1D>
    <PeakList1DHeader creator="kppandey" date="2022-12-28T15:54:44" expNo="2" name="KPP-IV-75-AA" owner="" procNo="1" source="/home/kppandey/MyData">
      <PeakPickDetails>F1=118.413460ppm, F2=117.866585ppm, MI=0.04cm, MAXI=0.10cm, PC=1.400
      </PeakPickDetails>
    </PeakList1DHeader>
    <Peak1D F1="118.182663" intensity="0.09652577" type="0"/>
  </PeakList1D>
  <PeakList1D>
    <PeakList1DHeader creator="kppandey" date="2022-12-28T15:54:44" expNo="2" name="KPP-IV-75-AA" owner="" procNo="1" source="/home/kppandey/MyData">
      <PeakPickDetails>F1=108.919113ppm, F2=108.584915ppm, MI=0.04cm, MAXI=0.10cm, PC=1.400
      </PeakPickDetails>
    </PeakList1DHeader>
    <Peak1D F1="108.789772" intensity="0.08828882" type="0"/>
  </PeakList1D>
  <PeakList1D>
    <PeakList1DHeader creator="kppandey" date="2022-12-28T15:54:44" expNo="2" name="KPP-IV-75-AA" owner="" procNo="1" source="/home/kppandey/MyData">
      <PeakPickDetails>F1=106.837959ppm, F2=106.351845ppm, MI=0.02cm, MAXI=0.05cm, PC=1.400
      </PeakPickDetails>
    </PeakList1DHeader>
    <Peak1D F1="106.64135" intensity="0.03006834" type="0"/>
  </PeakList1D>
  <PeakList1D>
    <PeakList1DHeader creator="kppandey" date="2022-12-28T15:54:44" expNo="2" name="KPP-IV-75-AA" owner="" procNo="1" source="/home/kppandey/MyData">
      <PeakPickDetails>F1=77.625755ppm, F2=76.076279ppm, MI=10.06cm, MAXI=16.59cm, PC=1.400
      </PeakPickDetails>
    </PeakList1DHeader>
    <Peak1D F1="77.277077" intensity="14.73682" type="0"/>
    <Peak1D F1="77.023125" intensity="15.0" type="0"/>
    <Peak1D F1="76.769043" intensity="14.80157" type="0"/>
  </PeakList1D>
  <PeakList1D>
    <PeakList1DHeader creator="kppandey" date="2022-12-28T15:54:44" expNo="2" name="KPP-IV-75-AA" owner="" procNo="1" source="/home/kppandey/MyData">
      <PeakPickDetails>F1=69.756844ppm, F2=69.346687ppm, MI=0.09cm, MAXI=0.14cm, PC=1.400
      </PeakPickDetails>
    </PeakList1DHeader>
    <Peak1D F1="69.483063" intensity="0.1240964" type="0"/>
  </PeakList1D>
  <PeakList1D>
    <PeakList1DHeader creator="kppandey" date="2022-12-28T15:54:44" expNo="2" name="KPP-IV-75-AA" owner="" procNo="1" source="/home/kppandey/MyData">
      <PeakPickDetails>F1=69.058060ppm, F2=68.708672ppm, MI=0.03cm, MAXI=0.06cm, PC=1.400
      </PeakPickDetails>
    </PeakList1DHeader>
    <Peak1D F1="68.857292" intensity="0.05273383" type="0"/>
  </PeakList1D>
  <PeakList1D>
    <PeakList1DHeader creator="kppandey" date="2022-12-28T15:54:44" expNo="2" name="KPP-IV-75-AA" owner="" procNo="1" source="/home/kppandey/MyData">
      <PeakPickDetails>F1=68.085838ppm, F2=67.706070ppm, MI=0.23cm, MAXI=0.37cm, PC=1.400
      </PeakPickDetails>
    </PeakList1DHeader>
    <Peak1D F1="67.991882" intensity="0.3546366" type="0"/>
  </PeakList1D>
  <PeakList1D>
    <PeakList1DHeader creator="kppandey" date="2022-12-28T15:54:44" expNo="2" name="KPP-IV-75-AA" owner="" procNo="1" source="/home/kppandey/MyData">
      <PeakPickDetails>F1=54.550705ppm, F2=54.535515ppm, MI=0.04cm, MAXI=0.05cm, PC=1.400
      </PeakPickDetails>
    </PeakList1DHeader>
  </PeakList1D>
  <PeakList1D>
    <PeakList1DHeader creator="kppandey" date="2022-12-28T15:54:44" expNo="2" name="KPP-IV-75-AA" owner="" procNo="1" source="/home/kppandey/MyData">
      <PeakPickDetails>F1=54.535515ppm, F2=54.307648ppm, MI=0.03cm, MAXI=0.06cm, PC=1.400
      </PeakPickDetails>
    </PeakList1DHeader>
    <Peak1D F1="54.494324" intensity="0.05448854" type="0"/>
  </PeakList1D>
  <PeakList1D>
    <PeakList1DHeader creator="kppandey" date="2022-12-28T15:54:44" expNo="2" name="KPP-IV-75-AA" owner="" procNo="1" source="/home/kppandey/MyData">
      <PeakPickDetails>F1=54.307648ppm, F2=54.277267ppm, MI=0.04cm, MAXI=0.05cm, PC=1.400
      </PeakPickDetails>
    </PeakList1DHeader>
  </PeakList1D>
  <PeakList1D>
    <PeakList1DHeader creator="kppandey" date="2022-12-28T15:54:44" expNo="2" name="KPP-IV-75-AA" owner="" procNo="1" source="/home/kppandey/MyData">
      <PeakPickDetails>F1=53.775967ppm, F2=53.335426ppm, MI=0.02cm, MAXI=0.05cm, PC=1.400
      </PeakPickDetails>
    </PeakList1DHeader>
    <Peak1D F1="53.533306" intensity="0.04084161" type="0"/>
  </PeakList1D>
  <PeakList1D>
    <PeakList1DHeader creator="kppandey" date="2022-12-28T15:54:44" expNo="2" name="KPP-IV-75-AA" owner="" procNo="1" source="/home/kppandey/MyData">
      <PeakPickDetails>F1=42.002979ppm, F2=41.425724ppm, MI=0.00cm, MAXI=0.08cm, PC=1.400
      </PeakPickDetails>
    </PeakList1DHeader>
    <Peak1D F1="41.786789" intensity="0.06554951" type="0"/>
  </PeakList1D>
  <PeakList1D>
    <PeakList1DHeader creator="kppandey" date="2022-12-28T15:54:44" expNo="2" name="KPP-IV-75-AA" owner="" procNo="1" source="/home/kppandey/MyData">
      <PeakPickDetails>F1=39.663570ppm, F2=39.071125ppm, MI=0.04cm, MAXI=0.12cm, PC=1.400
      </PeakPickDetails>
    </PeakList1DHeader>
    <Peak1D F1="39.410126" intensity="0.1035498" type="0"/>
  </PeakList1D>
  <PeakList1D>
    <PeakList1DHeader creator="kppandey" date="2022-12-28T15:54:44" expNo="2" name="KPP-IV-75-AA" owner="" procNo="1" source="/home/kppandey/MyData">
      <PeakPickDetails>F1=32.128860ppm, F2=31.733896ppm, MI=0.03cm, MAXI=0.07cm, PC=1.400
      </PeakPickDetails>
    </PeakList1DHeader>
    <Peak1D F1="31.942135" intensity="0.05934681" type="0"/>
  </PeakList1D>
  <PeakList1D>
    <PeakList1DHeader creator="kppandey" date="2022-12-28T15:54:44" expNo="2" name="KPP-IV-75-AA" owner="" procNo="1" source="/home/kppandey/MyData">
      <PeakPickDetails>F1=30.138845ppm, F2=29.986937ppm, MI=0.03cm, MAXI=0.06cm, PC=1.400
      </PeakPickDetails>
    </PeakList1DHeader>
    <Peak1D F1="30.063786" intensity="0.05302357" type="0"/>
  </PeakList1D>
  <PeakList1D>
    <PeakList1DHeader creator="kppandey" date="2022-12-28T15:54:44" expNo="2" name="KPP-IV-75-AA" owner="" procNo="1" source="/home/kppandey/MyData">
      <PeakPickDetails>F1=29.804646ppm, F2=29.607162ppm, MI=0.36cm, MAXI=0.41cm, PC=1.400
      </PeakPickDetails>
    </PeakList1DHeader>
    <Peak1D F1="29.71191" intensity="0.4068381" type="0"/>
  </PeakList1D>
  <PeakList1D>
    <PeakList1DHeader creator="kppandey" date="2022-12-28T15:54:44" expNo="2" name="KPP-IV-75-AA" owner="" procNo="1" source="/home/kppandey/MyData">
      <PeakPickDetails>F1=29.470444ppm, F2=29.257771ppm, MI=0.04cm, MAXI=0.07cm, PC=1.400
      </PeakPickDetails>
    </PeakList1DHeader>
    <Peak1D F1="29.37689" intensity="0.0612938" type="0"/>
  </PeakList1D>
  <PeakList1D>
    <PeakList1DHeader creator="kppandey" date="2022-12-28T15:54:44" expNo="2" name="KPP-IV-75-AA" owner="" procNo="1" source="/home/kppandey/MyData">
      <PeakPickDetails>F1=29.090670ppm, F2=28.893188ppm, MI=0.04cm, MAXI=0.12cm, PC=1.400
      </PeakPickDetails>
    </PeakList1DHeader>
    <Peak1D F1="29.022179" intensity="0.1018446" type="0"/>
  </PeakList1D>
  <PeakList1D>
    <PeakList1DHeader creator="kppandey" date="2022-12-28T15:54:44" expNo="2" name="KPP-IV-75-AA" owner="" procNo="1" source="/home/kppandey/MyData">
      <PeakPickDetails>F1=27.191801ppm, F2=26.903173ppm, MI=0.02cm, MAXI=0.05cm, PC=1.400
      </PeakPickDetails>
    </PeakList1DHeader>
    <Peak1D F1="27.016014" intensity="0.04176777" type="0"/>
  </PeakList1D>
  <PeakList1D>
    <PeakList1DHeader creator="kppandey" date="2022-12-28T15:54:44" expNo="2" name="KPP-IV-75-AA" owner="" procNo="1" source="/home/kppandey/MyData">
      <PeakPickDetails>F1=25.809425ppm, F2=25.429651ppm, MI=0.23cm, MAXI=0.35cm, PC=1.400
      </PeakPickDetails>
    </PeakList1DHeader>
    <Peak1D F1="25.624197" intensity="0.3396817" type="0"/>
  </PeakList1D>
  <PeakList1D>
    <PeakList1DHeader creator="kppandey" date="2022-12-28T15:54:44" expNo="2" name="KPP-IV-75-AA" owner="" procNo="1" source="/home/kppandey/MyData">
      <PeakPickDetails>F1=22.816809ppm, F2=22.604136ppm, MI=0.03cm, MAXI=0.08cm, PC=1.400
      </PeakPickDetails>
    </PeakList1DHeader>
    <Peak1D F1="22.7076" intensity="0.06373207" type="0"/>
  </PeakList1D>
  <PeakList1D>
    <PeakList1DHeader creator="kppandey" date="2022-12-28T15:54:44" expNo="2" name="KPP-IV-75-AA" owner="" procNo="1" source="/home/kppandey/MyData">
      <PeakPickDetails>F1=22.604136ppm, F2=22.376270ppm, MI=0.04cm, MAXI=0.09cm, PC=1.400
      </PeakPickDetails>
    </PeakList1DHeader>
    <Peak1D F1="22.508039" intensity="0.08406754" type="0"/>
  </PeakList1D>
  <PeakList1D>
    <PeakList1DHeader creator="kppandey" date="2022-12-28T15:54:44" expNo="2" name="KPP-IV-75-AA" owner="" procNo="1" source="/home/kppandey/MyData">
      <PeakPickDetails>F1=22.376270ppm, F2=22.269934ppm, MI=0.03cm, MAXI=0.08cm, PC=1.400
      </PeakPickDetails>
    </PeakList1DHeader>
  </PeakList1D>
  <PeakList1D>
    <PeakList1DHeader creator="kppandey" date="2022-12-28T15:54:44" expNo="2" name="KPP-IV-75-AA" owner="" procNo="1" source="/home/kppandey/MyData">
      <PeakPickDetails>F1=19.429226ppm, F2=18.745634ppm, MI=0.07cm, MAXI=0.15cm, PC=1.400
      </PeakPickDetails>
    </PeakList1DHeader>
    <Peak1D F1="19.227858" intensity="0.1199999" type="0"/>
  </PeakList1D>
  <PeakList1D>
    <PeakList1DHeader creator="kppandey" date="2022-12-28T15:54:44" expNo="2" name="KPP-IV-75-AA" owner="" procNo="1" source="/home/kppandey/MyData">
      <PeakPickDetails>F1=14.279493ppm, F2=13.960484ppm, MI=0.02cm, MAXI=0.09cm, PC=1.400
      </PeakPickDetails>
    </PeakList1DHeader>
    <Peak1D F1="14.133254" intensity="0.06985416" type="0"/>
  </PeakList1D>
  <PeakList1D>
    <PeakList1DHeader creator="kppandey" date="2022-12-28T15:54:44" expNo="2" name="KPP-IV-75-AA" owner="" procNo="1" source="/home/kppandey/MyData">
      <PeakPickDetails>F1=1.184894ppm, F2=0.698784ppm, MI=0.06cm, MAXI=0.17cm, PC=1.400
      </PeakPickDetails>
    </PeakList1DHeader>
    <Peak1D F1="1.029706" intensity="0.1580349" type="0"/>
  </PeakList1D>
  <PeakList1D>
    <PeakList1DHeader creator="kppandey@nmr500" date="2022-12-28T15:54:59" expNo="2" name="KPP-IV-75-AA" owner="kppandey" procNo="1" source="/home/kppandey/MyData">
      <PeakPickDetails>Manually picked peaks
</PeakPickDetails>
    </PeakList1DHeader>
    <Peak1D F1="137.02930157603407" intensity="-0.0037711200590229625" type="1"/>
  </PeakList1D>
  <PeakList1D>
    <PeakList1DHeader creator="kppandey@nmr500" date="2022-12-28T15:55:14" expNo="2" name="KPP-IV-75-AA" owner="kppandey" procNo="1" source="/home/kppandey/MyData">
      <PeakPickDetails>Manually picked peaks
</PeakPickDetails>
    </PeakList1DHeader>
    <Peak1D F1="126.49151998744091" intensity="-0.020877005200083214" type="1"/>
  </PeakList1D>
  <PeakList1D>
    <PeakList1DHeader creator="kppandey@nmr500" date="2022-12-28T16:07:02" expNo="2" name="KPP-IV-75-AA" owner="kppandey" procNo="1" source="/home/kppandey/MyData">
      <PeakPickDetails>Manually picked peaks
</PeakPickDetails>
    </PeakList1DHeader>
    <Peak1D F1="132.58889416019724" intensity="-0.026397929229686045" type="1"/>
  </PeakList1D>
</PeakList>
