# Supplementary material for: First Total Synthesis of the Unnatural (+)-Talcarpine and (−)‑N 4‑Methyl,N 4‑21-secotalpinine
Source: ACS Omega. 2026 Apr 29;11(18):26942–56. doi: 10.1021/acsomega.5c13509 (PMC13176970; doi:10.1021/acsomega.5c13509)
Supplement: Supplementary file 2 [file ao5c13509_si_002.zip › FID for publications/1/13C NMR/pdata/1/peakrng]

P    #regions in PPM
# 2022-12-28 16:07:02 -0600  kppandey@nmr500
# low field   high field   mi   maxi
  204.9714975231461  204.13599523575465  0.027  0.071  # for region 1
  138.78452541106248  137.31501738415756  -0.000  0.079  # for region 2
  137.31501738415756  136.34358363653763  0.008  0.031  # for region 3
  136.34358363653763  126.51403499941814  -0.000  0.079  # for region 4
  126.51403499941814  126.49125857339837  -0.005  0.034  # for region 5
  126.49124857339837  126.45707893436872  -0.020  0.031  # for region 6
  126.45706893436872  126.45707893436872  -0.005  0.000  # for region 7
  126.45706893436872  126.45327119669903  -0.006  0.036  # for region 8
  126.45327119669903  126.45328119669904  -0.006  0.000  # for region 9
  126.45327119669903  126.3089571652405  -0.008  0.033  # for region 10
  126.3089571652405  126.21021598582124  -0.006  0.036  # for region 11
  126.21021598582124  126.18742955980147  -0.005  0.034  # for region 12
  126.18742955980147  124.35312226520988  -0.000  0.079  # for region 13
  121.16302262244378  120.70729410204842  0.002  0.040  # for region 14
  119.17300808338408  118.82361621774764  0.030  0.066  # for region 15
  118.41346054939183  117.8665863249174  0.038  0.102  # for region 16
  108.91911637448834  108.58491545953176  0.037  0.104  # for region 17
  106.83795613134959  106.35184570959454  0.017  0.049  # for region 18
  77.62575797400781  76.07628100466363  10.061  16.589  # for region 19
  69.75684552184808  69.34668985349226  0.094  0.143  # for region 20
  69.05806179057521  68.70866992493877  0.033  0.056  # for region 21
  68.08584094706512  67.706067180069  0.231  0.372  # for region 22
  54.55070389132232  54.53551294064248  0.043  0.048  # for region 23
  54.53551294064248  54.30764868044481  0.028  0.061  # for region 24
  54.30764868044481  54.27726677908512  0.043  0.048  # for region 25
  53.77596540665024  53.33542783693475  0.022  0.055  # for region 26
  42.0029786297706  41.4257225039365  0.002  0.080  # for region 27
  39.66357222507452  39.071125148560576  0.043  0.120  # for region 28
  32.128860687871544  31.733895970195583  0.032  0.071  # for region 29
  30.138846148811886  29.98693664201344  0.025  0.059  # for region 30
  29.804645233855304  29.607162875017323  0.364  0.415  # for region 31
  29.47044431889872  29.257771009380896  0.042  0.072  # for region 32
  29.090670551902605  28.893188193064624  0.043  0.121  # for region 33
  27.191801716922015  26.903173654004966  0.024  0.053  # for region 34
  25.809425205056147  25.42965143806003  0.229  0.354  # for region 35
  22.816807921126742  22.604134611608917  0.026  0.083  # for region 36
  22.604134611608917  22.376270351411247  0.040  0.095  # for region 37
  22.376270351411247  22.269933696652334  0.026  0.083  # for region 38
  19.429225919521386  18.745633138928373  0.071  0.150  # for region 39
  14.27949363905403  13.96048367477729  0.019  0.087  # for region 40
  1.1848941530278891  0.6987837312728576  0.062  0.165  # for region 41
