# Supplementary material for: First Total Synthesis of the Unnatural (+)-Talcarpine and (−)‑N 4‑Methyl,N 4‑21-secotalpinine
Source: ACS Omega. 2026 Apr 29;11(18):26942–56. doi: 10.1021/acsomega.5c13509 (PMC13176970; doi:10.1021/acsomega.5c13509)
Supplement: Supplementary file 2 [file ao5c13509_si_002.zip › FID for publications/1/13C NMR/shimvalues]

# Fri Aug 19 05:50:45 2022
#$$PROBEIDENTIFIER=Z149001_0007
#$$PROBENAME=CPP BBO 500S1 BB-H&F-05 Z
#$$SHIMID=292722
#
# Active Shim Gradients
#
Z           		3324            
Z2          		13              
Z3          		-2206           
Z4          		-14384          
Z5          		-3668           
Z6          		-35654          
Z7          		2127            
Z8          		10497           
X           		761             
XZ          		354             
XZ2         		-2172           
XZ3         		-2525           
XZ4         		-3388           
XZ5         		7418            
Y           		-4311           
YZ          		2704            
YZ2         		-6959           
YZ3         		5367            
YZ4         		-1299           
YZ5         		1920            
XY          		-189            
XYZ         		1429            
XYZ2        		1426            
XYZ3        		-649            
XYZ4        		-4784           
XYZ5        		194             
(X2-Y2)     		-4009           
(X2-Y2)Z    		3224            
(X2-Y2)Z2   		-699            
(X2-Y2)Z3   		-676            
(X2-Y2)Z4   		583             
(X2-Y2)Z5   		-355            
X3          		-986            
X3Z         		-1389           
Y3          		2755            
Y3Z         		1592            
#
# Lock Parameter
#
FIELD		8750.775
LOCKPHASE		333.000 
LOCKPOWER		-30.000 
LOCKGAIN		132.993 
LOCKDC		-75.000 
LOCKSHIFT		7.240   
LOOPGAIN		-12.000 
LOOPTIME		0.400   
LOOPFILTER		100.000 
#
IEEE64_VERSION_CODE 1
#
# Shim currents 
#
SHIM_SETTING [1 ]  1455.10051048   
SHIM_SETTING [2 ]  403.07570162    
SHIM_SETTING [3 ]  -6432.45850853  
SHIM_SETTING [4 ]  55808.61330355  
SHIM_SETTING [5 ]  -20595.55336054 
SHIM_SETTING [6 ]  -12620.29062460 
SHIM_SETTING [7 ]  -41916.96707400 
SHIM_SETTING [8 ]  -38572.30492381 
SHIM_SETTING [9 ]  -17677.67216262 
SHIM_SETTING [10]  -14797.58638284 
SHIM_SETTING [11]  0.00000000      
SHIM_SETTING [12]  1163.51800000   
SHIM_SETTING [13]  4346.81500000   
SHIM_SETTING [14]  195.55700005    
SHIM_SETTING [15]  -2899.45400231  
SHIM_SETTING [16]  -4189.86500310  
SHIM_SETTING [17]  9902.38799831   
SHIM_SETTING [18]  1198.80699762   
SHIM_SETTING [19]  4108.17600002   
SHIM_SETTING [20]  -7283.86499695  
SHIM_SETTING [21]  -401.40100370   
SHIM_SETTING [22]  -5642.10600283  
SHIM_SETTING [23]  -1498.52600105  
SHIM_SETTING [24]  -6662.16999761  
SHIM_SETTING [25]  -1276.94700372  
SHIM_SETTING [26]  -656.16700205   
SHIM_SETTING [27]  -1151.75800027  
SHIM_SETTING [28]  -3419.43499157  
SHIM_SETTING [29]  -4025.30899781  
SHIM_SETTING [30]  -3753.47699681  
SHIM_SETTING [31]  -2160.91800695  
SHIM_SETTING [32]  -19865.34201393 
SHIM_SETTING [33]  89.52800039     
SHIM_SETTING [34]  -1924.08399885  
SHIM_SETTING [35]  5033.71999845   
SHIM_SETTING [36]  2068.16999987   
SHIM_SETTING [37]  -7116.54500123  
SHIM_SETTING [38]  5266.52300259   
SHIM_SETTING [39]  5125.19999910   
SHIM_SETTING [40]  0.00000000      
