# Supplementary material for: First Total Synthesis of the Unnatural (+)-Talcarpine and (−)‑N 4‑Methyl,N 4‑21-secotalpinine
Source: ACS Omega. 2026 Apr 29;11(18):26942–56. doi: 10.1021/acsomega.5c13509 (PMC13176970; doi:10.1021/acsomega.5c13509)
Supplement: Supplementary file 2 [file ao5c13509_si_002.zip › FID for publications/1/13C NMR/uxnmr.info]

CONFIGURATION INFORMATION
=========================

Path         : /opt/topspin3.6/conf/instr/spect/uxnmr.info
Date         : Wed Mar  9 09:43:20 2022
Release      : TopSpin 3.6.4
Installed in : /opt/topspin3.6
Host         : nmr500
OS           : CentOS Linux release 7.9.2009 (Core)
CPU          : Intel(R) Xeon(R) CPU E5-1620 v4 @ 3.50GHz (8 cores at 3500 MHz with Hyperthreading)
User         : hf (Frank Holger Foersterling,,,)
System       : Avance III HD 500 NMR spectrometer
1H-frequency : 500.13 MHz
Description  : AVIIIHD 500
Bruker Order : 10249887
Configured in: nmr500:/opt/topspin3.6/conf/instr/spect

IPSO: connected to spectrometer subnet
- TCP/IP address = 149.236.99.92
 - IPSO type: AQS
- Tctrl : 1
- Fctrls: 2
- Gctrl1: without digital preemphasis
- Rctrl : 1
- FREDs : none
- DPP : none

DRU1: AQS DRU-E Z102520/05622 ECL 07.00
- TCP/IP address = 149.236.99.89
- Firmware Version = 170619
- DRU1 controls AQS-Rack and HPPR/2

AQS: connected to 149.236.99.89:/dev/tty10
  _Slot_ SBSB _____________________Board_____________________
  Number Addr Type HW-VS FW-VS ID  ECL Name   Description
  -----------------------------------------------------------
     2   0x10 0x43   0x5    CD  R  0.4 REC-1  AQS RXAD/2 600 Z130588/3225 ECL 00.04
     3   0x34 0xd6   0x1        X  5.2 REF-1  REF/3-600 Reference Board for AQS/3 Receiver
     4   0x24 0x32     0        S  3.3 SGU-1  AQS SGU/3 600 (2CH) Z117129/03658 ECL 03.03 FPGA-Vs=20131031
    13   0xa0 0x93     0        V  0.1 PS-1   
    14   0xa1 0x91     0        V  1.2 PS-2   AQS PSM-D Power Supply Module
    --   0x20 0xd8     0        B  2.0 MASTER AQS/3+ Chassis
     1   0x20  0x7     0        B      MASTER AQS Rack Master
  Logical Receiver/SGU configuration:


Router: none installed


Transmitters at the spectrometer subnet:
----------------------------------------
BLA_W1345098_0444 W1345098/0444 ECL 31:
- TCP/IP address = 149.236.99.91
- Firmware VS    = 20120627
- Amplifier      = BLAXH500/100 E 200-600MHZ INR: W1345098/0444 ECL 31
- Router         = BLMMR32 RF AMPLIFIER MODULE: W1345204/005699 ECL 21
- Controller     = BLA CONTROL BOARD 6 2CH: W1522050/012032 ECL 60
- QNP-Accessory  : 1 X-input and 1 H-input
LTRX Z109889/01030 ECL 03.01:
- TCP/IP address = 149.236.99.20
- Amplifier      = BSMS/2 LOCK TRANSCEIVER 500: Z109889/01030 ECL 03.01

BSMS: BSMS/2 connected to ethernet
- TCP/IP address = 149.236.99.20
- ELCB firmware version = 20210212
- GAB current limits = 0.0/X, 0.0/Y, 10.0/Z (in A)
- SCB channels = 40
- Shim System = BOSS3-SB
- L-TRX = BSMS/2 LOCK TRANSCEIVER 500: Z109889/01030 ECL 03.01
- Lock: on L-TRX board
- VTU_SPB = BSMS/2 SPB SENSOR & PNEUMATIC BD: Z115191/03815 ECL 05.02
- VTU_VPSB1 = BSMS/2 VARIABLE POWER SUPPLY BD: Z115193/04159 ECL 01.05

VTU: in BSMS/2 connected to ethernet
- TCP/IP address = 149.236.99.20

SampleCase: in BSMS/2 connected to ethernet
- TCP/IP address = 149.236.99.20

Bruker Automatic Changer: device connected to 149.236.99.92:/dev/tty04
- Capacity: 24 holders
- Firmware: 970111
- use BACS air  = yes
- BACS sx delay = 1 s
- Sample Rail fast changer mode = no

Prodigy Control Unit: PCU - LNP PRODIGY UNIT Z127349/497
- TCP/IP address   = 149.236.99.93

Preamplifiers :
HPPR2: - HPPR/2 preamplifier connected to 149.236.99.89:/dev/tty10
    Type      : HPPR/2
    Controller: Cover/2, with DRU Application firmware = c.
                no LED display for tuning and matching
    Module  1 : HPLNA 19F1H (virtual 50 Ohm reference: 99.9%/0.3deg, reflection meter)
                PN=Z103204, SN=00911 from 20170131
    Module  2 : 2H
                PN=Z003472, SN=01738 from 20170111
    Module  3 : XBB19F 2HS
                PN=Z003505, SN=02010 from 20170215


Gradient Controller cable connections
--------------------------------------------------------------------
GCtrl1: connected to GAB in BSMS

RF cable connections (detected)
--------------------------------------------------------------------
SGU1 NORM output -> input 1 of transmitter 1 (BLAXH500/100 E 200-600MHZ INR W1345098/0444 at TCP/IP 149.236.99.91)
SGU1 AUX  output -> input 1 of transmitter 2 (BSMS/2 LOCK TRANSCEIVER 500 Z109889/01030 at TCP/IP 149.236.99.20)
SGU2 NORM output -> input 2 of transmitter 1 (BLAXH500/100 E 200-600MHZ INR W1345098/0444 at TCP/IP 149.236.99.91)
SGU2 AUX  output -> TUNE signal input of HPPR

Blanking cable connections (detected)
--------------------------------------------------------------------
transmitter 1 = BLAXH500/100 E 200-600MHZ INR W1345098/0444 at TCP/IP 149.236.99.91:
- amplifier 1H-100W uses blanking 2
- amplifier X-500W uses blanking 1

transmitter 2 = BSMS/2 LOCK TRANSCEIVER 500 Z109889/01030 at TCP/IP 149.236.99.20:
- amplifier 2H-5W uses blanking 7


Switchbox (3 outputs: X / F / H) routing
--------------------------------------------------------------------
transmitter 1 = BLAXH500/100 E 200-600MHZ INR W1345098/0444 at TCP/IP 149.236.99.91:
- amplifier X-500W at blanking 1 can be routed to switchbox output 1 = X and output 2 = F
- amplifier 1H-100W at blanking 2 can be routed to switchbox output 1 = X, output 2 = F and output 3 = H
