# Supplementary material for: First Total Synthesis of the Unnatural (+)-Talcarpine and (−)‑N 4‑Methyl,N 4‑21-secotalpinine
Source: ACS Omega. 2026 Apr 29;11(18):26942–56. doi: 10.1021/acsomega.5c13509 (PMC13176970; doi:10.1021/acsomega.5c13509)
Supplement: Supplementary file 2 [file ao5c13509_si_002.zip › FID for publications/1/1H NMR/audita.txt]

##TITLE= Audit trail, TopSpin 3.6.4
##JCAMPDX= 5.01
##ORIGIN= Bruker BioSpin GmbH
##OWNER= kppandey
$$ /data/kppandey/nmr/KPP-IV-75-A/6/audita.txt
##AUDIT TRAIL=  $$ (NUMBER, WHEN, WHO, WHERE, PROCESS, VERSION, WHAT)
(   1,<2022-08-18 10:49:55.268 -0500>,<kppandey>,<nmr500>,<go4>,<TopSpin 3.6.4>,
      <created by zg on data set with UUID '3994402c-1f0d-11ed-97ea-a0369fd353b1'
       started at 2022-08-18 10:48:37.964 -0500,
       POWCHK enabled, PULCHK disabled,
       terminated by command 'halt'
       configuration hash MD5:
       0A D7 1B 70 5E 87 B2 4F D1 AE 26 D2 B3 9C F0 BC
       data hash MD5: 64K
       F4 39 BA 84 FC 5C 35 78 C8 03 39 08 70 DB C4 CF
>)
##END=

$$ hash MD5
$$ 26 3E 4E E8 A3 C9 12 93 6C FA 4B 70 1F F5 62 FC
