# Supplementary material for: First Total Synthesis of the Unnatural (+)-Talcarpine and (−)‑N 4‑Methyl,N 4‑21-secotalpinine
Source: ACS Omega. 2026 Apr 29;11(18):26942–56. doi: 10.1021/acsomega.5c13509 (PMC13176970; doi:10.1021/acsomega.5c13509)
Supplement: Supplementary file 2 [file ao5c13509_si_002.zip › FID for publications/1/1H NMR/pdata/1/auditp.txt]

##TITLE= Audit trail, TopSpin 3.6.4
##JCAMPDX= 5.01
##ORIGIN= Bruker BioSpin GmbH
##OWNER= kppandey
$$ /data/kppandey/nmr/KPP-IV-75-A/6/pdata/1/auditp.txt
##AUDIT TRAIL=  $$ (NUMBER, WHEN, WHO, WHERE, PROCESS, VERSION, WHAT)
(   1,<2022-08-18 10:49:55.268 -0500>,<kppandey>,<nmr500>,<go4>,<TopSpin 3.6.4>,
      <created by zg on data set with UUID '3994402c-1f0d-11ed-97ea-a0369fd353b1'
       started at 2022-08-18 10:48:37.964 -0500,
       POWCHK enabled, PULCHK disabled,
       terminated by command 'halt'
       configuration hash MD5:
       0A D7 1B 70 5E 87 B2 4F D1 AE 26 D2 B3 9C F0 BC
       data hash MD5: 64K
       F4 39 BA 84 FC 5C 35 78 C8 03 39 08 70 DB C4 CF
>)
(   2,<2022-08-18 11:04:20.905 -0500>,<kppandey>,<nmr500>,<proc1d>,<TopSpin 3.6.4>,
      <Start of raw data processing
       ef LB = 0.3 FT_mod = 6 PKNL = 1 SI = 64K 
       data hash MD5: 64K
       E2 99 F1 CE 8D 9D 69 E6 45 15 37 DE A5 CA 86 D8>)
(   3,<2022-08-18 11:04:22.230 -0500>,<kppandey>,<nmr500>,<proc1d>,<TopSpin 3.6.4>,
      <apk 
       data hash MD5: 64K
       D9 A1 24 4D 55 4D A7 51 B7 0A 30 D6 51 CD C7 11>)
(   4,<2022-08-18 11:04:23.322 -0500>,<kppandey>,<nmr500>,<proc1d>,<TopSpin 3.6.4>,
      <abs ABSG = 5 
       data hash MD5: 64K
       99 F5 D9 14 18 AB 4E 94 BD 5C 2C 52 D7 15 B0 45>)
(   5,<2022-08-18 11:04:31.219 -0500>,<kppandey>,<nmr500>,<dataserver>,<TopSpin 3.6.4>,
      <INTEGRAL 2022-08-18 11:04:30.143 -0500
       DELETE [10.113;9.818]
       data hash MD5: 64K
       99 F5 D9 14 18 AB 4E 94 BD 5C 2C 52 D7 15 B0 45>)
(   6,<2022-08-18 11:04:31.221 -0500>,<kppandey>,<nmr500>,<dataserver>,<TopSpin 3.6.4>,
      <INTEGRAL 2022-08-18 11:04:30.144 -0500
       DELETE [7.689;6.944]
       data hash MD5: 64K
       99 F5 D9 14 18 AB 4E 94 BD 5C 2C 52 D7 15 B0 45>)
(   7,<2022-08-18 11:04:31.223 -0500>,<kppandey>,<nmr500>,<dataserver>,<TopSpin 3.6.4>,
      <INTEGRAL 2022-08-18 11:04:30.144 -0500
       DELETE [4.337;3.414]
       data hash MD5: 64K
       99 F5 D9 14 18 AB 4E 94 BD 5C 2C 52 D7 15 B0 45>)
(   8,<2022-08-18 11:04:31.226 -0500>,<kppandey>,<nmr500>,<dataserver>,<TopSpin 3.6.4>,
      <INTEGRAL 2022-08-18 11:04:30.144 -0500
       DELETE [3.414;3.145]
       data hash MD5: 64K
       99 F5 D9 14 18 AB 4E 94 BD 5C 2C 52 D7 15 B0 45>)
(   9,<2022-08-18 11:04:31.228 -0500>,<kppandey>,<nmr500>,<dataserver>,<TopSpin 3.6.4>,
      <INTEGRAL 2022-08-18 11:04:30.144 -0500
       DELETE [3.125;2.774]
       data hash MD5: 64K
       99 F5 D9 14 18 AB 4E 94 BD 5C 2C 52 D7 15 B0 45>)
(  10,<2022-08-18 11:04:31.230 -0500>,<kppandey>,<nmr500>,<dataserver>,<TopSpin 3.6.4>,
      <INTEGRAL 2022-08-18 11:04:30.144 -0500
       DELETE [2.717;0.463]
       data hash MD5: 64K
       99 F5 D9 14 18 AB 4E 94 BD 5C 2C 52 D7 15 B0 45>)
(  11,<2022-08-18 11:04:31.232 -0500>,<kppandey>,<nmr500>,<dataserver>,<TopSpin 3.6.4>,
      <INTEGRAL 2022-08-18 11:04:30.144 -0500
       DELETE [0.238;-0.086]
       data hash MD5: 64K
       99 F5 D9 14 18 AB 4E 94 BD 5C 2C 52 D7 15 B0 45>)
(  12,<2022-08-18 11:06:02.110 -0500>,<kppandey>,<nmr500>,<dataserver>,<TopSpin 3.6.4>,
      <INTEGRAL 2022-08-18 11:04:46.207 -0500
       DEFINE [10.016;9.893]
       data hash MD5: 64K
       99 F5 D9 14 18 AB 4E 94 BD 5C 2C 52 D7 15 B0 45>)
(  13,<2022-08-18 11:06:02.112 -0500>,<kppandey>,<nmr500>,<dataserver>,<TopSpin 3.6.4>,
      <INTEGRAL 2022-08-18 11:04:47.863 -0500
       DEFINE [7.560;7.492]
       data hash MD5: 64K
       99 F5 D9 14 18 AB 4E 94 BD 5C 2C 52 D7 15 B0 45>)
(  14,<2022-08-18 11:06:02.115 -0500>,<kppandey>,<nmr500>,<dataserver>,<TopSpin 3.6.4>,
      <INTEGRAL 2022-08-18 11:04:57.687 -0500
       DEFINE [7.151;7.105]
       data hash MD5: 64K
       99 F5 D9 14 18 AB 4E 94 BD 5C 2C 52 D7 15 B0 45>)
(  15,<2022-08-18 11:06:02.118 -0500>,<kppandey>,<nmr500>,<dataserver>,<TopSpin 3.6.4>,
      <INTEGRAL 2022-08-18 11:05:00.886 -0500
       DEFINE [7.249;7.196]
       data hash MD5: 64K
       99 F5 D9 14 18 AB 4E 94 BD 5C 2C 52 D7 15 B0 45>)
(  16,<2022-08-18 11:06:02.120 -0500>,<kppandey>,<nmr500>,<dataserver>,<TopSpin 3.6.4>,
      <INTEGRAL 2022-08-18 11:05:03.479 -0500
       DEFINE [7.336;7.300]
       data hash MD5: 64K
       99 F5 D9 14 18 AB 4E 94 BD 5C 2C 52 D7 15 B0 45>)
(  17,<2022-08-18 11:06:02.123 -0500>,<kppandey>,<nmr500>,<dataserver>,<TopSpin 3.6.4>,
      <INTEGRAL 2022-08-18 11:05:08.959 -0500
       DEFINE [4.206;4.129]
       data hash MD5: 64K
       99 F5 D9 14 18 AB 4E 94 BD 5C 2C 52 D7 15 B0 45>)
(  18,<2022-08-18 11:06:02.125 -0500>,<kppandey>,<nmr500>,<dataserver>,<TopSpin 3.6.4>,
      <INTEGRAL 2022-08-18 11:05:10.886 -0500
       DEFINE [4.040;3.978]
       data hash MD5: 64K
       99 F5 D9 14 18 AB 4E 94 BD 5C 2C 52 D7 15 B0 45>)
(  19,<2022-08-18 11:06:02.128 -0500>,<kppandey>,<nmr500>,<dataserver>,<TopSpin 3.6.4>,
      <INTEGRAL 2022-08-18 11:05:13.534 -0500
       DEFINE [3.948;3.889]
       data hash MD5: 64K
       99 F5 D9 14 18 AB 4E 94 BD 5C 2C 52 D7 15 B0 45>)
(  20,<2022-08-18 11:06:02.130 -0500>,<kppandey>,<nmr500>,<dataserver>,<TopSpin 3.6.4>,
      <INTEGRAL 2022-08-18 11:05:15.743 -0500
       DEFINE [3.806;3.742]
       data hash MD5: 64K
       99 F5 D9 14 18 AB 4E 94 BD 5C 2C 52 D7 15 B0 45>)
(  21,<2022-08-18 11:06:02.133 -0500>,<kppandey>,<nmr500>,<dataserver>,<TopSpin 3.6.4>,
      <INTEGRAL 2022-08-18 11:05:18.766 -0500
       DEFINE [3.664;3.599]
       data hash MD5: 64K
       99 F5 D9 14 18 AB 4E 94 BD 5C 2C 52 D7 15 B0 45>)
(  22,<2022-08-18 11:06:02.135 -0500>,<kppandey>,<nmr500>,<dataserver>,<TopSpin 3.6.4>,
      <INTEGRAL 2022-08-18 11:05:23.358 -0500
       DEFINE [3.337;3.263]
       data hash MD5: 64K
       99 F5 D9 14 18 AB 4E 94 BD 5C 2C 52 D7 15 B0 45>)
(  23,<2022-08-18 11:06:02.137 -0500>,<kppandey>,<nmr500>,<dataserver>,<TopSpin 3.6.4>,
      <INTEGRAL 2022-08-18 11:05:25.318 -0500
       DEFINE [2.956;2.904]
       data hash MD5: 64K
       99 F5 D9 14 18 AB 4E 94 BD 5C 2C 52 D7 15 B0 45>)
(  24,<2022-08-18 11:06:02.140 -0500>,<kppandey>,<nmr500>,<dataserver>,<TopSpin 3.6.4>,
      <INTEGRAL 2022-08-18 11:05:30.470 -0500
       DEFINE [2.564;2.444]
       data hash MD5: 64K
       99 F5 D9 14 18 AB 4E 94 BD 5C 2C 52 D7 15 B0 45>)
(  25,<2022-08-18 11:06:02.142 -0500>,<kppandey>,<nmr500>,<dataserver>,<TopSpin 3.6.4>,
      <INTEGRAL 2022-08-18 11:05:31.750 -0500
       DEFINE [2.389;2.311]
       data hash MD5: 64K
       99 F5 D9 14 18 AB 4E 94 BD 5C 2C 52 D7 15 B0 45>)
(  26,<2022-08-18 11:06:02.145 -0500>,<kppandey>,<nmr500>,<dataserver>,<TopSpin 3.6.4>,
      <INTEGRAL 2022-08-18 11:05:35.382 -0500
       DEFINE [2.263;2.198]
       data hash MD5: 64K
       99 F5 D9 14 18 AB 4E 94 BD 5C 2C 52 D7 15 B0 45>)
(  27,<2022-08-18 11:06:02.147 -0500>,<kppandey>,<nmr500>,<dataserver>,<TopSpin 3.6.4>,
      <INTEGRAL 2022-08-18 11:05:38.350 -0500
       DEFINE [2.128;2.056]
       data hash MD5: 64K
       99 F5 D9 14 18 AB 4E 94 BD 5C 2C 52 D7 15 B0 45>)
(  28,<2022-08-18 11:06:02.150 -0500>,<kppandey>,<nmr500>,<dataserver>,<TopSpin 3.6.4>,
      <INTEGRAL 2022-08-18 11:05:42.054 -0500
       DEFINE [1.921;1.840]
       data hash MD5: 64K
       99 F5 D9 14 18 AB 4E 94 BD 5C 2C 52 D7 15 B0 45>)
(  29,<2022-08-18 11:06:02.152 -0500>,<kppandey>,<nmr500>,<dataserver>,<TopSpin 3.6.4>,
      <INTEGRAL 2022-08-18 11:05:43.726 -0500
       DEFINE [1.840;1.799]
       data hash MD5: 64K
       99 F5 D9 14 18 AB 4E 94 BD 5C 2C 52 D7 15 B0 45>)
(  30,<2022-08-18 11:06:02.154 -0500>,<kppandey>,<nmr500>,<dataserver>,<TopSpin 3.6.4>,
      <INTEGRAL 2022-08-18 11:05:55.566 -0500
       DEFINE [1.512;1.440]
       data hash MD5: 64K
       99 F5 D9 14 18 AB 4E 94 BD 5C 2C 52 D7 15 B0 45>)
(  31,<2022-08-18 11:06:02.157 -0500>,<kppandey>,<nmr500>,<dataserver>,<TopSpin 3.6.4>,
      <INTEGRAL 2022-08-18 11:05:59.654 -0500
       DEFINE [1.367;1.308]
       data hash MD5: 64K
       99 F5 D9 14 18 AB 4E 94 BD 5C 2C 52 D7 15 B0 45>)
##END=

$$ hash MD5
$$ D2 53 BB 11 B1 FE 0E F4 DA C6 5A 64 3F E1 2C 02
