# Supplementary material for: First Total Synthesis of the Unnatural (+)-Talcarpine and (−)‑N 4‑Methyl,N 4‑21-secotalpinine
Source: ACS Omega. 2026 Apr 29;11(18):26942–56. doi: 10.1021/acsomega.5c13509 (PMC13176970; doi:10.1021/acsomega.5c13509)
Supplement: Supplementary file 2 [file ao5c13509_si_002.zip › FID for publications/1/1H NMR/pdata/1/integrals.txt]

   Current data set:
   NAME =	KPP-IV-75-A	EXPNO =	6	PROCNO = 1
   DU   =	/data/kppandey/nmr

   Number   Integrated Region     Integral
     1     10.016      9.893         0.82897
     2      7.560      7.492         1.00000
     3      7.336      7.300         0.91342
     4      7.249      7.196         0.95449
     5      7.151      7.105         0.87245
     6      4.206      4.129         0.79946
     7      4.040      3.978         1.62218
     8      3.948      3.889         0.92498
     9      3.806      3.742         5.60996
    10      3.664      3.599         2.87935
    11      3.337      3.263         0.87670
    12      2.956      2.904         0.75480
    13      2.564      2.444         1.75411
    14      2.389      2.311         2.99771
    15      2.263      2.198         0.94285
    16      2.128      2.056         0.96946
    17      1.921      1.840         5.78392
    18      1.840      1.799         1.00929
    19      1.512      1.440         1.83402
    20      1.367      1.308         4.98162
