# Supplementary material for: First Total Synthesis of the Unnatural (+)-Talcarpine and (−)‑N 4‑Methyl,N 4‑21-secotalpinine
Source: ACS Omega. 2026 Apr 29;11(18):26942–56. doi: 10.1021/acsomega.5c13509 (PMC13176970; doi:10.1021/acsomega.5c13509)
Supplement: Supplementary file 2 [file ao5c13509_si_002.zip › FID for publications/1/1H NMR/pdata/1/intrng]

A 1.0 #regions in PPM
# low field   high field  bias        slope
  10.016048917988353  9.892900775554072  -0.0  -0.0  # for region 1
  7.559927632771265  7.491511998085552  -0.0  -0.0  # for region 2
  7.335866429175548  7.299948220965549  -0.0  -0.0  # for region 3
  7.248636494951264  7.195614378069837  -0.0  -0.0  # for region 4
  7.151144215524123  7.104963662111268  -0.0  -0.0  # for region 5
  4.2058511423041915  4.128883553282765  -0.0  -0.0  # for region 6
  4.039943228191338  3.9783691569741966  -0.0  -0.0  # for region 7
  3.9475821213656257  3.88942883188277  -0.0  -0.0  # for region 8
  3.8056196793927715  3.7423352173084874  -0.0  -0.0  # for region 9
  3.6636572374199177  3.5986623844684904  -0.0  -0.0  # for region 10
  3.3369725817956346  3.2634257745084936  -0.0  -0.0  # for region 11
  2.9555554184227866  2.904243692408502  -0.0  -0.0  # for region 12
  2.5638759098470802  2.444148549147083  -0.0  -0.0  # for region 13
  2.3894160413985133  2.3107380615099435  -0.0  -0.0  # for region 14
  2.2628471172299447  2.197852264278518  -0.0  -0.0  # for region 15
  2.1277262387256624  2.055889822305664  -0.0  -0.0  # for region 16
  1.9207689438013817  1.8403805730456693  -0.0  -0.0  # for region 17
  1.8403805730456693  1.7993311922342419  -0.0  -0.0  # for region 18
  1.5119855265542488  1.4401491101342505  -0.0  -0.0  # for region 19
  1.3666023028471095  1.3084490133642537  -0.0  -0.0  # for region 20
