# Supplementary material for: First Total Synthesis of the Unnatural (+)-Talcarpine and (−)‑N 4‑Methyl,N 4‑21-secotalpinine
Source: ACS Omega. 2026 Apr 29;11(18):26942–56. doi: 10.1021/acsomega.5c13509 (PMC13176970; doi:10.1021/acsomega.5c13509)
Supplement: Supplementary file 2 [file ao5c13509_si_002.zip › FID for publications/1/1H NMR/pdata/1/peaklist.xml]

<?xml version="1.0" encoding="UTF-8"?>
<PeakList modified="2022-08-18T11:07:10">
  <PeakList1D>
    <PeakList1DHeader creator="kppandey" date="2022-08-18T11:07:10" expNo="6" name="KPP-IV-75-A" owner="" procNo="1" source="/data/kppandey/nmr">
      <PeakPickDetails>F1=10.070695ppm, F2=9.812795ppm, MI=0.82cm, MAXI=1.46cm, PC=1.000
      </PeakPickDetails>
    </PeakList1DHeader>
    <Peak1D F1="9.97247" intensity="1.136351" type="0"/>
  </PeakList1D>
  <PeakList1D>
    <PeakList1DHeader creator="kppandey" date="2022-08-18T11:07:10" expNo="6" name="KPP-IV-75-A" owner="" procNo="1" source="/data/kppandey/nmr">
      <PeakPickDetails>F1=7.617496ppm, F2=6.938149ppm, MI=0.30cm, MAXI=0.98cm, PC=1.000
      </PeakPickDetails>
    </PeakList1DHeader>
    <Peak1D F1="7.516449" intensity="0.8096712" type="0"/>
    <Peak1D F1="7.500825" intensity="0.8896855" type="0"/>
    <Peak1D F1="7.319236" intensity="0.7786781" type="0"/>
    <Peak1D F1="7.231191" intensity="0.5083152" type="0"/>
    <Peak1D F1="7.217268" intensity="0.8121929" type="0"/>
    <Peak1D F1="7.201715" intensity="0.4451771" type="0"/>
    <Peak1D F1="7.138719" intensity="0.5627414" type="0"/>
    <Peak1D F1="7.124715" intensity="0.8273635" type="0"/>
    <Peak1D F1="7.109416" intensity="0.3800647" type="0"/>
  </PeakList1D>
  <PeakList1D>
    <PeakList1DHeader creator="kppandey" date="2022-08-18T11:07:10" expNo="6" name="KPP-IV-75-A" owner="" procNo="1" source="/data/kppandey/nmr">
      <PeakPickDetails>F1=4.252211ppm, F2=2.830614ppm, MI=0.30cm, MAXI=0.71cm, PC=1.000
      </PeakPickDetails>
    </PeakList1DHeader>
    <Peak1D F1="4.162649" intensity="0.4560186" type="0"/>
    <Peak1D F1="3.933064" intensity="0.5208182" type="0"/>
    <Peak1D F1="3.923996" intensity="0.5349069" type="0"/>
    <Peak1D F1="3.911026" intensity="0.4652659" type="0"/>
    <Peak1D F1="3.900773" intensity="0.4231736" type="0"/>
    <Peak1D F1="3.611364" intensity="0.3243416" type="0"/>
    <Peak1D F1="3.319239" intensity="0.3910696" type="0"/>
    <Peak1D F1="3.306368" intensity="0.4229537" type="0"/>
    <Peak1D F1="3.286227" intensity="0.4104784" type="0"/>
    <Peak1D F1="3.272421" intensity="0.409582" type="0"/>
    <Peak1D F1="2.938043" intensity="0.5374694" type="0"/>
    <Peak1D F1="2.925424" intensity="0.5165035" type="0"/>
  </PeakList1D>
  <PeakList1D>
    <PeakList1DHeader creator="kppandey" date="2022-08-18T11:07:10" expNo="6" name="KPP-IV-75-A" owner="" procNo="1" source="/data/kppandey/nmr">
      <PeakPickDetails>F1=2.566423ppm, F2=2.025461ppm, MI=0.24cm, MAXI=0.79cm, PC=1.000
      </PeakPickDetails>
    </PeakList1DHeader>
    <Peak1D F1="2.520915" intensity="0.3858332" type="0"/>
    <Peak1D F1="2.497914" intensity="0.691082" type="0"/>
    <Peak1D F1="2.464276" intensity="0.4639911" type="0"/>
    <Peak1D F1="2.241879" intensity="0.448695" type="0"/>
    <Peak1D F1="2.215924" intensity="0.403165" type="0"/>
    <Peak1D F1="2.096729" intensity="0.4083603" type="0"/>
    <Peak1D F1="2.075111" intensity="0.4317727" type="0"/>
  </PeakList1D>
  <PeakList1D>
    <PeakList1DHeader creator="kppandey" date="2022-08-18T11:07:10" expNo="6" name="KPP-IV-75-A" owner="" procNo="1" source="/data/kppandey/nmr">
      <PeakPickDetails>F1=1.943688ppm, F2=1.063053ppm, MI=0.60cm, MAXI=0.92cm, PC=1.000
      </PeakPickDetails>
    </PeakList1DHeader>
    <Peak1D F1="1.490967" intensity="0.714767" type="0"/>
    <Peak1D F1="1.464618" intensity="0.6872171" type="0"/>
  </PeakList1D>
  <PeakList1D>
    <PeakList1DHeader creator="kppandey" date="2022-08-18T11:07:10" expNo="6" name="KPP-IV-75-A" owner="" procNo="1" source="/data/kppandey/nmr">
      <PeakPickDetails>F1=1.063053ppm, F2=1.063063ppm, MI=0.60cm, MAXI=1.00cm, PC=1.000
      </PeakPickDetails>
    </PeakList1DHeader>
  </PeakList1D>
  <PeakList1D>
    <PeakList1DHeader creator="kppandey" date="2022-08-18T11:07:10" expNo="6" name="KPP-IV-75-A" owner="" procNo="1" source="/data/kppandey/nmr">
      <PeakPickDetails>F1=1.063053ppm, F2=0.798862ppm, MI=0.89cm, MAXI=2.36cm, PC=1.000
      </PeakPickDetails>
    </PeakList1DHeader>
    <Peak1D F1="0.917972" intensity="1.116364" type="0"/>
    <Peak1D F1="0.905853" intensity="1.819781" type="0"/>
    <Peak1D F1="0.892455" intensity="1.47235" type="0"/>
    <Peak1D F1="0.881176" intensity="1.202532" type="0"/>
    <Peak1D F1="0.867682" intensity="1.313801" type="0"/>
  </PeakList1D>
  <PeakList1D>
    <PeakList1DHeader creator="kppandey" date="2022-08-18T11:07:10" expNo="6" name="KPP-IV-75-A" owner="" procNo="1" source="/data/kppandey/nmr">
      <PeakPickDetails>F1=0.798862ppm, F2=0.742250ppm, MI=0.60cm, MAXI=0.92cm, PC=1.000
      </PeakPickDetails>
    </PeakList1DHeader>
  </PeakList1D>
  <PeakList1D>
    <PeakList1DHeader creator="kppandey" date="2022-08-18T11:07:10" expNo="6" name="KPP-IV-75-A" owner="" procNo="1" source="/data/kppandey/nmr">
      <PeakPickDetails>F1=0.188708ppm, F2=0.018871ppm, MI=5.77cm, MAXI=7.10cm, PC=1.000
      </PeakPickDetails>
    </PeakList1DHeader>
    <Peak1D F1="0.094814" intensity="6.830885" type="0"/>
  </PeakList1D>
</PeakList>
