# Supplementary material for: First Total Synthesis of the Unnatural (+)-Talcarpine and (−)‑N 4‑Methyl,N 4‑21-secotalpinine
Source: ACS Omega. 2026 Apr 29;11(18):26942–56. doi: 10.1021/acsomega.5c13509 (PMC13176970; doi:10.1021/acsomega.5c13509)
Supplement: Supplementary file 2 [file ao5c13509_si_002.zip › FID for publications/1/1H NMR/pdata/1/peakrng]

P    #regions in PPM
# 2022-08-18 11:07:12 -0500  kppandey@nmr500
# low field   high field   mi   maxi
  10.070695075906741  9.812794702320124  0.825  1.459  # for region 1
  7.617496400326711  6.938149074781472  0.301  0.983  # for region 2
  4.252211037672053  2.830613856438497  0.301  0.714  # for region 3
  2.5664232298375707  2.0254614706071026  0.238  0.793  # for region 4
  1.9436881814211013  1.0630527594180132  0.603  0.920  # for region 5
  1.0630527594180132  1.0630627594180133  0.603  1.000  # for region 6
  1.0630527594180132  0.798862132817087  0.888  2.363  # for region 7
  0.798862132817087  0.742249855688317  0.603  0.920  # for region 8
  0.18870759042923313  0.018870759042923315  5.772  7.104  # for region 9
