# Supplementary material for: First Total Synthesis of the Unnatural (+)-Talcarpine and (−)‑N 4‑Methyl,N 4‑21-secotalpinine
Source: ACS Omega. 2026 Apr 29;11(18):26942–56. doi: 10.1021/acsomega.5c13509 (PMC13176970; doi:10.1021/acsomega.5c13509)
Supplement: Supplementary file 2 [file ao5c13509_si_002.zip › FID for publications/1/1H NMR/shimvalues]

# Thu Aug 18 10:49:54 2022
#$$PROBEIDENTIFIER=Z149001_0007
#$$PROBENAME=CPP BBO 500S1 BB-H&F-05 Z
#$$SHIMID=292722
#
# Active Shim Gradients
#
Z           		3435            
Z2          		11              
Z3          		-2093           
Z4          		-14709          
Z5          		-483            
Z6          		-35807          
Z7          		2127            
Z8          		10497           
X           		761             
XZ          		354             
XZ2         		-2172           
XZ3         		-2525           
XZ4         		-3388           
XZ5         		7418            
Y           		-4311           
YZ          		2704            
YZ2         		-6959           
YZ3         		5367            
YZ4         		-1299           
YZ5         		1920            
XY          		-189            
XYZ         		1429            
XYZ2        		1426            
XYZ3        		-649            
XYZ4        		-4784           
XYZ5        		194             
(X2-Y2)     		-4009           
(X2-Y2)Z    		3224            
(X2-Y2)Z2   		-699            
(X2-Y2)Z3   		-676            
(X2-Y2)Z4   		583             
(X2-Y2)Z5   		-355            
X3          		-986            
X3Z         		-1389           
Y3          		2755            
Y3Z         		1592            
#
# Lock Parameter
#
FIELD		8715.755
LOCKPHASE		333.000 
LOCKPOWER		-30.000 
LOCKGAIN		133.071 
LOCKDC		-75.000 
LOCKSHIFT		7.240   
LOOPGAIN		-12.000 
LOOPTIME		0.400   
LOOPFILTER		100.000 
#
IEEE64_VERSION_CODE 1
#
# Shim currents 
#
SHIM_SETTING [1 ]  1704.73087139   
SHIM_SETTING [2 ]  385.38329919    
SHIM_SETTING [3 ]  -3554.56292822  
SHIM_SETTING [4 ]  56193.59331351  
SHIM_SETTING [5 ]  -17521.88835554 
SHIM_SETTING [6 ]  -15953.97080317 
SHIM_SETTING [7 ]  -40024.94567972 
SHIM_SETTING [8 ]  -41421.70256644 
SHIM_SETTING [9 ]  -16756.42386913 
SHIM_SETTING [10]  -16055.58447166 
SHIM_SETTING [11]  0.00000000      
SHIM_SETTING [12]  1163.51800000   
SHIM_SETTING [13]  4346.81500000   
SHIM_SETTING [14]  195.55700003    
SHIM_SETTING [15]  -2899.45400139  
SHIM_SETTING [16]  -4189.86500186  
SHIM_SETTING [17]  9902.38799899   
SHIM_SETTING [18]  1198.80699857   
SHIM_SETTING [19]  4108.17600001   
SHIM_SETTING [20]  -7283.86499817  
SHIM_SETTING [21]  -401.40100222   
SHIM_SETTING [22]  -5642.10600170  
SHIM_SETTING [23]  -1498.52600063  
SHIM_SETTING [24]  -6662.16999856  
SHIM_SETTING [25]  -1276.94700223  
SHIM_SETTING [26]  -656.16700123   
SHIM_SETTING [27]  -1151.75800016  
SHIM_SETTING [28]  -3419.43499494  
SHIM_SETTING [29]  -4025.30899869  
SHIM_SETTING [30]  -3753.47699808  
SHIM_SETTING [31]  -2160.91800417  
SHIM_SETTING [32]  -19865.34200836 
SHIM_SETTING [33]  89.52800024     
SHIM_SETTING [34]  -1924.08399931  
SHIM_SETTING [35]  5033.71999907   
SHIM_SETTING [36]  2068.16999992   
SHIM_SETTING [37]  -7116.54500074  
SHIM_SETTING [38]  5266.52300156   
SHIM_SETTING [39]  5125.19999946   
SHIM_SETTING [40]  0.00000000      
