# Supplementary material for: First Total Synthesis of the Unnatural (+)-Talcarpine and (−)‑N 4‑Methyl,N 4‑21-secotalpinine
Source: ACS Omega. 2026 Apr 29;11(18):26942–56. doi: 10.1021/acsomega.5c13509 (PMC13176970; doi:10.1021/acsomega.5c13509)
Supplement: Supplementary file 2 [file ao5c13509_si_002.zip › FID for publications/1/1H NMR/topshimreport]

New TopShim run:

version = topshim 2.0.0
date = 2022-08-18
time = 10:46:05.786
command = topshim  shigemi

FINE SHIMMING

Parameters:

probe = Z149001_0007
solvent = CDCl3
shim nucleus = 2H
nucleus optimised for = 1H
o1p (from lock) = 7.24 ppm

Results:


1D Shimming:
echo time must be reduced
Iteration  1: FWHM Before= 1.6 Hz, Target= 0.3 Hz, After= 0.5 Hz
Iteration  2: FWHM Before= 0.5 Hz, Target= 0.5 Hz, After= 2.7 Hz
Iteration  3: FWHM Before= 2.7 Hz, Target= 0.3 Hz, After= 0.4 Hz
Iteration  4: FWHM Before= 0.4 Hz, Target= 0.3 Hz, After= 0.8 Hz
Iteration  5: FWHM Before= 0.8 Hz, Target= 0.3 Hz, After= 1.2 Hz
Iteration  6: FWHM Before= 1.2 Hz, Target= 0.3 Hz, After= 0.4 Hz
Iteration  7: FWHM Before= 0.4 Hz, Target= 0.4 Hz, After= 1.6 Hz
Iteration  8: FWHM Before= 1.6 Hz, Target= 0.3 Hz, After= 1.7 Hz
Diverging behaviour detected. Shimming was aborted.
Using the best result as the final shim state.

Lineshape quality factor (1D spectrum, spinning) = 0.646


Sample position (Shigemi) = -0.58 - 0.67 cm.

shim changes: 
Z	-53
Z2	-517
Z3	-113
Z4	-11787
Z5	-2480
Z6	-35015

duration = 2 min 41 sec
completed successfully
finished Thu Aug 18 10:48:45 2022


========================================================================
