# Supplementary material for: First Total Synthesis of the Unnatural (+)-Talcarpine and (−)‑N 4‑Methyl,N 4‑21-secotalpinine
Source: ACS Omega. 2026 Apr 29;11(18):26942–56. doi: 10.1021/acsomega.5c13509 (PMC13176970; doi:10.1021/acsomega.5c13509)
Supplement: Supplementary file 2 [file ao5c13509_si_002.zip › FID for publications/1/HH COSY/acqu2]

##TITLE= Parameter file, TopSpin 3.6.4
##JCAMPDX= 5.0
##DATATYPE= Parameter Values
##NPOINTS= 2	$$ modification sequence number
##ORIGIN= Bruker BioSpin GmbH
##OWNER= kppandey
$$ 2022-08-20 11:15:39.956 -0500  kppandey@nmr500
$$ /opt/topspin3.6/prog/curdir/changer/inmrchanger/Aug20-2022-1113-kppandey/24/24.25/data/./nmr/KPP-IV-75 A/6/acqu2
$$ process /opt/topspin3.6/prog/mod/xwish3
##$ACQT0= 0
##$BF1= 500.13
##$FnILOOP= 0
##$FnMODE= 1
##$NUC1= <1H>
##$NusJSP= 0
##$NusT2= 1
##$NusTD= 0
##$O1= 2600.67599998592
##$ProjAngle= 0
##$SFO1= 500.132600676
##$SW= 11.9999977680116
##$SW_h= 6001.59009182184
##$TD= 128
##END=
