# Supplementary material for: First Total Synthesis of the Unnatural (+)-Talcarpine and (−)‑N 4‑Methyl,N 4‑21-secotalpinine
Source: ACS Omega. 2026 Apr 29;11(18):26942–56. doi: 10.1021/acsomega.5c13509 (PMC13176970; doi:10.1021/acsomega.5c13509)
Supplement: Supplementary file 2 [file ao5c13509_si_002.zip › FID for publications/1/HH COSY/acqu2s]

##TITLE= Parameter file, TopSpin 3.6.4
##JCAMPDX= 5.0
##DATATYPE= Parameter Values
##NPOINTS= 130	$$ modification sequence number
##ORIGIN= Bruker BioSpin GmbH
##OWNER= kppandey
$$ 2022-08-20 13:09:55.879 -0500  kppandey@nmr500
$$ /nmr500/data/kppandey/nmr/KPP-IV-75 A/6/acqu2s
$$ process /opt/topspin3.6/prog/mod/go4
##$ACQT0= 0
##$BF1= 500.13
##$FnILOOP= 0
##$FnMODE= 1
##$NUC1= <1H>
##$NusJSP= 0
##$NusT2= 1
##$NusTD= 128
##$O1= 2600.67599998592
##$ProjAngle= 0
##$SFO1= 500.132600676
##$SW= 12.0016190751634
##$SW_h= 6002.40096038415
##$TD= 128
##END=
