# Supplementary material for: First Total Synthesis of the Unnatural (+)-Talcarpine and (−)‑N 4‑Methyl,N 4‑21-secotalpinine
Source: ACS Omega. 2026 Apr 29;11(18):26942–56. doi: 10.1021/acsomega.5c13509 (PMC13176970; doi:10.1021/acsomega.5c13509)
Supplement: Supplementary file 2 [file ao5c13509_si_002.zip › FID for publications/1/HH COSY/audita.txt]

##TITLE= Audit trail, TopSpin 3.6.4
##JCAMPDX= 5.01
##ORIGIN= Bruker BioSpin GmbH
##OWNER= kppandey
$$ /nmr500/data/kppandey/nmr/KPP-IV-75 A/6/audita.txt
##AUDIT TRAIL=  $$ (NUMBER, WHEN, WHO, WHERE, PROCESS, VERSION, WHAT)
(   1,<2022-08-20 13:09:58.567 -0500>,<kppandey>,<nmr500>,<go4>,<TopSpin 3.6.4>,
      <created by zg on data set with UUID '26694162-20a4-11ed-9afe-a0369fd353b1'
       started at 2022-08-20 11:21:30.993 -0500,
       POWCHK enabled, PULCHK disabled,
       completed at 2022-08-20 13:09:58.565 -0500

       configuration hash MD5:
       0A D7 1B 70 5E 87 B2 4F D1 AE 26 D2 B3 9C F0 BC
       data hash MD5: 2K * 128
       5A BD D0 38 B9 FC A4 D9 27 20 29 A9 98 A9 E1 D1
>)
(   2,<2022-08-20 13:09:59.332 -0500>,<kppandey>,<nmr500>,<audit>,<TopSpin 3.6.4>,
      <user comment:
       ICON-NMR User ID: kppandey
       data hash MD5: 2K * 128
       5A BD D0 38 B9 FC A4 D9 27 20 29 A9 98 A9 E1 D1>)
##END=

$$ hash MD5
$$ A5 32 28 46 4D 95 BF AF CE 1A C5 E8 76 B1 23 21
