# Supplementary material for: First Total Synthesis of the Unnatural (+)-Talcarpine and (−)‑N 4‑Methyl,N 4‑21-secotalpinine
Source: ACS Omega. 2026 Apr 29;11(18):26942–56. doi: 10.1021/acsomega.5c13509 (PMC13176970; doi:10.1021/acsomega.5c13509)
Supplement: Supplementary file 2 [file ao5c13509_si_002.zip › FID for publications/1/HH COSY/pdata/1/auditp.txt]

##TITLE= Audit trail, TopSpin 3.6.4
##JCAMPDX= 5.01
##ORIGIN= Bruker BioSpin GmbH
##OWNER= kppandey
$$ /nmr500/data/kppandey/nmr/KPP-IV-75 A/6/pdata/1/auditp.txt
##AUDIT TRAIL=  $$ (NUMBER, WHEN, WHO, WHERE, PROCESS, VERSION, WHAT)
(   1,<2022-08-20 13:09:58.567 -0500>,<kppandey>,<nmr500>,<go4>,<TopSpin 3.6.4>,
      <created by zg on data set with UUID '26694162-20a4-11ed-9afe-a0369fd353b1'
       started at 2022-08-20 11:21:30.993 -0500,
       POWCHK enabled, PULCHK disabled,
       completed at 2022-08-20 13:09:58.565 -0500

       configuration hash MD5:
       0A D7 1B 70 5E 87 B2 4F D1 AE 26 D2 B3 9C F0 BC
       data hash MD5: 2K * 128
       5A BD D0 38 B9 FC A4 D9 27 20 29 A9 98 A9 E1 D1
>)
(   2,<2022-08-20 13:09:59.332 -0500>,<kppandey>,<nmr500>,<audit>,<TopSpin 3.6.4>,
      <user comment:
       ICON-NMR User ID: kppandey
       data hash MD5: 2K * 128
       5A BD D0 38 B9 FC A4 D9 27 20 29 A9 98 A9 E1 D1>)
(   3,<2022-08-20 13:09:59.773 -0500>,<kppandey>,<nmr500>,<proc2d>,<TopSpin 3.6.4>,
      <Start of raw data processing
       xfb same F2: SI = 1K WDW = 3 SSB = 0 FT_mod = 6 PKNL = 1 F1: SI = 1K ME_mod = 2 NCOEF = 32 WDW = 3 SSB = 0 FT_mod = 6 FCOR = 0.5 PH_mod = 2
       data hash MD5: 1K * 1K
       64 1B D2 3E EB 58 AC 48 C8 94 92 92 A9 99 90 98>)
(   4,<2022-08-20 13:09:59.885 -0500>,<kppandey>,<nmr500>,<proc2d>,<TopSpin 3.6.4>,
      <abs2 F2: ABSG = 5 ABSF1 = 11.208 ABSF2 = -0.8080568
       data hash MD5: 1K * 1K
       69 26 6D DC E7 EE 1C F8 8A B6 21 83 49 5E 56 04>)
(   5,<2022-08-20 13:09:59.936 -0500>,<kppandey>,<nmr500>,<proc2d>,<TopSpin 3.6.4>,
      <abs1 F1: ABSG = 5 ABSF1 = 11.20084 ABSF2 = -0.8008415
       data hash MD5: 1K * 1K
       21 BD DC 8B A3 2C 98 40 A3 21 5B 5C 81 2C 96 6F>)
(   6,<2022-08-20 13:09:59.960 -0500>,<kppandey>,<nmr500>,<proc2d>,<TopSpin 3.6.4>,
      <sym
       data hash MD5: 1K * 1K
       A6 AA 5C 0E 07 83 07 5E 43 F2 FF 9A C5 6F 57 6F>)
##END=

$$ hash MD5
$$ 94 B7 8D 3A 39 F0 1D F1 5B 57 84 F4 DE AB 9D CF
