# Supplementary material for: First Total Synthesis of the Unnatural (+)-Talcarpine and (−)‑N 4‑Methyl,N 4‑21-secotalpinine
Source: ACS Omega. 2026 Apr 29;11(18):26942–56. doi: 10.1021/acsomega.5c13509 (PMC13176970; doi:10.1021/acsomega.5c13509)
Supplement: Supplementary file 2 [file ao5c13509_si_002.zip › FID for publications/1/HH COSY/pdata/1/curdat2]

##TITLE= Parameter file, TopSpin 3.6.4
##JCAMPDX= 5.0
##DATATYPE= Parameter Values
##NPOINTS= 2	$$ modification sequence number
##ORIGIN= Bruker BioSpin GmbH
##OWNER= kppandey
$$ 2022-08-20 13:09:59.994 -0500  kppandey@nmr500
$$ /nmr500/data/kppandey/nmr/KPP-IV-75 A/6/pdata/1/curdat2
$$ process /opt/topspin3.6/prog/au/bin/user/proc_2dsym.hf
##$DATPATH2= </nmr500/data/kppandey/nmr>
##$DATPATH3= </nmr500/data/kppandey/nmr>
##$EXPNO2= 6
##$EXPNO3= 6
##$NAME2= <KPP-IV-75 A>
##$NAME3= <KPP-IV-75 A>
##$PROCNO2= 98
##$PROCNO3= 98
##END=
