# Supplementary material for: First Total Synthesis of the Unnatural (+)-Talcarpine and (−)‑N 4‑Methyl,N 4‑21-secotalpinine
Source: ACS Omega. 2026 Apr 29;11(18):26942–56. doi: 10.1021/acsomega.5c13509 (PMC13176970; doi:10.1021/acsomega.5c13509)
Supplement: Supplementary file 2 [file ao5c13509_si_002.zip › FID for publications/1/HH COSY/pdata/1/outd]

##TITLE= Parameter file, TopSpin 3.6.4
##JCAMPDX= 5.0
##DATATYPE= Parameter Values
##NPOINTS= 1	$$ modification sequence number
##ORIGIN= Bruker BioSpin GmbH
##OWNER= kppandey
$$ 2022-08-20 11:13:56.588 -0500  kppandey@nmr500
$$ /opt/topspin3.6/prog/curdir/changer/inmrchanger/Aug20-2022-1113-kppandey/24/24.25/data/nmr/KPP-IV-75 A/6/pdata/1/outd
$$ process /opt/topspin3.6/prog/mod/xwish3
##$CURPLOT= <>
##$CURPRIN= <$>
##$DFORMAT= <normdp>
##$LAYOUT= <+/2D_hom_hf.xwp>
##$LFORMAT= <normlp>
##$PFORMAT= <normpl>
##END=
