# Supplementary material for: First Total Synthesis of the Unnatural (+)-Talcarpine and (−)‑N 4‑Methyl,N 4‑21-secotalpinine
Source: ACS Omega. 2026 Apr 29;11(18):26942–56. doi: 10.1021/acsomega.5c13509 (PMC13176970; doi:10.1021/acsomega.5c13509)
Supplement: Supplementary file 2 [file ao5c13509_si_002.zip › FID for publications/1/HH COSY/pdata/1/portf]

#!Portfolio 0.6
1 /dummy
"/nmr500/data/kppandey/nmr" "KPP-IV-75 A" 6 1
"/nmr500/data/kppandey/nmr" "KPP-IV-75 A" 6 98
"/nmr500/data/kppandey/nmr" "KPP-IV-75 A" 6 98
