# Supplementary material for: First Total Synthesis of the Unnatural (+)-Talcarpine and (−)‑N 4‑Methyl,N 4‑21-secotalpinine
Source: ACS Omega. 2026 Apr 29;11(18):26942–56. doi: 10.1021/acsomega.5c13509 (PMC13176970; doi:10.1021/acsomega.5c13509)
Supplement: Supplementary file 2 [file ao5c13509_si_002.zip › FID for publications/1/HH COSY/pdata/98/auditp.txt]

##TITLE= Audit trail, TopSpin 3.6.4
##JCAMPDX= 5.01
##ORIGIN= Bruker BioSpin GmbH
##OWNER= kppandey
$$ /nmr500/data/kppandey/nmr/KPP-IV-75 A/6/pdata/98/auditp.txt
##AUDIT TRAIL=  $$ (NUMBER, WHEN, WHO, WHERE, PROCESS, VERSION, WHAT)
(   1,<2022-08-20 13:09:59.993 -0500>,<kppandey>,<nmr500>,<mvrow>,<TopSpin 3.6.4>,
      <rhpp from
       1 6 "KPP-IV-75 A" "/nmr500/data/kppandey/nmr"
       data hash MD5: 1K
       79 82 38 7A B6 82 9E 5A CB E4 D3 5B A5 32 7A 20>)
##END=

$$ hash MD5
$$ 45 67 36 8E A5 32 3F 6E 57 BD 2C 7B A8 F8 DB 2B
