# Supplementary material for: First Total Synthesis of the Unnatural (+)-Talcarpine and (−)‑N 4‑Methyl,N 4‑21-secotalpinine
Source: ACS Omega. 2026 Apr 29;11(18):26942–56. doi: 10.1021/acsomega.5c13509 (PMC13176970; doi:10.1021/acsomega.5c13509)
Supplement: Supplementary file 2 [file ao5c13509_si_002.zip › FID for publications/1/HH COSY/pdata/98/parm.txt]

Current Data Parameters
NAME        KPP-IV-75 A              
EXPNO                 6              
PROCNO               98              
DATPATH  /nmr500/data/kppandey/nmr              

F2 - Acquisition Parameters
Date_          20220820              
Time              13.09 h            
INSTRUM           spect              
PROBHD   Z149001_0007 (              
PULPROG        cosygpqf              
TD                 2048              
SOLVENT           CDCl3              
NS                   30              
DS                   16              
SWH            6009.615 Hz           
FIDRES         5.868765 Hz           
AQ            0.1703936 sec          
RG               190.86              
DW               83.200 usec         
DE                25.00 usec         
TE                298.0 K            
D0           0.00000300 sec          
D1           1.50000000 sec          
D13          0.00000400 sec          
D16          0.00020000 sec          
IN0          0.00016660 sec          
TDav                  1              
SFO1        500.1326007 MHz          
NUC1                 1H              
P0                12.00 usec         
P1                12.00 usec         
PLW1        14.14599991 W            
GPNAM[1]     SMSQ10.100              
GPZ1              10.00 %            
P16             1000.00 usec         

F1 - Acquisition parameters
TD                  128              
SFO1           500.1326 MHz          
FIDRES        93.787514 Hz           
SW               12.002 ppm          
FnMODE               QF              

F2 - Processing parameters
SI                 1024              
SF          500.1300000 MHz          
WDW                SINE              
SSB                   0              
LB                    0 Hz           
GB                    0              
PC                 1.40              
