# Supplementary material for: First Total Synthesis of the Unnatural (+)-Talcarpine and (−)‑N 4‑Methyl,N 4‑21-secotalpinine
Source: ACS Omega. 2026 Apr 29;11(18):26942–56. doi: 10.1021/acsomega.5c13509 (PMC13176970; doi:10.1021/acsomega.5c13509)
Supplement: Supplementary file 2 [file ao5c13509_si_002.zip › FID for publications/1/HH COSY/shimvalues]

# Sat Aug 20 11:22:51 2022
#$$PROBEIDENTIFIER=Z149001_0007
#$$PROBENAME=CPP BBO 500S1 BB-H&F-05 Z
#$$SHIMID=292722
#
# Active Shim Gradients
#
Z           		3480            
Z2          		-33             
Z3          		-2221           
Z4          		-14979          
Z5          		-2047           
Z6          		-34070          
Z7          		4695            
Z8          		-907            
X           		898             
XZ          		380             
XZ2         		-2172           
XZ3         		-2525           
XZ4         		-3388           
XZ5         		7418            
Y           		-4501           
YZ          		2704            
YZ2         		-6959           
YZ3         		5367            
YZ4         		-1299           
YZ5         		1920            
XY          		-189            
XYZ         		1429            
XYZ2        		1426            
XYZ3        		-649            
XYZ4        		-4784           
XYZ5        		194             
(X2-Y2)     		-4009           
(X2-Y2)Z    		3224            
(X2-Y2)Z2   		-699            
(X2-Y2)Z3   		-676            
(X2-Y2)Z4   		583             
(X2-Y2)Z5   		-355            
X3          		-986            
X3Z         		-1389           
Y3          		2755            
Y3Z         		1592            
#
# Lock Parameter
#
FIELD		8721.004
LOCKPHASE		333.000 
LOCKPOWER		-30.000 
LOCKGAIN		133.293 
LOCKDC		-75.000 
LOCKSHIFT		7.240   
LOOPGAIN		-12.000 
LOOPTIME		0.400   
LOOPFILTER		100.000 
#
IEEE64_VERSION_CODE 1
#
# Shim currents 
#
SHIM_SETTING [1 ]  1987.98574692   
SHIM_SETTING [2 ]  5350.52126684   
SHIM_SETTING [3 ]  -6533.77409378  
SHIM_SETTING [4 ]  43285.67645409  
SHIM_SETTING [5 ]  -13938.41839972 
SHIM_SETTING [6 ]  -8461.29559497  
SHIM_SETTING [7 ]  -47842.77755310 
SHIM_SETTING [8 ]  -51973.55806716 
SHIM_SETTING [9 ]  -16972.29995475 
SHIM_SETTING [10]  -16360.15466304 
SHIM_SETTING [11]  0.00000000      
SHIM_SETTING [12]  1163.51800000   
SHIM_SETTING [13]  4346.81500000   
SHIM_SETTING [14]  195.55700004    
SHIM_SETTING [15]  -2749.73231837  
SHIM_SETTING [16]  -4092.14331900  
SHIM_SETTING [17]  10051.84160915  
SHIM_SETTING [18]  1323.35338759   
SHIM_SETTING [19]  4177.62010294   
SHIM_SETTING [20]  -7223.63207284  
SHIM_SETTING [21]  -401.40100296   
SHIM_SETTING [22]  -5642.10600226  
SHIM_SETTING [23]  -1498.52600084  
SHIM_SETTING [24]  -6662.16999809  
SHIM_SETTING [25]  -1276.94700298  
SHIM_SETTING [26]  -656.16700164   
SHIM_SETTING [27]  -1151.75800022  
SHIM_SETTING [28]  -3591.01980976  
SHIM_SETTING [29]  -4025.30899825  
SHIM_SETTING [30]  -3753.47699745  
SHIM_SETTING [31]  -2350.91800556  
SHIM_SETTING [32]  -20036.92682765 
SHIM_SETTING [33]  89.52800031     
SHIM_SETTING [34]  -1924.08399908  
SHIM_SETTING [35]  5033.71999876   
SHIM_SETTING [36]  2068.16999990   
SHIM_SETTING [37]  -7206.46702745  
SHIM_SETTING [38]  5176.60097561   
SHIM_SETTING [39]  4935.19999928   
SHIM_SETTING [40]  0.00000000      
