# Supplementary material for: First Total Synthesis of the Unnatural (+)-Talcarpine and (−)‑N 4‑Methyl,N 4‑21-secotalpinine
Source: ACS Omega. 2026 Apr 29;11(18):26942–56. doi: 10.1021/acsomega.5c13509 (PMC13176970; doi:10.1021/acsomega.5c13509)
Supplement: Supplementary file 2 [file ao5c13509_si_002.zip › FID for publications/1/HH COSY/topshimreport]

New TopShim run:

version = topshim 2.0.0
date = 2022-08-20
time = 11:18:07.583
command = topshim  ordmax=8 ws80 tunea

FINE SHIMMING

Parameters:

probe = Z149001_0007
solvent = CDCl3
shim nucleus = 2H
nucleus optimised for = 1H
o1p (from lock) = 7.24 ppm

Results:


1D Shimming:
echo time must be reduced
Iteration  1: FWHM Before= 1.7 Hz, Target= 0.4 Hz, After= 1.9 Hz
Iteration  2: FWHM Before= 1.9 Hz, Target= 0.5 Hz, After= 1.7 Hz
Iteration  3: FWHM Before= 1.7 Hz, Target= 0.7 Hz, After= 3.2 Hz
Iteration  4: FWHM Before= 3.2 Hz, Target= 0.4 Hz, After= 0.7 Hz
Iteration  5: FWHM Before= 0.7 Hz, Target= 0.4 Hz
Shim succeeded

Lineshape quality factor (1D spectrum, spinning) = 0.812


Performing tune after shimming
tune lock level increase = 1.7

shim changes: 
Z	-7
Z2	-562
Z3	-240
Z4	-12057
Z5	-4044
Z6	-33278
Z7	+2568
Z8	-11404
X	+137
XZ	+26
Y	-190

duration = 3 min 14 sec
completed successfully
finished Sat Aug 20 11:21:20 2022


========================================================================
