# Supplementary material for: First Total Synthesis of the Unnatural (+)-Talcarpine and (−)‑N 4‑Methyl,N 4‑21-secotalpinine
Source: ACS Omega. 2026 Apr 29;11(18):26942–56. doi: 10.1021/acsomega.5c13509 (PMC13176970; doi:10.1021/acsomega.5c13509)
Supplement: Supplementary file 2 [file ao5c13509_si_002.zip › FID for publications/11/13C NMR/acqus]

##TITLE= Parameter file, TopSpin 3.6.4
##JCAMPDX= 5.0
##DATATYPE= Parameter Values
##NPOINTS= 14	$$ modification sequence number
##ORIGIN= Bruker BioSpin GmbH
##OWNER= kppandey
$$ 2021-12-13 18:49:30.103 -0600  kppandey@nmr500
$$ /nmr500/data/kppandey/nmr/KPP-II-50-Dec 23-21/2/acqus
$$ process /opt/topspin3.6/prog/mod/go4
##$ACQT0= -1.70581753891579
##$AMP= (0..31)
100 100 100 100 100 100 100 100 100 100 100 100 100 100 100 100 100 100
100 100 100 100 100 100 100 100 100 100 100 100 100 100
##$AMPCOIL= (0..19)
-1 0 0 0 0 0 0 0 0 0 0 0 0 0 0 0 0 0 0 0
##$ANAVPT= -1
##$AQSEQ= 0
##$AQ_mod= 3
##$AUNM= <au_zgrot.hf>
##$AUTOPOS= <10 >
##$BF1= 125.757788526
##$BF2= 500.13
##$BF3= 125.757788526
##$BF4= 125.757788526
##$BF5= 125.757788526
##$BF6= 125.757788526
##$BF7= 125.757788526
##$BF8= 125.757788526
##$BWFAC= (0..63)
0 0 0 0 0 0 0 0 0 0 0 0 0 0 0 0 0 0 0 0 0 0 0 0 0 0 0 0 0 0 0 0 0 0 0 0
0 0 0 0 0 0 0 0 0 0 0 0 0 0 0 0 0 0 0 0 0 0 0 0 0 0 0 0
##$BYTORDA= 0
##$CAGPARS= (0..11)
0 0 0 0 0 0 0 0 0 0 0 0
##$CHEMSTR= <none>
##$CNST= (0..63)
1 1 1 1 1 1 1 1 1 1 1 1 1 1 1 1 1 1 1 1 1 1 1 1 1 1 1 1 1 1 1 1 1 1 1 1
1 1 1 1 1 1 1 1 1 1 1 1 1 1 1 1 1 1 1 1 1 1 1 1 1 1 1 1
##$CPDPRG= (0..8)
<> <> <waltz16> <> <> <> <> <> <>
##$D= (0..63)
0 2 0 0 0 0 0 0 0 0 0 0.03 0 0 0 0 0.0002 0 0 0 0 0 0 0 0 0 0 0 0 0 0 0
0 0 0 0 0 0 0 0 0 0 0 0 0 0 0 0 0 0 0 0 0 0 0 0 0 0 0 0 0 0 0 0
##$DATE= 1639442970
##$DATE_START= 1639442016
##$DE= 22.41919
##$DECBNUC= <off>
##$DECIM= 672
##$DECNUC= <off>
##$DECSTAT= 4
##$DIGMOD= 3
##$DIGTYP= 12
##$DQDMODE= 0
##$DR= 21
##$DS= 0
##$DSPFIRM= 4
##$DSPFVS= 21
##$DTYPA= 0
##$EXP= <c13>
##$FCUCHAN= (0..9)
0 1 2 0 0 0 0 0 0 0
##$FL1= 0
##$FL2= 0
##$FL3= 0
##$FL4= 0
##$FN_INDIRECT= (0..7)
0 0 0 0 0 0 0 0
##$FOV= 0
##$FQ1LIST= <>
##$FQ2LIST= <>
##$FQ3LIST= <>
##$FQ4LIST= <>
##$FQ5LIST= <>
##$FQ6LIST= <>
##$FQ7LIST= <>
##$FQ8LIST= <>
##$FRQLO3= 1104635.69499999
##$FRQLO3N= 2
##$FS= (0..7)
83 83 83 83 83 83 83 83
##$FTLPGN= 0
##$FW= 4032000
##$FnILOOP= 0
##$FnMODE= 0
##$FnTYPE= 0
##$GPNAM= (0..31)
<> <> <> <> <> <> <> <> <> <> <> <> <> <> <> <> <> <> <> <> <> <> <> <>
<> <> <> <> <> <> <> <>
##$GPX= (0..31)
0 0 0 0 0 0 0 0 0 0 0 0 0 0 0 0 0 0 0 0 0 0 0 0 0 0 0 0 0 0 0 0
##$GPY= (0..31)
0 0 0 0 0 0 0 0 0 0 0 0 0 0 0 0 0 0 0 0 0 0 0 0 0 0 0 0 0 0 0 0
##$GPZ= (0..31)
0 0 0 0 0 0 0 0 0 0 0 0 0 0 0 0 0 0 0 0 0 0 0 0 0 0 0 0 0 0 0 0
##$GRDPROG= <>
##$GRPDLY= 76
##$HDDUTY= 20
##$HDRATE= 1
##$HGAIN= (0..3)
0 0 0 0
##$HL1= 0
##$HL2= 0
##$HL3= 0
##$HL4= 0
##$HOLDER= 10
##$HPMOD= (0..7)
0 0 0 0 0 0 0 0
##$HPPRGN= 0
##$IN= (0..63)
0 0 0 0 0 0 0 0 0 0 0 0 0 0 0 0 0 0 0 0 0 0 0 0 0 0 0 0 0 0 0 0 0 0 0 0
0 0 0 0 0 0 0 0 0 0 0 0 0 0 0 0 0 0 0 0 0 0 0 0 0 0 0 0
##$INF= (0..7)
0 0 0 0 0 0 0 0
##$INP= (0..63)
0 0 0 0 0 0 0 0 0 0 0 0 0 0 0 0 0 0 0 0 0 0 0 0 0 0 0 0 0 0 0 0 0 0 0 0
0 0 0 0 0 0 0 0 0 0 0 0 0 0 0 0 0 0 0 0 0 0 0 0 0 0 0 0
##$INSTRUM= <spect>
##$INTEGFAC= (0..63)
0 0 0 0 0 0 0 0 0 0 0 0 0 0 0 0 0 0 0 0 0 0 0 0 0 0 0 0 0 0 0 0 0 0 0 0
0 0 0 0 0 0 0 0 0 0 0 0 0 0 0 0 0 0 0 0 0 0 0 0 0 0 0 0
##$L= (0..31)
1 1 1 1 1 1 1 1 1 1 1 1 1 1 1 1 1 1 1 1 1 1 1 1 1 1 1 1 1 1 1 1
##$LFILTER= 100
##$LGAIN= -12
##$LINPSTP= 0
##$LOCKED= yes
##$LOCKFLD= 8719
##$LOCKGN= 126.804634094238
##$LOCKPOW= -30
##$LOCKPPM= 7.23999977111816
##$LOCNUC= <2H>
##$LOCPHAS= 333
##$LOCSHFT= yes
##$LOCSW= 0
##$LTIME= 0.400000005960464
##$MASR= 4200
##$MASRLST= <masrlst>
##$MULEXPNO= (0..15)
0 0 0 0 0 0 0 0 0 0 0 0 0 0 0 0
##$NBL= 1
##$NC= -5
##$NLOGCH= 1
##$NOVFLW= 0
##$NS= 300
##$NUC1= <13C>
##$NUC2= <1H>
##$NUC3= <off>
##$NUC4= <off>
##$NUC5= <off>
##$NUC6= <off>
##$NUC7= <off>
##$NUC8= <off>
##$NUCLEUS= <off>
##$NUSLIST= <automatic>
##$NusAMOUNT= 25
##$NusFPNZ= no
##$NusJSP= 0
##$NusSEED= 54321
##$NusSPTYPE= 0
##$NusT2= 1
##$NusTD= 0
##$O1= 12575.779
##$O2= 2000.52
##$O3= 12575.779
##$O4= 12575.779
##$O5= 12575.779
##$O6= 12575.779
##$O7= 12575.779
##$O8= 12575.779
##$OVERFLW= 0
##$P= (0..63)
3.333333 10 20 12 24 16.5 25 50 420 30 60 40000 40000 2000 0 0 1000 2000
500 600 2500 0 0 0 1000 0 500 10 0 2000 0 0 4440 0 0 0 80000 0 0 2040 4000
0 0 10000 888 0 40000 1260 2400 0 40000 0 0 0 0 0 0 0 0 0 0 0 0 1680
##$PACOIL= (0..15)
2 3 1 0 0 0 0 0 0 0 0 0 0 0 0 0
##$PAPS= 0
##$PARMODE= 0
##$PCPD= (0..9)
0 70 80 0 0 0 0 0 0 0
##$PEXSEL= (0..9)
1 1 1 1 1 1 1 1 1 1
##$PHCOR= (0..31)
0 0 0 0 0 0 0 0 0 0 0 0 0 0 0 0 0 0 0 0 0 0 0 0 0 0 0 0 0 0 0 0
##$PHLIST= <>
##$PHP= 2
##$PH_ref= 0
##$PL= (0..63)
120 120 120 120 120 120 120 120 120 120 120 120 120 120 120 120 120 120
120 120 120 120 120 120 120 120 120 120 120 120 120 120 120 120 120 120
120 120 120 120 120 120 120 120 120 120 120 120 120 120 120 120 120 120
120 120 120 120 120 120 120 120 120 120
##$PLSTEP= 0.1
##$PLSTRT= -6
##$PLW= (0..63)
0 64.218 14.146 0 0 0 0 0 0 0 10.275 0.41099 0.31829 0.1601 0 2.2634 0
0 64.218 1.3106 0 8.1481e-05 0 0 0.0013037 0 0.079571 0 0 10.275 0.31829
1.2731 0 0 0 0 0 0 0 0 0 0 0 0 0 0 0 0 0 0 0 0 0 0 0 0 0 0 0 0 0 0 0 0
##$PLWMAX= (0..7)
467.8 128.2 0 0 0 0 0 0
##$PQPHASE= 0
##$PQSCALE= 1
##$PR= 1
##$PRECHAN= (0..15)
-1 2 -1 0 1 -1 -1 -1 -1 -1 -1 -1 -1 -1 -1 -1
##$PRGAIN= 0
##$PROBHD= <Z149001_0007 (CPP BBO 500S1 BB-H&F-05 Z)>
##$PROBINPUTS= (0..15)
<31P-77Se/10B-35Cl> <1H/19F> <2H> <> <> <> <> <> <> <> <> <> <> <> <> <>
##$PULPROG= <zgpg30>
##$PW= 0
##$PYNM= <>
##$ProjAngle= 0
##$QNP= 0
##$RD= 0
##$RECCHAN= (0..15)
0 1 0 0 0 0 0 0 0 0 0 0 0 0 0 0
##$RECPH= 0
##$RECPRE= (0..15)
-1 2 -1 -1 -1 -1 -1 -1 -1 -1 -1 -1 -1 -1 -1 -1
##$RECPRFX= (0..15)
1 0 0 0 0 0 0 0 0 0 0 0 0 0 0 0
##$RECSEL= (0..15)
0 1 0 0 0 0 0 0 0 0 0 0 0 0 0 0
##$RG= 190.86
##$RO= 20
##$RSEL= (0..15)
0 1 2 0 0 0 0 0 0 0 0 0 0 0 0 0
##$S= (0..7)
83 83 83 83 83 83 83 83
##$SELREC= (0..9)
0 0 0 0 0 0 0 0 0 0
##$SFO1= 125.770364305
##$SFO2= 500.13200052
##$SFO3= 125.770364305
##$SFO4= 125.770364305
##$SFO5= 125.770364305
##$SFO6= 125.770364305
##$SFO7= 125.770364305
##$SFO8= 125.770364305
##$SOLVENT= <CDCl3>
##$SOLVOLD= <off>
##$SP= (0..63)
120 120 120 120 120 120 120 120 120 120 120 120 120 120 120 120 120 120
120 120 120 120 120 120 120 120 120 120 120 120 120 120 120 120 120 120
120 120 120 120 120 120 120 120 120 120 120 120 120 120 120 120 120 120
120 120 120 120 120 120 120 120 120 120
##$SPECTR= 0
##$SPINCNT= 0
##$SPNAM= (0..63)
<> <Q5.1000> <Q3_surbop.1> <0.0> <Eburp2tr.1000> <Crp60comp.4> <Crp60,0.5,20.1>
<Sinc1.1000> <Crp60,0.5,20.1> <> <Crp60comp.4> <Crp60comp.4> <> <> <Eburp2.1000>
<> <> <> <0.0> <Q5tr_sebop.1> <Q5tr_sebop.1> <Q5tr_sebop.1> <Q5tr_sebop.1>
<> <> <> <Gaus1_180r.1000> <> <> <Q5tr.1000> <Q3_surbop.1> <Reburp.1000>
<Q3.1000> <> <Q3_surbop.1> <Q3_surbop.1> <Q5.1000> <> <> <> <Q3_surbop.1>
<Crp60,0.5,20.1> <> <> <> <> <> <> <> <> <> <> <> <> <> <> <> <> <> <>
<> <> <> <>
##$SPOAL= (0..63)
0.5 1 0.5 0.5 0 0.5 0.5 0.5 0.5 0.5 0.5 0.5 0.5 0.5 1 0.5 0.5 0.5 0.5 0
0 0 0 0.5 0.5 0.5 0.5 0.5 0.5 0 0.5 0.5 0.5 0.5 0.5 0.5 1 0.5 0.5 0.5 0.5
0.5 0.5 0.5 0.5 0.5 0.5 0.5 0.5 0.5 0.5 0.5 0.5 0.5 0.5 0.5 0.5 0.5 0.5
0.5 0.5 0.5 0.5 0.5
##$SPOFFS= (0..63)
0 0 0 0 0 0 0 0 0 0 0 0 0 0 0 0 0 0 0 0 0 0 0 0 0 0 0 0 0 0 0 0 0 0 0 0
0 0 0 0 0 0 0 0 0 0 0 0 0 0 0 0 0 0 0 0 0 0 0 0 0 0 0 0
##$SPPEX= (0..63)
0 0 0 0 0 0 0 0 0 0 0 0 0 0 0 0 0 0 0 0 0 0 0 0 0 0 0 0 0 0 0 0 0 0 0 0
0 0 0 0 0 0 0 0 0 0 0 0 0 0 0 0 0 0 0 0 0 0 0 0 0 0 0 0
##$SPW= (0..63)
0 0.0013508 0.0011059 0 0.13142 9.8117 0 0.0058737 9.8117 0 9.8117 9.8117
0 0 0.13142 0 0 0 0 13.27788 20.64004 9.637436 51.9739 0 0 0 7.5158e-06
0 0 0.10963 2.244 0.45323 0.003551 0 1.1146 0.0011059 0.37521 0 0 0 0.0011059
9.8117 0 0 0 0 0 0 0 0 0 0 0 0 0 0 0 0 0 0 0 0 0 0
##$SUBNAM= (0..9)
<> <> <> <> <> <> <> <> <> <>
##$SW= 236.636865340793
##$SWIBOX= (0..19)
0 1 3 0 0 0 0 0 0 0 0 0 0 0 0 0 0 0 0 0
##$SW_h= 29761.9047619048
##$SWfinal= 0
##$SigLockShift= 0
##$TD= 65536
##$TD0= 1
##$TD_INDIRECT= (0..7)
0 0 0 0 0 0 0 0
##$TDav= 1
##$TE= 297.9991
##$TE1= 298.5397
##$TE2= 0
##$TE3= 0
##$TE4= 0
##$TEG= 300
##$TE_MAGNET= 0
##$TE_PIDX= 1
##$TE_RAW= 298.5397
##$TE_STAB= (0..9)
2 2 0 0 0 0 0 0 0 0
##$TL= (0..7)
120 120 120 120 120 120 120 120
##$TOTROT= (0..63)
0 0 0 0 0 0 0 0 0 0 0 0 0 0 0 0 0 0 0 0 0 0 0 0 0 0 0 0 0 0 0 0 0 0 0 0
0 0 0 0 0 0 0 0 0 0 0 0 0 0 0 0 0 0 0 0 0 0 0 0 0 0 0 0
##$TUBE_TYPE= <>
##$USERA1= <>
##$USERA2= <>
##$USERA3= <>
##$USERA4= <>
##$USERA5= <>
##$UUID= <7a04187c-5c75-11ec-808c-a0369fd353b1>
##$V9= 5
##$VALIDCODE= -1
##$VALIST= <>
##$VCLIST= <>
##$VDLIST= <>
##$VPLIST= <>
##$VTLIST= <>
##$WBST= 1024
##$WBSW= 4
##$XGAIN= (0..3)
0 0 0 0
##$XL= 0
##$YL= 0
##$YMAX_a= 244500
##$YMIN_a= -346497
##$ZGOPTNS= <>
##$ZL1= 120
##$ZL2= 120
##$ZL3= 120
##$ZL4= 120
##$scaledByNS= no
##$scaledByRG= no
##END=
