# Supplementary material for: First Total Synthesis of the Unnatural (+)-Talcarpine and (−)‑N 4‑Methyl,N 4‑21-secotalpinine
Source: ACS Omega. 2026 Apr 29;11(18):26942–56. doi: 10.1021/acsomega.5c13509 (PMC13176970; doi:10.1021/acsomega.5c13509)
Supplement: Supplementary file 2 [file ao5c13509_si_002.zip › FID for publications/11/13C NMR/pdata/1/auditp.txt]

##TITLE= Audit trail, TopSpin 3.6.4
##JCAMPDX= 5.01
##ORIGIN= Bruker BioSpin GmbH
##OWNER= kppandey
$$ /nmr500/data/kppandey/nmr/KPP-II-50-Dec 23-21/2/pdata/1/auditp.txt
##AUDIT TRAIL=  $$ (NUMBER, WHEN, WHO, WHERE, PROCESS, VERSION, WHAT)
(   1,<2021-12-13 18:49:30.101 -0600>,<kppandey>,<nmr500>,<go4>,<TopSpin 3.6.4>,
      <created by zg on data set with UUID '7a04187c-5c75-11ec-808c-a0369fd353b1'
       started at 2021-12-13 18:33:36.996 -0600,
       POWCHK enabled, PULCHK disabled,
       completed at 2021-12-13 18:49:30.099 -0600

       configuration hash MD5:
       3E 8D 4F 97 19 FA EE 89 80 19 FA 02 1E 55 6A B2
       data hash MD5: 64K
       17 CF 5E D1 14 59 C4 E4 A0 EE 8E 84 5B 34 5A BE
>)
(   2,<2021-12-13 18:49:30.716 -0600>,<kppandey>,<nmr500>,<audit>,<TopSpin 3.6.4>,
      <user comment:
       ICON-NMR User ID: kppandey
       data hash MD5: 64K
       17 CF 5E D1 14 59 C4 E4 A0 EE 8E 84 5B 34 5A BE>)
(   3,<2021-12-13 18:49:31.109 -0600>,<kppandey>,<nmr500>,<proc1d>,<TopSpin 3.6.4>,
      <Start of raw data processing
       ef LB = 1 FT_mod = 6 PKNL = 1 SI = 64K 
       data hash MD5: 64K
       57 86 94 18 91 0A 99 02 FB 03 0C 7E EF 97 9F 52>)
(   4,<2021-12-13 18:49:32.125 -0600>,<kppandey>,<nmr500>,<proc1d>,<TopSpin 3.6.4>,
      <apk0 
       data hash MD5: 64K
       18 70 A3 9D E0 FA 40 E0 4A BB 7C B0 FA C9 82 AF>)
(   5,<2021-12-13 18:49:32.187 -0600>,<kppandey>,<nmr500>,<proc1d>,<TopSpin 3.6.4>,
      <abs ABSG = 5 
       data hash MD5: 64K
       0D C6 7F 97 C9 9D B0 D6 BE 3D 30 00 58 DA FA C7>)
##END=

$$ hash MD5
$$ D7 5A 9B 83 93 A9 9D 94 26 81 E4 53 0A 3F 8E C0
