# Supplementary material for: First Total Synthesis of the Unnatural (+)-Talcarpine and (−)‑N 4‑Methyl,N 4‑21-secotalpinine
Source: ACS Omega. 2026 Apr 29;11(18):26942–56. doi: 10.1021/acsomega.5c13509 (PMC13176970; doi:10.1021/acsomega.5c13509)
Supplement: Supplementary file 2 [file ao5c13509_si_002.zip › FID for publications/11/13C NMR/pdata/1/intrng]

P 0
148.346160   147.992267
137.678814   137.108252
121.768073   121.092788
119.323323   118.337478
111.689345   111.154894
109.107371   108.345417
105.308438   104.947322
77.722839   76.411990
58.944843   58.421226
58.208168   57.673717
52.293099   51.722537
51.339755   50.715025
36.223468   35.559016
29.792004   29.152830
22.941647   22.306084
17.817420   17.228802
