# Supplementary material for: First Total Synthesis of the Unnatural (+)-Talcarpine and (−)‑N 4‑Methyl,N 4‑21-secotalpinine
Source: ACS Omega. 2026 Apr 29;11(18):26942–56. doi: 10.1021/acsomega.5c13509 (PMC13176970; doi:10.1021/acsomega.5c13509)
Supplement: Supplementary file 2 [file ao5c13509_si_002.zip › FID for publications/11/13C NMR/pdata/1/parm.txt]

Current Data Parameters
NAME     KPP-II-50-Dec 23-21              
EXPNO                 2              
PROCNO                1              
DATPATH  /nmr500/data/kppandey/nmr              

F2 - Acquisition Parameters
Date_          20211213              
Time              18.49 h            
INSTRUM           spect              
PROBHD   Z149001_0007 (              
PULPROG          zgpg30              
TD                65536              
SOLVENT           CDCl3              
NS                  300              
DS                    0              
SWH           29761.904 Hz           
FIDRES         0.908261 Hz           
AQ            1.1010048 sec          
RG               190.86              
DW               16.800 usec         
DE                22.42 usec         
TE                298.0 K            
D1           2.00000000 sec          
D11          0.03000000 sec          
TD0                   1              
SFO1        125.7703643 MHz          
NUC1                13C              
P0                 3.33 usec         
P1                10.00 usec         
PLW1        64.21800232 W            
SFO2        500.1320005 MHz          
NUC2                 1H              
CPDPRG[2        waltz16              
PCPD2             80.00 usec         
PLW2        14.14599991 W            
PLW12        0.31829000 W            
PLW13        0.16010000 W            

F2 - Processing parameters
SI                65536              
SF          125.7577885 MHz          
WDW                  EM              
SSB                   0              
LB                 1.00 Hz           
GB                    0              
PC                 1.40              
