# Supplementary material for: First Total Synthesis of the Unnatural (+)-Talcarpine and (−)‑N 4‑Methyl,N 4‑21-secotalpinine
Source: ACS Omega. 2026 Apr 29;11(18):26942–56. doi: 10.1021/acsomega.5c13509 (PMC13176970; doi:10.1021/acsomega.5c13509)
Supplement: Supplementary file 2 [file ao5c13509_si_002.zip › FID for publications/11/13C NMR/pdata/1/peaklist.xml]

<?xml version="1.0" encoding="UTF-8"?>
<PeakList>
  <PeakList1D>
    <PeakList1DHeader creator="kppandey" date="2021-12-13T18:49:32.198-06:00" expNo="2" name="KPP-II-50-Dec 23-21" owner="" procNo="1" source="/nmr500/data/kppandey/nmr">
      <PeakPickDetails>F1=218.330307ppm, F2=-18.330221ppm, MI=0.00cm, MAXI=10000.00cm, PC=1.400
      </PeakPickDetails>
    </PeakList1DHeader>
    <Peak1D F1="217.653259" intensity="2.047149e+00" type="0"/>
    <Peak1D F1="148.193848" intensity="3.555162e+00" type="0"/>
    <Peak1D F1="137.510941" intensity="2.550273e+00" type="0"/>
    <Peak1D F1="137.303909" intensity="2.780533e+00" type="0"/>
    <Peak1D F1="126.658096" intensity="2.634676e+00" type="0"/>
    <Peak1D F1="121.427444" intensity="6.089224e+00" type="0"/>
    <Peak1D F1="119.143089" intensity="5.999520e+00" type="0"/>
    <Peak1D F1="118.584717" intensity="6.203495e+00" type="0"/>
    <Peak1D F1="111.467567" intensity="5.397424e+00" type="0"/>
    <Peak1D F1="108.754997" intensity="6.371560e+00" type="0"/>
    <Peak1D F1="105.129623" intensity="3.191070e+00" type="0"/>
    <Peak1D F1="77.326653" intensity="1.472030e+01" type="0"/>
    <Peak1D F1="77.072464" intensity="1.500000e+01" type="0"/>
    <Peak1D F1="76.818291" intensity="1.483728e+01" type="0"/>
    <Peak1D F1="58.692318" intensity="6.357875e+00" type="0"/>
    <Peak1D F1="57.946865" intensity="6.047300e+00" type="0"/>
    <Peak1D F1="51.989410" intensity="6.249182e+00" type="0"/>
    <Peak1D F1="51.073067" intensity="5.832562e+00" type="0"/>
    <Peak1D F1="35.790848" intensity="5.590882e+00" type="0"/>
    <Peak1D F1="29.355026" intensity="4.801730e+00" type="0"/>
    <Peak1D F1="22.516687" intensity="5.959073e+00" type="0"/>
    <Peak1D F1="17.511841" intensity="6.300633e+00" type="0"/>
  </PeakList1D>
</PeakList>
