# Supplementary material for: First Total Synthesis of the Unnatural (+)-Talcarpine and (−)‑N 4‑Methyl,N 4‑21-secotalpinine
Source: ACS Omega. 2026 Apr 29;11(18):26942–56. doi: 10.1021/acsomega.5c13509 (PMC13176970; doi:10.1021/acsomega.5c13509)
Supplement: Supplementary file 2 [file ao5c13509_si_002.zip › FID for publications/11/13C NMR/pdata/1/peakrng]

P    #regions in PPM
# 2021-12-13 18:49:32 -0600  kppandey@nmr500
# low field   high field   mi   maxi
  218.330307006836  -18.3302220207688  0.000  10000.000  # for region 1
