# Supplementary material for: First Total Synthesis of the Unnatural (+)-Talcarpine and (−)‑N 4‑Methyl,N 4‑21-secotalpinine
Source: ACS Omega. 2026 Apr 29;11(18):26942–56. doi: 10.1021/acsomega.5c13509 (PMC13176970; doi:10.1021/acsomega.5c13509)
Supplement: Supplementary file 2 [file ao5c13509_si_002.zip › FID for publications/11/13C NMR/shimvalues]

# Mon Dec 13 18:49:29 2021
#$$PROBEIDENTIFIER=Z149001_0007
#$$PROBENAME=CPP BBO 500S1 BB-H&F-05 Z
#$$SHIMID=292722
#
# Active Shim Gradients
#
Z           		3718            
Z2          		551             
Z3          		-1884           
Z4          		-3800           
Z5          		1750            
Z6          		1517            
Z7          		7333            
Z8          		6155            
X           		813             
XZ          		391             
XZ2         		-2335           
XZ3         		-2341           
XZ4         		-3085           
XZ5         		7247            
Y           		-4287           
YZ          		2856            
YZ2         		-6954           
YZ3         		5370            
YZ4         		-1512           
YZ5         		1748            
XY          		-204            
XYZ         		1748            
XYZ2        		1131            
XYZ3        		-1443           
XYZ4        		-3446           
XYZ5        		146             
(X2-Y2)     		-4031           
(X2-Y2)Z    		3327            
(X2-Y2)Z2   		-827            
(X2-Y2)Z3   		-451            
(X2-Y2)Z4   		577             
(X2-Y2)Z5   		27              
X3          		-630            
X3Z         		-1603           
Y3          		2869            
Y3Z         		1676            
#
# Lock Parameter
#
FIELD		8720.126
LOCKPHASE		333.000 
LOCKPOWER		-30.000 
LOCKGAIN		126.805 
LOCKDC		-75.000 
LOCKSHIFT		7.240   
LOOPGAIN		-12.000 
LOOPTIME		0.400   
LOOPFILTER		100.000 
#
IEEE64_VERSION_CODE 1
#
# Shim currents 
#
SHIM_SETTING [1 ]  2734.99018624   
SHIM_SETTING [2 ]  -3248.28277817  
SHIM_SETTING [3 ]  -4432.57826933  
SHIM_SETTING [4 ]  7417.06617726   
SHIM_SETTING [5 ]  -2948.49998282  
SHIM_SETTING [6 ]  -4387.93197246  
SHIM_SETTING [7 ]  11319.88570746  
SHIM_SETTING [8 ]  -3931.12295264  
SHIM_SETTING [9 ]  1299.46067188   
SHIM_SETTING [10]  -2025.92298445  
SHIM_SETTING [11]  0.00000000      
SHIM_SETTING [12]  1193.16865260   
SHIM_SETTING [13]  4544.26905582   
SHIM_SETTING [14]  471.92161182    
SHIM_SETTING [15]  -2687.49765950  
SHIM_SETTING [16]  -4266.64244885  
SHIM_SETTING [17]  9552.85554705   
SHIM_SETTING [18]  1257.98037603   
SHIM_SETTING [19]  4380.91872186   
SHIM_SETTING [20]  -6941.82292096  
SHIM_SETTING [21]  -164.91001620   
SHIM_SETTING [22]  -6168.47006918  
SHIM_SETTING [23]  -1362.72246601  
SHIM_SETTING [24]  -6640.96745368  
SHIM_SETTING [25]  -626.66482718   
SHIM_SETTING [26]  -1266.20647768  
SHIM_SETTING [27]  -1082.82624212  
SHIM_SETTING [28]  -3425.92954935  
SHIM_SETTING [29]  -3761.34423764  
SHIM_SETTING [30]  -1948.70128083  
SHIM_SETTING [31]  -1896.29690022  
SHIM_SETTING [32]  -20062.92497163 
SHIM_SETTING [33]  125.21936479    
SHIM_SETTING [34]  -1325.04200912  
SHIM_SETTING [35]  4607.40609014   
SHIM_SETTING [36]  220.76886105    
SHIM_SETTING [37]  -7128.37445286  
SHIM_SETTING [38]  4970.03701691   
SHIM_SETTING [39]  5326.46458855   
SHIM_SETTING [40]  0.00000000      
