# Supplementary material for: First Total Synthesis of the Unnatural (+)-Talcarpine and (−)‑N 4‑Methyl,N 4‑21-secotalpinine
Source: ACS Omega. 2026 Apr 29;11(18):26942–56. doi: 10.1021/acsomega.5c13509 (PMC13176970; doi:10.1021/acsomega.5c13509)
Supplement: Supplementary file 2 [file ao5c13509_si_002.zip › FID for publications/11/1H NMR/audita.txt]

##TITLE= Audit trail, TopSpin 3.6.4
##JCAMPDX= 5.01
##ORIGIN= Bruker BioSpin GmbH
##OWNER= kppandey
$$ /nmr500/data/kppandey/nmr/KPP-II-50-Dec 23-21/1/audita.txt
##AUDIT TRAIL=  $$ (NUMBER, WHEN, WHO, WHERE, PROCESS, VERSION, WHAT)
(   1,<2021-12-13 18:32:45.089 -0600>,<kppandey>,<nmr500>,<go4>,<TopSpin 3.6.4>,
      <created by zg on data set with UUID '19410f40-5c75-11ec-9928-a0369fd353b1'
       started at 2021-12-13 18:30:54.651 -0600,
       POWCHK enabled, PULCHK disabled,
       completed at 2021-12-13 18:32:45.087 -0600

       configuration hash MD5:
       3E 8D 4F 97 19 FA EE 89 80 19 FA 02 1E 55 6A B2
       data hash MD5: 64K
       6D 15 4A 54 0A 17 39 BB 9E BB BF E3 54 D0 FE 2A
>)
(   2,<2021-12-13 18:32:45.689 -0600>,<kppandey>,<nmr500>,<audit>,<TopSpin 3.6.4>,
      <user comment:
       ICON-NMR User ID: kppandey
       data hash MD5: 64K
       6D 15 4A 54 0A 17 39 BB 9E BB BF E3 54 D0 FE 2A>)
##END=

$$ hash MD5
$$ D5 1C 87 A4 E2 85 93 E9 68 A6 00 D6 A3 55 A7 BF
