# Supplementary material for: First Total Synthesis of the Unnatural (+)-Talcarpine and (−)‑N 4‑Methyl,N 4‑21-secotalpinine
Source: ACS Omega. 2026 Apr 29;11(18):26942–56. doi: 10.1021/acsomega.5c13509 (PMC13176970; doi:10.1021/acsomega.5c13509)
Supplement: Supplementary file 2 [file ao5c13509_si_002.zip › FID for publications/11/1H NMR/pdata/1/auditp.txt]

##TITLE= Audit trail, TopSpin 3.6.4
##JCAMPDX= 5.01
##ORIGIN= Bruker BioSpin GmbH
##OWNER= kppandey
$$ /nmr500/data/kppandey/nmr/KPP-II-50-Dec 23-21/1/pdata/1/auditp.txt
##AUDIT TRAIL=  $$ (NUMBER, WHEN, WHO, WHERE, PROCESS, VERSION, WHAT)
(   1,<2021-12-13 18:32:45.089 -0600>,<kppandey>,<nmr500>,<go4>,<TopSpin 3.6.4>,
      <created by zg on data set with UUID '19410f40-5c75-11ec-9928-a0369fd353b1'
       started at 2021-12-13 18:30:54.651 -0600,
       POWCHK enabled, PULCHK disabled,
       completed at 2021-12-13 18:32:45.087 -0600

       configuration hash MD5:
       3E 8D 4F 97 19 FA EE 89 80 19 FA 02 1E 55 6A B2
       data hash MD5: 64K
       6D 15 4A 54 0A 17 39 BB 9E BB BF E3 54 D0 FE 2A
>)
(   2,<2021-12-13 18:32:45.689 -0600>,<kppandey>,<nmr500>,<audit>,<TopSpin 3.6.4>,
      <user comment:
       ICON-NMR User ID: kppandey
       data hash MD5: 64K
       6D 15 4A 54 0A 17 39 BB 9E BB BF E3 54 D0 FE 2A>)
(   3,<2021-12-13 18:32:46.419 -0600>,<kppandey>,<nmr500>,<proc1d>,<TopSpin 3.6.4>,
      <Start of raw data processing
       ef LB = 0.3 FT_mod = 6 PKNL = 1 SI = 64K 
       data hash MD5: 64K
       83 6E 40 EC 0F 2B CA 82 69 F1 39 8D F3 A7 C9 EC>)
(   4,<2021-12-13 18:32:46.779 -0600>,<kppandey>,<nmr500>,<proc1d>,<TopSpin 3.6.4>,
      <apk 
       data hash MD5: 64K
       99 C9 01 26 E3 16 ED 3C F5 E8 91 71 18 1C F1 2D>)
(   5,<2021-12-13 18:32:46.871 -0600>,<kppandey>,<nmr500>,<proc1d>,<TopSpin 3.6.4>,
      <abs ABSG = 5 
       data hash MD5: 64K
       93 A2 79 AA 48 2E D3 2F A4 FD 9B 1D 2F EC E9 D6>)
##END=

$$ hash MD5
$$ 49 92 16 D7 39 12 B5 F5 FF 90 07 E5 4A F1 8E EF
