# Supplementary material for: First Total Synthesis of the Unnatural (+)-Talcarpine and (−)‑N 4‑Methyl,N 4‑21-secotalpinine
Source: ACS Omega. 2026 Apr 29;11(18):26942–56. doi: 10.1021/acsomega.5c13509 (PMC13176970; doi:10.1021/acsomega.5c13509)
Supplement: Supplementary file 2 [file ao5c13509_si_002.zip › FID for publications/11/1H NMR/pdata/1/parm.txt]

Current Data Parameters
NAME     KPP-II-50-Dec 23-21              
EXPNO                 1              
PROCNO                1              
DATPATH  /nmr500/data/kppandey/nmr              

F2 - Acquisition Parameters
Date_          20211213              
Time              18.32 h            
INSTRUM           spect              
PROBHD   Z149001_0007 (              
PULPROG            zg30              
TD                65536              
SOLVENT           CDCl3              
NS                   25              
DS                    0              
SWH           10000.000 Hz           
FIDRES         0.305176 Hz           
AQ            3.2767999 sec          
RG                47.99              
DW               50.000 usec         
DE                25.00 usec         
TE                298.0 K            
D1           1.00000000 sec          
TD0                   1              
SFO1        500.1330883 MHz          
NUC1                 1H              
P0                 4.00 usec         
P1                12.00 usec         
PLW1        14.14599991 W            

F2 - Processing parameters
SI                65536              
SF          500.1300000 MHz          
WDW                  EM              
SSB                   0              
LB                 0.30 Hz           
GB                    0              
PC                 1.00              
