# Supplementary material for: First Total Synthesis of the Unnatural (+)-Talcarpine and (−)‑N 4‑Methyl,N 4‑21-secotalpinine
Source: ACS Omega. 2026 Apr 29;11(18):26942–56. doi: 10.1021/acsomega.5c13509 (PMC13176970; doi:10.1021/acsomega.5c13509)
Supplement: Supplementary file 2 [file ao5c13509_si_002.zip › FID for publications/11/1H NMR/pdata/1/peaklist.xml]

<?xml version="1.0" encoding="UTF-8"?>
<PeakList>
  <PeakList1D>
    <PeakList1DHeader creator="kppandey" date="2021-12-13T18:32:46.881-06:00" expNo="1" name="KPP-II-50-Dec 23-21" owner="" procNo="1" source="/nmr500/data/kppandey/nmr">
      <PeakPickDetails>F1=16.172400ppm, F2=-3.822402ppm, MI=1.00cm, MAXI=10000.00cm, PC=1.000
      </PeakPickDetails>
    </PeakList1DHeader>
    <Peak1D F1="7.523440" intensity="1.836887e+00" type="0"/>
    <Peak1D F1="7.507853" intensity="1.962256e+00" type="0"/>
    <Peak1D F1="7.284772" intensity="2.312493e+00" type="0"/>
    <Peak1D F1="7.267909" intensity="2.458731e+00" type="0"/>
    <Peak1D F1="7.225542" intensity="1.127948e+00" type="0"/>
    <Peak1D F1="7.224477" intensity="1.120010e+00" type="0"/>
    <Peak1D F1="7.210035" intensity="1.807827e+00" type="0"/>
    <Peak1D F1="7.125942" intensity="1.254723e+00" type="0"/>
    <Peak1D F1="7.110730" intensity="1.955819e+00" type="0"/>
    <Peak1D F1="5.150751" intensity="2.657797e+00" type="0"/>
    <Peak1D F1="5.145545" intensity="2.595989e+00" type="0"/>
    <Peak1D F1="5.035988" intensity="2.764713e+00" type="0"/>
    <Peak1D F1="5.031599" intensity="2.696224e+00" type="0"/>
    <Peak1D F1="4.441993" intensity="1.190463e+00" type="0"/>
    <Peak1D F1="4.438926" intensity="1.220642e+00" type="0"/>
    <Peak1D F1="4.423426" intensity="1.243768e+00" type="0"/>
    <Peak1D F1="3.933623" intensity="1.020204e+00" type="0"/>
    <Peak1D F1="3.920124" intensity="1.013761e+00" type="0"/>
    <Peak1D F1="3.756061" intensity="1.647265e+00" type="0"/>
    <Peak1D F1="3.744796" intensity="1.612327e+00" type="0"/>
    <Peak1D F1="3.619039" intensity="1.500000e+01" type="0"/>
    <Peak1D F1="3.382174" intensity="1.443177e+00" type="0"/>
    <Peak1D F1="3.351158" intensity="1.666410e+00" type="0"/>
    <Peak1D F1="3.087584" intensity="1.532501e+00" type="0"/>
    <Peak1D F1="3.083925" intensity="1.852057e+00" type="0"/>
    <Peak1D F1="3.081014" intensity="1.832472e+00" type="0"/>
    <Peak1D F1="3.077371" intensity="1.476581e+00" type="0"/>
    <Peak1D F1="2.972254" intensity="1.083213e+00" type="0"/>
    <Peak1D F1="2.959945" intensity="1.075481e+00" type="0"/>
    <Peak1D F1="2.626234" intensity="1.132083e+00" type="0"/>
    <Peak1D F1="2.166481" intensity="1.063069e+00" type="0"/>
    <Peak1D F1="1.528122" intensity="7.202388e+00" type="0"/>
    <Peak1D F1="1.514535" intensity="7.020411e+00" type="0"/>
  </PeakList1D>
</PeakList>
