# Supplementary material for: First Total Synthesis of the Unnatural (+)-Talcarpine and (−)‑N 4‑Methyl,N 4‑21-secotalpinine
Source: ACS Omega. 2026 Apr 29;11(18):26942–56. doi: 10.1021/acsomega.5c13509 (PMC13176970; doi:10.1021/acsomega.5c13509)
Supplement: Supplementary file 2 [file ao5c13509_si_002.zip › FID for publications/11/1H NMR/topshimreport]

New TopShim run:

version = topshim 2.0.0
date = 2021-12-13
time = 18:29:08.647
command = topshim  selwid=1 tunea

FINE SHIMMING

Parameters:

probe = Z149001_0007
solvent = CDCl3
shim nucleus = 2H
nucleus optimised for = 1H
o1p (from lock) = 7.24 ppm
selective excitation width = 1.0 ppm

Results:


1D Shimming:
Iteration  1: FWHM Before= 6.9 Hz, Target= 0.2 Hz, After= 1.0 Hz
Iteration  2: FWHM Before= 1.0 Hz, Target= 0.7 Hz, After= 0.7 Hz
Iteration  3: FWHM Before= 0.7 Hz, Target= 0.7 Hz, After= 0.9 Hz
Iteration  4: FWHM Before= 0.9 Hz, Target= 0.6 Hz, After= 0.5 Hz
Iteration  5: FWHM Before= 0.5 Hz, Target= 0.6 Hz, After= 0.8 Hz
Iteration  6: FWHM Before= 0.8 Hz, Target= 0.6 Hz, After= 0.8 Hz
Slow convergence detected. Shimming was aborted.
Using the best result as the final shim state.

Lineshape quality factor (1D spectrum, spinning) = 0.697


Performing tune after shimming
tune lock level increase = 1.0

shim changes: 
Z	+145
Z2	+1
Z3	-36
Z4	+93
Z5	+56
Z6	-635
Z7	+1017
Z8	+3660

duration = 1 min 32 sec
completed successfully
finished Mon Dec 13 18:30:39 2021


========================================================================
