# Supplementary material for: First Total Synthesis of the Unnatural (+)-Talcarpine and (−)‑N 4‑Methyl,N 4‑21-secotalpinine
Source: ACS Omega. 2026 Apr 29;11(18):26942–56. doi: 10.1021/acsomega.5c13509 (PMC13176970; doi:10.1021/acsomega.5c13509)
Supplement: Supplementary file 2 [file ao5c13509_si_002.zip › FID for publications/19/13C NMR/audita.txt]

##TITLE= Audit trail, TopSpin 3.5 pl 7
##JCAMPDX= 5.01
##ORIGIN= Bruker BioSpin GmbH
##OWNER= kppandey
$$ /data/kppandey/nmr/KPP-2-43/5/audita.txt
##AUDIT TRAIL=  $$ (NUMBER, WHEN, WHO, WHERE, PROCESS, VERSION, WHAT)
(   1,<2018-07-20 12:34:45.109 -0500>,<kppandey>,<nmr500>,<go4>,<TopSpin 3.5.7>,
      <created by zg
	started at 2018-07-20 12:21:11.854 -0500,
	POWCHK enabled, PULCHK disabled,
       configuration hash MD5:
       3F FC FB 06 E7 29 FE D5 67 0E 33 ED 22 1C 2F 75
       data hash MD5: 64K
       1C 7D 8F 16 D7 19 57 D7 BC 42 9C 08 F1 B9 A2 CD>)
##END=

$$ hash MD5
$$ 7C 1D 4A E1 1A D2 2D 34 E7 C5 5E 6E A8 AA 8D FA
