# Supplementary material for: First Total Synthesis of the Unnatural (+)-Talcarpine and (−)‑N 4‑Methyl,N 4‑21-secotalpinine
Source: ACS Omega. 2026 Apr 29;11(18):26942–56. doi: 10.1021/acsomega.5c13509 (PMC13176970; doi:10.1021/acsomega.5c13509)
Supplement: Supplementary file 2 [file ao5c13509_si_002.zip › FID for publications/19/13C NMR/pdata/1/assocs]

##TITLE= Parameter file, TopSpin 3.6.0
##JCAMPDX= 5.0
##DATATYPE= Parameter Values
##NPOINTS= 1	$$ modification sequence number
##ORIGIN= Bruker BioSpin GmbH
##OWNER= kppandey
$$ 2019-06-07 17:02:27.329 -0500  kppandey@nmr500
$$ /home/kppandey/MyData/KPP-2-43/5/pdata/1/assocs
$$ process /opt/topspin3.6/prog/mod/dataserver
##$MULTDISP= </data/kppandey/nmr/KPP-III-06/3/pdata/1>
##END=
