# Supplementary material for: First Total Synthesis of the Unnatural (+)-Talcarpine and (−)‑N 4‑Methyl,N 4‑21-secotalpinine
Source: ACS Omega. 2026 Apr 29;11(18):26942–56. doi: 10.1021/acsomega.5c13509 (PMC13176970; doi:10.1021/acsomega.5c13509)
Supplement: Supplementary file 2 [file ao5c13509_si_002.zip › FID for publications/19/13C NMR/pdata/1/auditp.txt]

##TITLE= Audit trail, TopSpin 3.5 pl 7
##JCAMPDX= 5.01
##ORIGIN= Bruker BioSpin GmbH
##OWNER= kppandey
$$ /data/kppandey/nmr/KPP-2-43/5/pdata/1/auditp.txt
##AUDIT TRAIL=  $$ (NUMBER, WHEN, WHO, WHERE, PROCESS, VERSION, WHAT)
(   1,<2018-07-20 12:34:45.109 -0500>,<kppandey>,<nmr500>,<go4>,<TopSpin 3.5.7>,
      <created by zg
	started at 2018-07-20 12:21:11.854 -0500,
	POWCHK enabled, PULCHK disabled,
       configuration hash MD5:
       3F FC FB 06 E7 29 FE D5 67 0E 33 ED 22 1C 2F 75
       data hash MD5: 64K
       1C 7D 8F 16 D7 19 57 D7 BC 42 9C 08 F1 B9 A2 CD>)
(   2,<2018-07-20 12:34:52.853 -0500>,<kppandey>,<nmr500>,<proc1d>,<TopSpin 3.5.7>,
      <Start of raw data processing
       ef LB = 1 FT_mod = 6 PKNL = 1 SI = 64K 
       data hash MD5: 64K
       92 32 ED 33 AA DA DE 1E 09 25 65 22 A5 AC 0B F0>)
(   3,<2018-07-20 12:34:56.958 -0500>,<kppandey>,<nmr500>,<proc1d>,<TopSpin 3.5.7>,
      <apk 
       data hash MD5: 64K
       67 5A 35 C7 AC 3E D9 8B 45 8D 22 5C 1B 91 E6 AD>)
(   4,<2018-07-20 12:34:59.410 -0500>,<kppandey>,<nmr500>,<proc1d>,<TopSpin 3.5.7>,
      <abs ABSG = 5 
       data hash MD5: 64K
       17 3F FA 72 1E 2A 42 44 16 56 C8 58 95 04 44 92>)
(   5,<2018-07-20 12:36:47.631 -0500>,<kppandey>,<nmr500>,<dataserver>,<TopSpin 3.5.7>,
      <new intrng file generated by interactive integration
       data hash MD5: 64K
       17 3F FA 72 1E 2A 42 44 16 56 C8 58 95 04 44 92>)
##END=

$$ hash MD5
$$ 9F 47 66 9C CB 69 F4 79 1C 41 FB D0 B9 DD 2A 6B
