# Supplementary material for: First Total Synthesis of the Unnatural (+)-Talcarpine and (−)‑N 4‑Methyl,N 4‑21-secotalpinine
Source: ACS Omega. 2026 Apr 29;11(18):26942–56. doi: 10.1021/acsomega.5c13509 (PMC13176970; doi:10.1021/acsomega.5c13509)
Supplement: Supplementary file 2 [file ao5c13509_si_002.zip › FID for publications/19/13C NMR/pdata/1/clevels]

##TITLE= Parameter file, TopSpin 3.5 pl 7
##JCAMPDX= 5.0
##DATATYPE= Parameter Values
##NPOINTS= 1	$$ modification sequence number
##ORIGIN= Bruker BioSpin GmbH
##OWNER= kppandey
$$ 2018-07-20 12:20:26.857 -0500  kppandey@nmr500
$$ /data/kppandey/nmr/KPP-2-43/5/pdata/1/clevels
$$ process /opt/topspin3.5pl7/prog/mod/edparproc
##$LEVELS= (0..255)
-16039033.6772138 -8910574.26111552 -4950319.03128424 -2750177.24360559
-1527876.24911638 -848820.141066814 -471566.747705944 -261981.523834477
261981.523834477 471566.747705944 848820.141066814 1527876.24911638 2750177.24360559
4950319.03128424 8910574.26111552 16039033.6772138 0 0 0 0 0 0 0 0 0 0
0 0 0 0 0 0 0 0 0 0 0 0 0 0 0 0 0 0 0 0 0 0 0 0 0 0 0 0 0 0 0 0 0 0 0 0
0 0 0 0 0 0 0 0 0 0 0 0 0 0 0 0 0 0 0 0 0 0 0 0 0 0 0 0 0 0 0 0 0 0 0 0
0 0 0 0 0 0 0 0 0 0 0 0 0 0 0 0 0 0 0 0 0 0 0 0 0 0 0 0 0 0 0 0 0 0 0 0
0 0 0 0 0 0 0 0 0 0 0 0 0 0 0 0 0 0 0 0 0 0 0 0 0 0 0 0 0 0 0 0 0 0 0 0
0 0 0 0 0 0 0 0 0 0 0 0 0 0 0 0 0 0 0 0 0 0 0 0 0 0 0 0 0 0 0 0 0 0 0 0
0 0 0 0 0 0 0 0 0 0 0 0 0 0 0 0 0 0 0 0 0 0 0 0 0 0 0 0 0 0 0 0 0 0 0 0
0 0 0 0 0 0 0 0 0 0 0 0 0 0
##$LEVSIGN= 3
##$MAXLEV= 8
##$METHOD= 0
##$NEGBASE= -2181413.2
##$NEGINCR= 1.8
##$POSBASE= 2181413.2
##$POSINCR= 1.8
##END=
