# Supplementary material for: First Total Synthesis of the Unnatural (+)-Talcarpine and (−)‑N 4‑Methyl,N 4‑21-secotalpinine
Source: ACS Omega. 2026 Apr 29;11(18):26942–56. doi: 10.1021/acsomega.5c13509 (PMC13176970; doi:10.1021/acsomega.5c13509)
Supplement: Supplementary file 2 [file ao5c13509_si_002.zip › FID for publications/19/13C NMR/pdata/1/integrals.txt]

   Current data set:
   NAME =	KPP-2-43	EXPNO =	5	PROCNO = 1
   DU   =	/data/kppandey/nmr

   Number   Integrated Region     Integral
     1    210.718    210.021        -0.20846
     2    137.504    136.737         0.26152
     3    134.087    133.111         0.35607
     4    126.696    126.068         0.48457
     5    121.885    121.187         1.31306
     6    120.002    119.165         1.93894
     7    118.607    117.631         0.83580
     8    109.194    108.706         1.62095
     9    107.033    105.638         0.65022
    10     85.417     84.232         1.34849
    11     77.658     76.398        77.83521
    12     73.774     71.873         2.25277
    13     62.366     59.324         1.34044
    14     49.943     48.676         1.35141
    15     48.422     46.521         1.27829
    16     35.493     33.084         1.21487
    17     29.789     29.155         0.35001
    18     29.155     28.648         2.18339
    19     22.056     21.042         0.86569
    20     21.042     19.267         2.72677
