# Supplementary material for: First Total Synthesis of the Unnatural (+)-Talcarpine and (−)‑N 4‑Methyl,N 4‑21-secotalpinine
Source: ACS Omega. 2026 Apr 29;11(18):26942–56. doi: 10.1021/acsomega.5c13509 (PMC13176970; doi:10.1021/acsomega.5c13509)
Supplement: Supplementary file 2 [file ao5c13509_si_002.zip › FID for publications/19/13C NMR/pdata/1/intrng]

A 1.0 #regions in PPM
# low field   high field  bias        slope
  210.7182246972371  210.020944006644  0.0  0.0  # for region 1
  137.5037521849608  136.7367434253084  0.0  0.0  # for region 2
  134.0870768010546  133.11088383422424  0.0  0.0  # for region 3
  126.69590148076765  126.06834885923385  0.0  0.0  # for region 4
  121.8846647156752  121.1873840250821  0.0  0.0  # for region 5
  120.00200685107382  119.16527002236208  0.0  0.0  # for region 6
  118.6074454698876  117.63125250305724  0.0  0.0  # for region 7
  109.19415614688064  108.70605966346547  0.0  0.0  # for region 8
  107.03258600604201  105.63802462485579  0.0  0.0  # for region 9
  85.41688459765568  84.23150742364739  0.0  0.0  # for region 10
  77.657838  76.397546  0.0  0.0  # for region 11
  73.77419812213506  71.87280126331714  0.0  0.0  # for region 12
  62.36581696922757  59.323581995118914  0.0  0.0  # for region 13
  49.943357491617206  48.6757595857386  0.0  0.0  # for region 14
  48.42224000456287  46.52084314574496  0.0  0.0  # for region 15
  35.49274136460106  33.0843053434317  0.0  0.0  # for region 16
  29.788550788147315  29.154751835208014  0.0  0.0  # for region 17
  29.154751835208014  28.647712672856567  0.0  0.0  # for region 18
  22.056203562287802  21.042125237584912  0.0  0.0  # for region 19
  21.042125237584912  19.26748816935486  0.0  0.0  # for region 20
