# Supplementary material for: First Total Synthesis of the Unnatural (+)-Talcarpine and (−)‑N 4‑Methyl,N 4‑21-secotalpinine
Source: ACS Omega. 2026 Apr 29;11(18):26942–56. doi: 10.1021/acsomega.5c13509 (PMC13176970; doi:10.1021/acsomega.5c13509)
Supplement: Supplementary file 2 [file ao5c13509_si_002.zip › FID for publications/19/13C NMR/pdata/1/parm.txt]

Current Data Parameters
NAME           KPP-2-43              
EXPNO                 5              
PROCNO                1              
DATPATH  /data/kppandey/nmr              

F2 - Acquisition Parameters
Date_          20180720              
Time              12.34 h            
INSTRUM           spect              
PROBHD   Z149001_0007 (              
PULPROG          zgpg30              
TD                65536              
SOLVENT           CDCl3              
NS                  256              
DS                    0              
SWH           29761.904 Hz           
FIDRES         0.908261 Hz           
AQ            1.1010048 sec          
RG               190.86              
DW               16.800 usec         
DE                18.00 usec         
TE                298.0 K            
D1           2.00000000 sec          
D11          0.03000000 sec          
TD0                   1              
SFO1        125.7703643 MHz          
NUC1                13C              
P1                10.00 usec         
PLW1        62.70000076 W            
SFO2        500.1320005 MHz          
NUC2                 1H              
CPDPRG[2        waltz16              
PCPD2             80.00 usec         
PLW2        14.14599991 W            
PLW12        0.32025191 W            
PLW13        0.16051030 W            

F2 - Processing parameters
SI                65536              
SF          125.7577885 MHz          
WDW                  EM              
SSB      0              
LB                 1.00 Hz           
GB       0              
PC                 1.40              
