# Supplementary material for: First Total Synthesis of the Unnatural (+)-Talcarpine and (−)‑N 4‑Methyl,N 4‑21-secotalpinine
Source: ACS Omega. 2026 Apr 29;11(18):26942–56. doi: 10.1021/acsomega.5c13509 (PMC13176970; doi:10.1021/acsomega.5c13509)
Supplement: Supplementary file 2 [file ao5c13509_si_002.zip › FID for publications/19/13C NMR/pdata/1/peaklist.xml]

<?xml version="1.0" encoding="UTF-8"?>
<PeakList modified="2018-07-20T12:37:00">
  <PeakList1D>
    <PeakList1DHeader creator="kppandey" date="2018-07-20T12:37:00" expNo="5" name="KPP-2-43" owner="" procNo="1" source="/data/kppandey/nmr">
      <PeakPickDetails>F1=215.238129ppm, F2=208.266342ppm, MI=0.29cm, MAXI=0.46cm, PC=1.400
      </PeakPickDetails>
    </PeakList1DHeader>
    <Peak1D F1="210.2808" intensity="0.44" type="0"/>
  </PeakList1D>
  <PeakList1D>
    <PeakList1DHeader creator="kppandey" date="2018-07-20T12:37:00" expNo="5" name="KPP-2-43" owner="" procNo="1" source="/data/kppandey/nmr">
      <PeakPickDetails>F1=148.562469ppm, F2=101.914871ppm, MI=0.44cm, MAXI=2.36cm, PC=1.400
      </PeakPickDetails>
    </PeakList1DHeader>
    <Peak1D F1="137.2316" intensity="0.56" type="0"/>
    <Peak1D F1="133.6111" intensity="0.68" type="0"/>
    <Peak1D F1="126.3348" intensity="0.64" type="0"/>
    <Peak1D F1="121.5719" intensity="1.54" type="0"/>
    <Peak1D F1="119.2784" intensity="1.58" type="0"/>
    <Peak1D F1="118.1850" intensity="1.58" type="0"/>
    <Peak1D F1="108.9176" intensity="1.64" type="0"/>
    <Peak1D F1="106.2054" intensity="0.83" type="0"/>
  </PeakList1D>
  <PeakList1D>
    <PeakList1DHeader creator="kppandey" date="2018-07-20T12:37:00" expNo="5" name="KPP-2-43" owner="" procNo="1" source="/data/kppandey/nmr">
      <PeakPickDetails>F1=93.548729ppm, F2=82.393867ppm, MI=0.55cm, MAXI=1.30cm, PC=1.400
      </PeakPickDetails>
    </PeakList1DHeader>
    <Peak1D F1="84.7510" intensity="0.78" type="0"/>
  </PeakList1D>
  <PeakList1D>
    <PeakList1DHeader creator="kppandey" date="2018-07-20T12:37:00" expNo="5" name="KPP-2-43" owner="" procNo="1" source="/data/kppandey/nmr">
      <PeakPickDetails>F1=73.647438ppm, F2=6.845029ppm, MI=0.53cm, MAXI=2.34cm, PC=1.400
      </PeakPickDetails>
    </PeakList1DHeader>
    <Peak1D F1="72.5359" intensity="1.59" type="0"/>
    <Peak1D F1="61.3201" intensity="1.70" type="0"/>
    <Peak1D F1="49.3045" intensity="1.58" type="0"/>
    <Peak1D F1="47.1999" intensity="1.50" type="0"/>
    <Peak1D F1="34.4614" intensity="1.57" type="0"/>
    <Peak1D F1="29.3679" intensity="1.19" type="0"/>
    <Peak1D F1="29.0344" intensity="1.49" type="0"/>
    <Peak1D F1="21.5315" intensity="1.42" type="0"/>
    <Peak1D F1="20.4505" intensity="1.49" type="0"/>
  </PeakList1D>
</PeakList>
