# Supplementary material for: First Total Synthesis of the Unnatural (+)-Talcarpine and (−)‑N 4‑Methyl,N 4‑21-secotalpinine
Source: ACS Omega. 2026 Apr 29;11(18):26942–56. doi: 10.1021/acsomega.5c13509 (PMC13176970; doi:10.1021/acsomega.5c13509)
Supplement: Supplementary file 2 [file ao5c13509_si_002.zip › FID for publications/19/13C NMR/pdata/1/peakrng]

P    #regions in PPM
# 2018-07-20 12:37:11 -0500  kppandey@nmr500
# low field   high field   mi   maxi
  215.23812441818785  208.2663359358555  0.286  0.463  # for region 1
  148.56247456897302  101.91487163264019  0.441  2.358  # for region 2
  93.54872545384136  82.3938638821096  0.551  1.300  # for region 3
  73.64743833154719  6.84502869174449  0.529  2.336  # for region 4
