# Supplementary material for: First Total Synthesis of the Unnatural (+)-Talcarpine and (−)‑N 4‑Methyl,N 4‑21-secotalpinine
Source: ACS Omega. 2026 Apr 29;11(18):26942–56. doi: 10.1021/acsomega.5c13509 (PMC13176970; doi:10.1021/acsomega.5c13509)
Supplement: Supplementary file 2 [file ao5c13509_si_002.zip › FID for publications/19/13C NMR/shimvalues]

# Fri Jul 20 12:34:44 2018
#$$PROBEIDENTIFIER=Z149001_0007
#$$PROBENAME=CPP BBO 500S1 BB-H&F-05 Z
#$$SHIMID=292722
#
# Active Shim Gradients
#
Z           		3582            
Z2          		436             
Z3          		-1702           
Z4          		-3971           
Z5          		1641            
Z6          		2441            
Z7          		5255            
Z8          		1032            
X           		807             
XZ          		388             
XZ2         		-2386           
XZ3         		-3311           
XZ4         		-2792           
XZ5         		14715           
Y           		-3526           
YZ          		2506            
YZ2         		-6964           
YZ3         		5700            
YZ4         		-1454           
YZ5         		1052            
XY          		-386            
XYZ         		1793            
XYZ2        		1930            
XYZ3        		-1615           
XYZ4        		-6283           
XYZ5        		223             
(X2-Y2)     		-3492           
(X2-Y2)Z    		3412            
(X2-Y2)Z2   		-954            
(X2-Y2)Z3   		-1894           
(X2-Y2)Z4   		900             
(X2-Y2)Z5   		5597            
X3          		-1266           
X3Z         		-3719           
Y3          		3099            
Y3Z         		2027            
#
# Lock Parameter
#
FIELD		8813.703
LOCKPHASE		326.329 
LOCKPOWER		-30.000 
LOCKGAIN		133.678 
LOCKDC		-75.000 
LOCKSHIFT		7.240   
LOOPGAIN		-12.000 
LOOPTIME		0.400   
LOOPFILTER		100.000 
#
IEEE64_VERSION_CODE 1
#
# Shim currents 
#
SHIM_SETTING [1 ]  2389.77194320   
SHIM_SETTING [2 ]  -999.46733493   
SHIM_SETTING [3 ]  -3146.38577741  
SHIM_SETTING [4 ]  1397.76039333   
SHIM_SETTING [5 ]  -157.80788660   
SHIM_SETTING [6 ]  -2014.11110090  
SHIM_SETTING [7 ]  5409.32617584   
SHIM_SETTING [8 ]  -5681.76167322  
SHIM_SETTING [9 ]  -210.89206239   
SHIM_SETTING [10]  -2670.74458303  
SHIM_SETTING [11]  0.00000000      
SHIM_SETTING [12]  1071.58800000   
SHIM_SETTING [13]  5125.77000000   
SHIM_SETTING [14]  1189.35900000   
SHIM_SETTING [15]  -852.75100000   
SHIM_SETTING [16]  -5856.86000000  
SHIM_SETTING [17]  11924.02900000  
SHIM_SETTING [18]  -1643.28200000  
SHIM_SETTING [19]  11402.16000000  
SHIM_SETTING [20]  -13485.82800000 
SHIM_SETTING [21]  867.74000000    
SHIM_SETTING [22]  -6458.18000000  
SHIM_SETTING [23]  1783.17300000   
SHIM_SETTING [24]  -9169.24700000  
SHIM_SETTING [25]  3996.27200000   
SHIM_SETTING [26]  -4935.41700000  
SHIM_SETTING [27]  -2417.83700000  
SHIM_SETTING [28]  -3007.88400000  
SHIM_SETTING [29]  -6168.27800000  
SHIM_SETTING [30]  -4184.95800000  
SHIM_SETTING [31]  -1839.17000000  
SHIM_SETTING [32]  -19058.66400000 
SHIM_SETTING [33]  -570.67600000   
SHIM_SETTING [34]  -1901.33600000  
SHIM_SETTING [35]  6843.03900000   
SHIM_SETTING [36]  2123.67900000   
SHIM_SETTING [37]  -6196.57500000  
SHIM_SETTING [38]  4853.18000000   
SHIM_SETTING [39]  6690.25000000   
SHIM_SETTING [40]  0.00000000      
