# Supplementary material for: First Total Synthesis of the Unnatural (+)-Talcarpine and (−)‑N 4‑Methyl,N 4‑21-secotalpinine
Source: ACS Omega. 2026 Apr 29;11(18):26942–56. doi: 10.1021/acsomega.5c13509 (PMC13176970; doi:10.1021/acsomega.5c13509)
Supplement: Supplementary file 2 [file ao5c13509_si_002.zip › FID for publications/19/1H NMR/audita.txt]

##TITLE= Audit trail, TopSpin 3.5 pl 7
##JCAMPDX= 5.01
##ORIGIN= Bruker BioSpin GmbH
##OWNER= kppandey
$$ /data/kppandey/nmr/KPP-2-43/4/audita.txt
##AUDIT TRAIL=  $$ (NUMBER, WHEN, WHO, WHERE, PROCESS, VERSION, WHAT)
(   1,<2018-07-20 12:14:56.587 -0500>,<kppandey>,<nmr500>,<go4>,<TopSpin 3.5.7>,
      <created by zg
	started at 2018-07-20 12:13:43.902 -0500,
	POWCHK enabled, PULCHK disabled,
       configuration hash MD5:
       3F FC FB 06 E7 29 FE D5 67 0E 33 ED 22 1C 2F 75
       data hash MD5: 64K
       BF 91 5C FA 89 09 6E 41 60 61 99 50 F8 98 AA 62>)
##END=

$$ hash MD5
$$ B2 0F 5B 4D 1D 20 7B 20 9B 5D 44 E1 B0 0D BB B5
